# Supplementary material for: Urobiota analysis and genome-wide association study in pediatric recurrent urinary tract infections and vesicoureteral reflux
Source: JCI Insight. 2025 Dec 9;11(2):e199689. doi: 10.1172/jci.insight.199689 (PMC12892914; doi:10.1172/jci.insight.199689)
Supplement: Supplemental tables 1-4 [file jciinsight-11-199689-s028.xlsx]

## Sheet: Contents
Suppllemental Table	Description
ST1	Demographic and clinical characteristics of RIVUR and CUTIE participants with urine 16S rRNA sequencing data included in the urobiota analyses.
ST2	Contingency tables and Fisher's Excact Tests for Associations between community types (clusters) and categorical variables.
ST3	Kruscal-Walliis and Dunn's Tests for Associations between community types (clusters) and continuous and ordinal variables.
ST4	Demographic and clinical characteristics of RIVUR and CUTIE participants with both urine 16S rRNA sequencing and host genome genotyping data included in the urobiota GWAS.

## Sheet: ST1
Characteristics at Baseline	RIVUR	CUTIE	Combined Cohort	P*
Total N	228	97	325	0.195701
Female Sex (n/total N (%))	212/228 (91.71)	86/97 (89.4)	298/325 (91.69)
Age (Months)				0.08385
Min	2	2	2
1st Qu.	8	11	8
Median	22.5	34	24
3rd Qu.	42.25	47	45
Max.	71	71	71
Mean	26.53	30.52	27.72
Standard Deviation	20.34	21.05	20.6
Race (n/total N (%))
White	181/228 (79.39)	67/97 (69.07)	248/325 (76.31)	n/a (reference)
Black	6/228 (2.63)	12/97 (12.37)	18/325 (5.54)	0.0008686
Multiracial	19/228 (8.33)	9/97 (9.28)	28/325 (8.62)	0.655
Other	16/228 (7.02)	8/97 (8.25)	24/325 (7.38)	0.483129
Total	222/228 (97.37)	96/97 (98.97)	318/325 (97.85)
Missing	6/228 (2.63)	1/97 (1.03)	7/325 (2.15)
Ethnicity (n/total N (%))				0.00328405
Hispanic	24/228 (10.53)	23/97 (23.71)	47/325 (14.46)
Not Hispanic	202/228 (88.60)	74/97 (76.29)	276/325 (84.92)
Total	226/228 (99.12)	97/97 (100)	323/325 (99.38)
Missing	2/228 (0.88)	0/97 (0)	2/325 (0.62)
Lifetime UTI's (n/total N (%))				0.9238
1	162/228 (71.05)	69/97 (71.13)	231/325 (71.08)
2	42/228 (18.42)	20/97 (20.62)	62/325 (19.08)
3	13/228 (5.70)	3/97 (3.09)	16/325 (4.92)
4	5/228 (2.19)	2/97 (2.06)	7/325 (2.15)
5	4/228 (1.75)	1/97 (1.03)	5/325 (1.54)
6	2/228 (0.88)	1/97 (1.03)	3/325 (0.92)
9	0/228 (0)	1/97 (1.03)	1/325 (0.31)
Highest Reflux Grade (n/total N (%))				n/a
None	0/228 (0.00)	97/97 (100)	97/325 (29.85)
Grade I	26/228 (11.40)	0/97 (0)	26/325 (8.00)
Grade II	101/228 (44.30)	0/97 (0)	101/325 (31.08)
Grade III	82/228 (35.96)	0/97 (0)	82/325 (25.23)
Grade IV	19/228 (8.33)	0/97 (0)	19/325 (5.85)
Grade V	0/228 (0.00)	0/97 (0)	0/325 (0)
Total	226/228 (99.12)	97/97 (100)	323/325 (99.38)
Missing	2/228 (0.88)	0/97 (0)	2/325 (0.62)
Toilet Trained (n/total N (%))
Yes	89/228 (39.04)	49/97 (50.52)	138/325 (42.46)	0.0670285
No	137/228 (60.09)	48/97 (49.48)	185/325 (56.92)
Total	226/228 (99.12)	97/97 (100)	323/325 (99.38)
Missing	2/228 (0.88)	0/97 (0)	2/325 (0.62)
Baseline Scarring (n/total N (%))
Yes	36/228 (15.79)	11/97 (11.34)	47/325 (3.38)	0.0546434
No	186/228 (81.58)	83/97 (85.57)	269/325 (82.77)
Total	226/228 (97.37)	94/97 (96.91)	316/325 (97.23)
Missing	6/228 (2.63)	3/97 (3.09)	9/325 (2.77)
Antibiotic Treatments (Up to Past 6 Months, (n/total N (%))				0.646
None	126/228 (55.26)	53/97 (54.64)	179/325 (55.08)
1	57/228 (25.00)	23/97 (23.71)	80/325 (24.62)
2	30/228 (13.16)	11/97 (11.34)	41/325 (12.62)
3	9/228 (3.95)	5/97 (5.15)	14/325 (4.31)
4	2/228 (0.88)	2/97 (2.06)	4/325 (1.23)
5	2/228 (0.88)	2/97 (2.06)	4/325 (1.23)
6	0/228 (0.00)	1/97 (1.03)	1/325 (0.31)
Missing	2/228 (0.88)	0/97 (0)	2/325 (0.62)
* P-value of statistical tests for differences between RIVUR and CUTIE cohorts (N combined = 325). The Fisher's Exact test was used for categorical variables, the Wilcoxon test was used for ordinal and continuous variables.

## Sheet: ST2
Supplementary Table 4 - Contingency tables and Fisher's Excact Tests for Associations between community types (clusters) and categorical variables
Cluster 1 = Pseudomonas cluster (N=55)
Cluster 2 = Prevotella cluster (N=147)
Cluster 3 = Escherichia/Shigella cluster (N=31)
Cluster 4 = Enterococcus urotype (N=92)
	Cohort (RIVUR, CUTIE), clusters 1-4
2x4 Fisher's Exact Test p-value =	1.023e-07
2x2 contingency table	CUTIE RIVUR	CUTIE RIVUR	CUTIE RIVUR	CUTIE RIVUR	CUTIE RIVUR	CUTIE RIVUR
	1 11 44	1 11 44	1 11 44	2 61 86	2 61 86	3 15 16
	2 61 86	3 15 16	4 10 82	3 15 16	4 10 82	4 10 82
2x2 Fisher's Test Padj =	0.0294178	0.0468445	0.884521	1	1.35768e-06	0.000177311
	Sex (F=female/M=male), clusters 1-4
2x4 Fisher's Exact Test p-value =	0.000145101
2x2 contingency table	F M	F M	F M	F M	F M	F M
	1 44 11	1 44 11	1 44 11	2 143 4	2 143 4	3 26 5
	2 143 4	3 26 5	4 85 7	3 26 5	4 85 7	4 85 7
2x2 Fisher's Test Padj =	0.000870608	1	0.221029	0.0534258	0.669133	1
	Toilet trained (Y/N), clusters 1-4
2x4 Fisher's Exact Test p-value =	8.663e-07
2x2 contingency table	N Y	N Y	N Y	N Y	N Y	N Y
	1 41 13	1 41 13	1 41 13	2 60 87	2 60 87	3 21 10
	2 60 87	3 21 10	4 63 28	3 21 10	4 63 28	4 63 28
2x2 Fisher's Test Padj =	7.66293e-05	1	1	0.0552223	0.000184918	1
	Any scarring or pyelonephritis at baseline (Y/N), urotypes 1-4
2x4 Fisher's Exact Test p-value =	0.02517
2x2 contingency table	N Y	N Y	N Y	N Y	N Y	N Y
	1 52 2	1 52 2	1 52 2	2 116 29	2 116 29	3 25 4
	2 116 29	3 25 4	4 76 12	3 25 4	4 76 12	4 76 12
2x2 Fisher's Test Padj =	0.0224247	1	0.479846	1	1	1

## Sheet: ST3
Supplementary Table 3 - Kruscal-Walliis and Dunn's Tests for Associations between community types (clusters) and continuous and ordinal variables
Cluster 1 = Pseudomonas cluster (N=55)
Cluster 2 = Prevotella cluster (N=147)
Cluster 3 = Escherichia/Shigella cluster (N=31)
Cluster 4 = Enterococcus cluster (N=92)
Age
Kruskal-Wallis chi-squared = 27.57, df = 3, p-value = 4.47e-06
Dunn's Test of Multiple Comparisons:
group1	group2	n1	n2	statistic	p	p.adj	p.adj.signif		Cluster	MEAN	SD	MEDIAN	IQR
1	2	55	147	4.36676	1.26104e-05	7.56626e-05	****		1	19.6727	18.4472	11	28.5
1	3	55	31	0.306046	0.75957	1	ns		2	34.2313	20.6252	38	35.5
1	4	55	92	1.26707	0.205129	1	ns		3	21.871	20.2513	12	30.5
2	3	147	31	-3.14462	0.001663	0.00997802	**		4	24.0978	18.9494	18	30.5
2	4	147	92	-3.56759	0.000360278	0.00216167	**
3	4	31	92	0.708964	0.478347	1	ns
Number of Lifetime UTI
Kruskal-Wallis chi-squared = 9.7344, df = 3, p-value = 0.02096
Dunn's Test of Multiple Comparisons:
group1	group2	n1	n2	statistic	p	p.adj	p.adj.signif		Cluster	MEAN	SD	MEDIAN	IQR	n2	statistic	p	p.adj	p.adj.signif
1	2	55	147	3.00772	0.00263212	0.0157928	*		1	1.21818	0.599101	1	0	<int>	<dbl>	<dbl>	<dbl>	<chr>
1	3	55	31	1.33725	0.181141	1	ns		2	1.64626	1.20389	1	1	147	3.00772	0.00263212	0.0157928	*
1	4	55	92	1.41987	0.155644	0.933867	ns		3	1.48387	1.06053	1	1	31	1.33725	0.181141	1	ns
2	3	147	31	-0.885889	0.375677	1	ns		4	1.3913	0.797751	1	1	92	1.41987	0.155644	0.933867	ns
2	4	147	92	-1.75576	0.0791292	0.474775	ns		5	NUM_LIFE_UTI01	2	4	147	31	-0.885889	0.375677	1	ns
3	4	31	92	-0.28083	0.778841	1	ns		6	NUM_LIFE_UTI01	3	4	31	92	-1.75576	0.0791292	0.474775	ns
														92	-0.28083	0.778841	1	ns
group1 and group2 in Dunn's tests represent clusters

## Sheet: ST4
Characteristics at Baseline	RIVUR	CUTIE	Combined Cohort	P*
Count				0.649351
Total	193	85	278
Female Sex (n/total N (%))	177/193 (91.71)	76/85 (89.41)	253/278 (91.01)
Age in Months				0.04805
Min	2	2	2
1st Qu.	8	12	9
Median	26	37	29
3rd Qu.	44	47	45
Max.	71	71	71
Mean	27.37	32.2	28.85
Standard Deviation	20.43	20.71	20.43
Self Reported Race (n/total N (%))
White	154/193 (79.79)	59/85 (69.41)	213/278 (76.62)	n/a (reference)
Black	1/193 (0.52)	10/85 (11.76)	11/278 (3.96)	3.92098e-05
Multiracial	18/193 (9.33)	8/85 (9.41)	26/278 (9.35)	0.81753
Other	15/193 (7.77)	8/85 (9.41)	23/278 (8.27)	0.719406
Total	188/193 (97.41)	85/85 (100)	273/278 (98.20)
Missing	5/193 (2.59)	0/85 (0)	5/278 (1.8)
Self Reported Ethnicity (n/total N (%))				0.00685347
Hispanic	22/193 (11.40)	21/85 (24.71)	43/278 (15.47)
Not Hispanic	170/193 (88.08)	64/85 (75.29)	234/278 (84.17)
Total	192/193 (99.48)	85/85 (100)	277/278 (99.64)
Missing	1/193 (0.52)	0/85 (0)	1/278 (0.36)
Lifetime UTIs (n/total N (%))				0.5608
1	134/193 (69.43)	62/85 (72.94)	196/278 (70.50)
2	37/193 (19.17)	15/85 (17.65)	52/278 (18.71)
3	11/193 (5.70)	3/85 (3.53)	14/278 (5.04)
4	5/193 (2.59)	2/85 (2.35)	7/278 (2.52)
5	4/193 (2.07)	1/85 (1.18)	5/278 (1.8)
6	2/193 (1.04)	1/85 (1.18)	3/278 (1.08)
9	0/193 (0)	1/85 (1.18)	1/278 (0.36)
Highest Reflux Grade (n/total N (%))				n/a
None	0/193 (0)	85/85 (100)	85/278 (30.58)
Grade I	22/193 (11.34)	0/85 (0)	22/278 (7.91)
Grade II	85/193 (44.04)	0/85 (0)	85/278 (30.58)
Grade III	69/193 (35.75)	0/85 (0)	69/278 (24.82)
Grade IV	17/193 (8.81)	0/85 (0)	17/278 (6.12)
Grade V	0/193 (0)	0/85 (0)	0/278 (0)
Urine and Bowel Toilet Trained (n/total N (%))				0.0490931
Yes	78/193 (40.41)	46/85 (54.12)	124/278 (44.6)
No	114/193 (59.07)	39/85 (45.88)	153/278 (55.04)
Missing	1/193 (0.52)	0/85 (0)	1/278 (0.36)
Scarring (n/total N (%))				0.0778336
Yes	30/193 (15.54)	10/85 (11.76)	40/278 (14.39)
No	156/193 (80.83)	72/85 (84.71)	230/278 (82.73)
Total	186/193 (96.37)	82/85 (96.47)	270/278 (97.12)
Missing	7/193 (3.63)	3/85 (3.53)	8/278 (2.88)
Antibiotic Treatments (Up to Past 6 Months, (n/total N (%))				0.6469
None	108/193 (55.96)	46/85 (54.12)	154/278 (55.4)
1	48/193 (24.87)	22/85 (25.88)	70/278 (25.18)
2	26/193 (13.47)	9/85 (10.59)	35/278 (12.59)
3	7/193 (3.63)	4/85 (4.71)	11/278 (3.96)
4	2/193 (1.04)	2/85 (2.35)	4/278 (1.44)
5	1/193 (0.52)	2/85 (2.35)	3/278 (1.08)
6	192/193 (99.48)	85/85 (100)	277/278 (99.64)
Missing	1/193 (0.52)	0/85 (0)	1/278 (0.36)
* P-value of statistical tests for differences between RIVUR and CUTIE cohorts (N combined = 278). The Fisher's Exact test was used for categorical variables, the Wilcoxon test was used for ordinal and continuous variables.
