# Supplementary material for: Urobiota analysis and genome-wide association study in pediatric recurrent urinary tract infections and vesicoureteral reflux
Source: JCI Insight. 2025 Dec 9;11(2):e199689. doi: 10.1172/jci.insight.199689 (PMC12892914; doi:10.1172/jci.insight.199689)
Supplement: Supplemental tables 5-13 [file jciinsight-11-199689-s029.xlsx]

## Sheet: Contents
Supplemental Table	Description
ST5	Significant cis eQTL in nephQTL (kidney glomerulus tissue) matching microbiota GWAS genome-wide significant SNPs and their proxy (r2 > 0.5) SNPs.
ST6	Significant cis eQTL in eQTLGen (blood) matching microbiota GWAS genome-wide significant SNPs and their proxy (r2 > 0.5) SNPs.
ST7	Significant cis eQTL in GTEx v8 (multiple tissues) matching microbiota GWAS genome-wide significant SNPs and their proxy (r2 > 0.5) SNPs.
ST8	Significant splicing QTL in GTEx v8 (multiple tissues) matching microbiota GWAS genome-wide significant SNPs and their proxy (r2 > 0.5) SNPs.
ST9	meta-PheWAS for rs2624692 (Pseudomonas GWAS)
ST10	meta-PheWAS for rs6802848 (Clostridia GWAS)
ST11	meta-PheWAS for rs246232 (Bacilli and Lactobacillales GWAS)
ST12	meta-PheWAS for rs74759570 (Enterococcaceae GWAS)
ST13	GWAS catalog cross-rerference with microbiota GWAS genome-wide significant SNPs and their proxy (r2 > 0.5) SNPs.

## Sheet: ST5 nephQTL Glom eQTL
CHR_topSNP	BP_topSNP	topSNP	CHR_proxySNP	BP_proxySNP	proxySNP	R2	proxySNP_RSID	P_topSNP	BETA_topSNP	P_proxySNP	BETA_proxySNP	CHRPOS_hg19_proxySNP	CHR_hg19_proxySNP	POS_hg19_proxySNP	Taxon	gene	gene_SYMBOL	SNP_ID	CHR_B_hg19_nephqtl	POS_B_hg19_nephqtl	REF	ALT (Effect allele)	AltFreq	beta	se	t-stat	p-value	FDR
10	44094445	10:44094445:G:A	10	44094395	10:44094395:C:T	1	rs3102131	2.02731e-09	-0.0899229	2.02731e-09	-0.0899229	10:44589843	10	44589843	Pseudomonas	ENSG00000107562	CXCL12	10:44589843_C/T	10	44589843	C	T	0.683333	0.343792	0.0854849	4.02167	8.33105e-05	0.0382792
10	44094445	10:44094445:G:A	10	44094445	10:44094445:G:A	1	rs2624692	2.02731e-09	-0.0899229	2.02731e-09	-0.0899229	10:44589893	10	44589893	Pseudomonas	ENSG00000107562	CXCL12	10:44589893_G/A	10	44589893	G	A	0.683333	0.343792	0.0854849	4.02167	8.33105e-05	0.0382792
10	44094445	10:44094445:G:A	10	44092409	10:44092409:A:T	1	rs2624691	2.02731e-09	-0.0899229	2.76592e-09	-0.0894592	10:44587857	10	44587857	Pseudomonas	ENSG00000107562	CXCL12	10:44587857_A/T	10	44587857	A	T	0.683333	0.343792	0.0854849	4.02167	8.33105e-05	0.0382792
10	44094445	10:44094445:G:A	10	44092876	10:44092876:G:C	1	rs4417222	2.02731e-09	-0.0899229	2.76605e-09	-0.0894656	10:44588324	10	44588324	Pseudomonas	ENSG00000107562	CXCL12	10:44588324_G/C	10	44588324	G	C	0.683333	0.343792	0.0854849	4.02167	8.33105e-05	0.0382792
10	44094445	10:44094445:G:A	10	44074217	10:44074217:C:T	1	rs2804027	2.02731e-09	-0.0899229	3.2187e-09	-0.0890051	10:44569665	10	44569665	Pseudomonas	ENSG00000107562	CXCL12	10:44569665_C/T	10	44569665	C	T	0.683333	0.343792	0.0854849	4.02167	8.33105e-05	0.0382792
10	44094445	10:44094445:G:A	10	44070613	10:44070613:T:C	0.996736	rs2639463	2.02731e-09	-0.0899229	3.93804e-09	-0.0887739	10:44566061	10	44566061	Pseudomonas	ENSG00000107562	CXCL12	10:44566061_T/C	10	44566061	T	C	0.683333	0.343792	0.0854849	4.02167	8.33105e-05	0.0382792
10	44094445	10:44094445:G:A	10	44103565	10:44103565:G:A	0.927954	rs2802490	2.02731e-09	-0.0899229	4.25893e-09	-0.0880831	10:44599013	10	44599013	Pseudomonas	ENSG00000107562	CXCL12	10:44599013_G/A	10	44599013	G	A	0.672917	0.371294	0.085914	4.32169	2.49462e-05	0.0143346
10	44094445	10:44094445:G:A	10	44107066	10:44107066:T:C	0.924693	rs4285828	2.02731e-09	-0.0899229	4.26982e-09	-0.0882989	10:44602514	10	44602514	Pseudomonas	ENSG00000107562	CXCL12	10:44602514_T/C	10	44602514	T	C	0.672917	0.371294	0.085914	4.32169	2.49462e-05	0.0143346
10	44094445	10:44094445:G:A	10	44111706	10:44111706:T:G	0.924693	rs2818914	2.02731e-09	-0.0899229	4.32285e-09	-0.0882277	10:44607154	10	44607154	Pseudomonas	ENSG00000107562	CXCL12	10:44607154_T/G	10	44607154	T	G	0.672917	0.371294	0.085914	4.32169	2.49462e-05	0.0143346
10	44094445	10:44094445:G:A	10	44118439	10:44118439:T:G	0.924693	rs2804021	2.02731e-09	-0.0899229	4.59039e-09	-0.0882002	10:44613887	10	44613887	Pseudomonas	ENSG00000107562	CXCL12	10:44613887_T/G	10	44613887	T	G	0.672917	0.371294	0.085914	4.32169	2.49462e-05	0.0143346
10	44094445	10:44094445:G:A	10	44164603	10:44164603:A:G	0.650423	rs2804042	2.02731e-09	-0.0899229	1.93682e-07	-0.0805306	10:44660051	10	44660051	Pseudomonas	ENSG00000107562	CXCL12	10:44660051_A/G	10	44660051	A	G	0.675	0.379662	0.0821491	4.62162	7.01524e-06	0.00485427
10	44094445	10:44094445:G:A	10	44141890	10:44141890:A:G	0.646445	rs11238875	2.02731e-09	-0.0899229	1.19108e-07	-0.0818465	10:44637338	10	44637338	Pseudomonas	ENSG00000107562	CXCL12	10:44637338_A/G	10	44637338	A	G	0.675	0.379662	0.0821491	4.62162	7.01524e-06	0.00485427
10	44094445	10:44094445:G:A	10	44143644	10:44143644:T:C	0.646445	rs766927	2.02731e-09	-0.0899229	1.19281e-07	-0.0818415	10:44639092	10	44639092	Pseudomonas	ENSG00000107562	CXCL12	10:44639092_T/C	10	44639092	T	C	0.675	0.379662	0.0821491	4.62162	7.01524e-06	0.00485427
10	44094445	10:44094445:G:A	10	44144582	10:44144582:C:G	0.646445	rs2802476	2.02731e-09	-0.0899229	1.19286e-07	-0.0818415	10:44640030	10	44640030	Pseudomonas	ENSG00000107562	CXCL12	10:44640030_C/G	10	44640030	C	G	0.675	0.379662	0.0821491	4.62162	7.01524e-06	0.00485427
10	44094445	10:44094445:G:A	10	44159827	10:44159827:T:C	0.646445	rs2154401	2.02731e-09	-0.0899229	1.64445e-07	-0.08107	10:44655275	10	44655275	Pseudomonas	ENSG00000107562	CXCL12	10:44655275_T/C	10	44655275	T	C	0.672917	0.362194	0.0823345	4.39906	1.80915e-05	0.0109286
10	44094445	10:44094445:G:A	10	44169076	10:44169076:A:G	0.640209	rs2802487	2.02731e-09	-0.0899229	1.74205e-07	-0.0806669	10:44664524	10	44664524	Pseudomonas	ENSG00000107562	CXCL12	10:44664524_A/G	10	44664524	A	G	0.68125	0.38054	0.082761	4.59806	7.76752e-06	0.00530737
10	44094445	10:44094445:G:A	10	44138949	10:44138949:G:A	0.591877	rs4948611	2.02731e-09	-0.0899229	2.89868e-07	-0.0779044	10:44634397	10	44634397	Pseudomonas	ENSG00000107562	CXCL12	10:44634397_G/A	10	44634397	G	A	0.60625	0.318203	0.0770076	4.1321	5.38517e-05	0.0270154
10	44094445	10:44094445:G:A	10	44138625	10:44138625:A:T	0.591877	rs4948851	2.02731e-09	-0.0899229	3.33588e-07	-0.0776486	10:44634073	10	44634073	Pseudomonas	ENSG00000107562	CXCL12	10:44634073_A/T	10	44634073	A	T	0.60625	0.318203	0.0770076	4.1321	5.38517e-05	0.0270154
10	44094445	10:44094445:G:A	10	44162716	10:44162716:G:A	0.589244	rs10899995	2.02731e-09	-0.0899229	3.52947e-07	-0.0774384	10:44658164	10	44658164	Pseudomonas	ENSG00000107562	CXCL12	10:44658164_G/A	10	44658164	G	A	0.589583	0.340888	0.0777951	4.38187	1.94368e-05	0.011604
10	44064871	10:44064871:G:A	10	44094395	10:44094395:C:T	0.913382	rs3102131	2.41102e-08	-0.081905	2.88323e-08	-0.0819459	10:44589843	10	44589843	Pseudomonadaceae	ENSG00000107562	CXCL12	10:44589843_C/T	10	44589843	C	T	0.683333	0.343792	0.0854849	4.02167	8.33105e-05	0.0382792
10	44064871	10:44064871:G:A	10	44094445	10:44094445:G:A	0.913382	rs2624692	2.41102e-08	-0.081905	2.88323e-08	-0.0819459	10:44589893	10	44589893	Pseudomonadaceae	ENSG00000107562	CXCL12	10:44589893_G/A	10	44589893	G	A	0.683333	0.343792	0.0854849	4.02167	8.33105e-05	0.0382792
10	44064871	10:44064871:G:A	10	44092409	10:44092409:A:T	0.913382	rs2624691	2.41102e-08	-0.081905	3.66657e-08	-0.0815735	10:44587857	10	44587857	Pseudomonadaceae	ENSG00000107562	CXCL12	10:44587857_A/T	10	44587857	A	T	0.683333	0.343792	0.0854849	4.02167	8.33105e-05	0.0382792
10	44064871	10:44064871:G:A	10	44092876	10:44092876:G:C	0.913382	rs4417222	2.41102e-08	-0.081905	3.68612e-08	-0.0815652	10:44588324	10	44588324	Pseudomonadaceae	ENSG00000107562	CXCL12	10:44588324_G/C	10	44588324	G	C	0.683333	0.343792	0.0854849	4.02167	8.33105e-05	0.0382792
10	44064871	10:44064871:G:A	10	44074217	10:44074217:C:T	0.913382	rs2804027	2.41102e-08	-0.081905	3.85017e-08	-0.0813561	10:44569665	10	44569665	Pseudomonadaceae	ENSG00000107562	CXCL12	10:44569665_C/T	10	44569665	C	T	0.683333	0.343792	0.0854849	4.02167	8.33105e-05	0.0382792
10	44064871	10:44064871:G:A	10	44070613	10:44070613:T:C	0.910483	rs2639463	2.41102e-08	-0.081905	4.41408e-08	-0.081252	10:44566061	10	44566061	Pseudomonadaceae	ENSG00000107562	CXCL12	10:44566061_T/C	10	44566061	T	C	0.683333	0.343792	0.0854849	4.02167	8.33105e-05	0.0382792
10	44064871	10:44064871:G:A	10	44103565	10:44103565:G:A	0.857731	rs2802490	2.41102e-08	-0.081905	7.00503e-08	-0.0795764	10:44599013	10	44599013	Pseudomonadaceae	ENSG00000107562	CXCL12	10:44599013_G/A	10	44599013	G	A	0.672917	0.371294	0.085914	4.32169	2.49462e-05	0.0143346
10	44064871	10:44064871:G:A	10	44107066	10:44107066:T:C	0.854638	rs4285828	2.41102e-08	-0.081905	7.11574e-08	-0.0797304	10:44602514	10	44602514	Pseudomonadaceae	ENSG00000107562	CXCL12	10:44602514_T/C	10	44602514	T	C	0.672917	0.371294	0.085914	4.32169	2.49462e-05	0.0143346
10	44064871	10:44064871:G:A	10	44111706	10:44111706:T:G	0.854638	rs2818914	2.41102e-08	-0.081905	7.22853e-08	-0.0796533	10:44607154	10	44607154	Pseudomonadaceae	ENSG00000107562	CXCL12	10:44607154_T/G	10	44607154	T	G	0.672917	0.371294	0.085914	4.32169	2.49462e-05	0.0143346
10	44064871	10:44064871:G:A	10	44118439	10:44118439:T:G	0.854638	rs2804021	2.41102e-08	-0.081905	7.38091e-08	-0.0796862	10:44613887	10	44613887	Pseudomonadaceae	ENSG00000107562	CXCL12	10:44613887_T/G	10	44613887	T	G	0.672917	0.371294	0.085914	4.32169	2.49462e-05	0.0143346
10	44064871	10:44064871:G:A	10	44164603	10:44164603:A:G	0.61143	rs2804042	2.41102e-08	-0.081905	6.34629e-06	-0.0687093	10:44660051	10	44660051	Pseudomonadaceae	ENSG00000107562	CXCL12	10:44660051_A/G	10	44660051	A	G	0.675	0.379662	0.0821491	4.62162	7.01524e-06	0.00485427
10	44064871	10:44064871:G:A	10	44144582	10:44144582:C:G	0.607565	rs2802476	2.41102e-08	-0.081905	4.48177e-06	-0.0697527	10:44640030	10	44640030	Pseudomonadaceae	ENSG00000107562	CXCL12	10:44640030_C/G	10	44640030	C	G	0.675	0.379662	0.0821491	4.62162	7.01524e-06	0.00485427
10	44064871	10:44064871:G:A	10	44143644	10:44143644:T:C	0.607565	rs766927	2.41102e-08	-0.081905	4.48188e-06	-0.0697524	10:44639092	10	44639092	Pseudomonadaceae	ENSG00000107562	CXCL12	10:44639092_T/C	10	44639092	T	C	0.675	0.379662	0.0821491	4.62162	7.01524e-06	0.00485427
10	44064871	10:44064871:G:A	10	44141890	10:44141890:A:G	0.607565	rs11238875	2.41102e-08	-0.081905	4.49004e-06	-0.0697493	10:44637338	10	44637338	Pseudomonadaceae	ENSG00000107562	CXCL12	10:44637338_A/G	10	44637338	A	G	0.675	0.379662	0.0821491	4.62162	7.01524e-06	0.00485427
10	44064871	10:44064871:G:A	10	44159827	10:44159827:T:C	0.607565	rs2154401	2.41102e-08	-0.081905	5.59616e-06	-0.0691744	10:44655275	10	44655275	Pseudomonadaceae	ENSG00000107562	CXCL12	10:44655275_T/C	10	44655275	T	C	0.672917	0.362194	0.0823345	4.39906	1.80915e-05	0.0109286
10	44064871	10:44064871:G:A	10	44169076	10:44169076:A:G	0.601375	rs2802487	2.41102e-08	-0.081905	5.70217e-06	-0.0689313	10:44664524	10	44664524	Pseudomonadaceae	ENSG00000107562	CXCL12	10:44664524_A/G	10	44664524	A	G	0.68125	0.38054	0.082761	4.59806	7.76752e-06	0.00530737
10	44064871	10:44064871:G:A	10	44138949	10:44138949:G:A	0.555815	rs4948611	2.41102e-08	-0.081905	1.74526e-05	-0.0639467	10:44634397	10	44634397	Pseudomonadaceae	ENSG00000107562	CXCL12	10:44634397_G/A	10	44634397	G	A	0.60625	0.318203	0.0770076	4.1321	5.38517e-05	0.0270154
10	44064871	10:44064871:G:A	10	44138625	10:44138625:A:T	0.555815	rs4948851	2.41102e-08	-0.081905	2.2444e-05	-0.0631647	10:44634073	10	44634073	Pseudomonadaceae	ENSG00000107562	CXCL12	10:44634073_A/T	10	44634073	A	T	0.60625	0.318203	0.0770076	4.1321	5.38517e-05	0.0270154
10	44064871	10:44064871:G:A	10	44162716	10:44162716:G:A	0.553362	rs10899995	2.41102e-08	-0.081905	1.97501e-05	-0.0636257	10:44658164	10	44658164	Pseudomonadaceae	ENSG00000107562	CXCL12	10:44658164_G/A	10	44658164	G	A	0.589583	0.340888	0.0777951	4.38187	1.94368e-05	0.011604
3	79361864	3:79361864:A:G	3	79437156	3:79437156:G:T	0.74476	rs13063721	4.85378e-08	-0.0927105	4.27799e-07	0.0862363	3:79486306	3	79486306	clostridia	ENSG00000169855	ROBO1	3:79486306_G/T	3	79486306	G	T	0.297917	-0.201012	0.0507054	-3.96431	0.000104139	0.045723
3	79361864	3:79361864:A:G	3	79441578	3:79441578:G:A	0.74476	rs4325892	4.85378e-08	-0.0927105	4.28282e-07	0.086233	3:79490728	3	79490728	clostridia	ENSG00000169855	ROBO1	3:79490728_G/A	3	79490728	G	A	0.297917	-0.201012	0.0507054	-3.96431	0.000104139	0.045723
3	79361864	3:79361864:A:G	3	79427008	3:79427008:A:C	0.74476	rs62257565	4.85378e-08	-0.0927105	4.28677e-07	0.0862276	3:79476158	3	79476158	clostridia	ENSG00000169855	ROBO1	3:79476158_A/C	3	79476158	A	C	0.297917	-0.201012	0.0507054	-3.96431	0.000104139	0.045723
3	79361864	3:79361864:A:G	3	79421701	3:79421701:T:C	0.74476	rs13058752	4.85378e-08	-0.0927105	4.32504e-07	0.0861983	3:79470851	3	79470851	clostridia	ENSG00000169855	ROBO1	3:79470851_T/C	3	79470851	T	C	0.297917	-0.201012	0.0507054	-3.96431	0.000104139	0.045723
3	79361864	3:79361864:A:G	3	79443058	3:79443058:G:A	0.74476	rs4130431	4.85378e-08	-0.0927105	4.93549e-07	-0.0856785	3:79492208	3	79492208	clostridia	ENSG00000169855	ROBO1	3:79492208_G/A	3	79492208	G	A	0.702083	0.201012	0.0507054	3.96431	0.000104139	0.045723
3	79361864	3:79361864:A:G	3	79455922	3:79455922:C:T	0.74476	rs9810404	4.85378e-08	-0.0927105	4.94151e-07	-0.0856978	3:79505072	3	79505072	clostridia	ENSG00000169855	ROBO1	3:79505072_C/T	3	79505072	C	T	0.702083	0.201012	0.0507054	3.96431	0.000104139	0.045723
3	79361864	3:79361864:A:G	3	79452280	3:79452280:A:C	0.74476	rs6788458	4.85378e-08	-0.0927105	4.9504e-07	-0.0856868	3:79501430	3	79501430	clostridia	ENSG00000169855	ROBO1	3:79501430_A/C	3	79501430	A	C	0.702083	0.201012	0.0507054	3.96431	0.000104139	0.045723
3	79361864	3:79361864:A:G	3	79389107	3:79389107:G:A	0.74476	rs12492191	4.85378e-08	-0.0927105	4.98976e-07	0.0855078	3:79438257	3	79438257	clostridia	ENSG00000169855	ROBO1	3:79438257_G/A	3	79438257	G	A	0.297917	-0.201012	0.0507054	-3.96431	0.000104139	0.045723
3	79361864	3:79361864:A:G	3	79407395	3:79407395:C:T	0.74476	rs4234350	4.85378e-08	-0.0927105	5.26453e-07	0.0854639	3:79456545	3	79456545	clostridia	ENSG00000169855	ROBO1	3:79456545_C/T	3	79456545	C	T	0.297917	-0.201012	0.0507054	-3.96431	0.000104139	0.045723
3	79361864	3:79361864:A:G	3	79415419	3:79415419:G:A	0.74476	rs4452292	4.85378e-08	-0.0927105	5.27934e-07	0.0854533	3:79464569	3	79464569	clostridia	ENSG00000169855	ROBO1	3:79464569_G/A	3	79464569	G	A	0.295833	-0.207519	0.0506343	-4.09838	6.15842e-05	0.0300663
3	79361864	3:79361864:A:G	3	79409942	3:79409942:A:G	0.74476	rs35709232	4.85378e-08	-0.0927105	5.28287e-07	0.085456	3:79459092	3	79459092	clostridia	ENSG00000169855	ROBO1	3:79459092_A/G	3	79459092	A	G	0.297917	-0.201012	0.0507054	-3.96431	0.000104139	0.045723
3	79361864	3:79361864:A:G	3	79398442	3:79398442:G:A	0.74476	rs12496262	4.85378e-08	-0.0927105	5.28324e-07	0.085447	3:79447592	3	79447592	clostridia	ENSG00000169855	ROBO1	3:79447592_G/A	3	79447592	G	A	0.297917	-0.201012	0.0507054	-3.96431	0.000104139	0.045723
3	79361864	3:79361864:A:G	3	79408399	3:79408399:G:A	0.74476	rs12487699	4.85378e-08	-0.0927105	5.28372e-07	0.0854516	3:79457549	3	79457549	clostridia	ENSG00000169855	ROBO1	3:79457549_G/A	3	79457549	G	A	0.297917	-0.201012	0.0507054	-3.96431	0.000104139	0.045723
3	79361864	3:79361864:A:G	3	79378015	3:79378015:T:C	0.74476	rs1489846	4.85378e-08	-0.0927105	5.42051e-07	-0.0851694	3:79427165	3	79427165	clostridia	ENSG00000169855	ROBO1	3:79427165_T/C	3	79427165	T	C	0.700837	0.206212	0.0505538	4.07907	6.64788e-05	0.0320036
3	79361864	3:79361864:A:G	3	79380590	3:79380590:T:A	0.74476	rs1387663	4.85378e-08	-0.0927105	5.42425e-07	-0.0851681	3:79429740	3	79429740	clostridia	ENSG00000169855	ROBO1	3:79429740_T/A	3	79429740	T	A	0.702083	0.201012	0.0507054	3.96431	0.000104139	0.045723
3	79361864	3:79361864:A:G	3	79380610	3:79380610:G:A	0.74476	rs1387664	4.85378e-08	-0.0927105	5.4325e-07	-0.0851595	3:79429760	3	79429760	clostridia	ENSG00000169855	ROBO1	3:79429760_G/A	3	79429760	G	A	0.702083	0.201012	0.0507054	3.96431	0.000104139	0.045723
3	79361864	3:79361864:A:G	3	79482121	3:79482121:C:A	0.74476	rs7640053	4.85378e-08	-0.0927105	1.10688e-06	-0.0823903	3:79531271	3	79531271	clostridia	ENSG00000169855	ROBO1	3:79531271_C/A	3	79531271	C	A	0.702083	0.201012	0.0507054	3.96431	0.000104139	0.045723
3	79361864	3:79361864:A:G	3	79479252	3:79479252:T:G	0.74476	rs13320767	4.85378e-08	-0.0927105	1.11089e-06	-0.0825585	3:79528402	3	79528402	clostridia	ENSG00000169855	ROBO1	3:79528402_T/G	3	79528402	T	G	0.702083	0.201012	0.0507054	3.96431	0.000104139	0.045723
3	79361864	3:79361864:A:G	3	79477461	3:79477461:A:T	0.74476	rs6772464	4.85378e-08	-0.0927105	1.11206e-06	-0.0825536	3:79526611	3	79526611	clostridia	ENSG00000169855	ROBO1	3:79526611_A/T	3	79526611	A	T	0.702083	0.201012	0.0507054	3.96431	0.000104139	0.045723
3	79361864	3:79361864:A:G	3	79476192	3:79476192:C:T	0.74476	rs4507218	4.85378e-08	-0.0927105	1.11214e-06	-0.0825535	3:79525342	3	79525342	clostridia	ENSG00000169855	ROBO1	3:79525342_C/T	3	79525342	C	T	0.702083	0.201012	0.0507054	3.96431	0.000104139	0.045723
3	79361864	3:79361864:A:G	3	79474417	3:79474417:C:T	0.74476	rs4535190	4.85378e-08	-0.0927105	1.11442e-06	-0.082573	3:79523567	3	79523567	clostridia	ENSG00000169855	ROBO1	3:79523567_C/T	3	79523567	C	T	0.702083	0.201012	0.0507054	3.96431	0.000104139	0.045723
3	79361864	3:79361864:A:G	3	79474598	3:79474598:G:A	0.74476	rs7632115	4.85378e-08	-0.0927105	1.11954e-06	-0.0825366	3:79523748	3	79523748	clostridia	ENSG00000169855	ROBO1	3:79523748_G/A	3	79523748	G	A	0.702083	0.201012	0.0507054	3.96431	0.000104139	0.045723
3	79361864	3:79361864:A:G	3	79475398	3:79475398:T:A	0.74476	rs9853257	4.85378e-08	-0.0927105	1.19176e-06	-0.0823658	3:79524548	3	79524548	clostridia	ENSG00000169855	ROBO1	3:79524548_T/A	3	79524548	T	A	0.702083	0.201012	0.0507054	3.96431	0.000104139	0.045723
3	79361864	3:79361864:A:G	3	79478241	3:79478241:T:A	0.741722	rs9840688	4.85378e-08	-0.0927105	1.10533e-06	-0.0825784	3:79527391	3	79527391	clostridia	ENSG00000169855	ROBO1	3:79527391_T/A	3	79527391	T	A	0.702083	0.201012	0.0507054	3.96431	0.000104139	0.045723

## Sheet: ST6 GTEx eQTL
CHR_topSNP	BP_topSNP	topSNP	CHR_proxySNP	BP_proxySNP	proxySNP	R2	proxySNP_RSID	P_topSNP	BETA_topSNP	P_proxySNP	BETA_proxySNP	CHRPOS_hg19_proxySNP	CHR_hg19_proxySNP	POS_hg19_proxySNP	taxon	variant_id	gene_id_sigVar	gene_id_sigVar_SYMBOL	tss_distance_sigVar	ma_samples	ma_count	maf_sigVar	pval_nominal_sigVar	slope_sigVar	slope_se_sigVar	pval_nominal_threshold_sigVar	min_pval_nominal	pval_beta_sigVar	Tissue
10	44094445	10:44094445:G:A	10	44017122	10:44017122:G:A	0.833419	rs1472168	2.02731e-09	-0.0899229	8.56426e-08	0.0791241	10:44512570	10	44512570	Pseudomonas	chr10_44017122_G_A_b38	ENSG00000236769.1	LINC02659	104796	236	307	0.476708	4.27077e-05	0.175572	0.0421912	0.000143017	2.19752e-42	4.54959e-36	Testis
10	44094445	10:44094445:G:A	10	44044465	10:44044465:T:G	0.833419	rs2047009	2.02731e-09	-0.0899229	8.81698e-08	0.078763	10:44539913	10	44539913	Pseudomonas	chr10_44044465_T_G_b38	ENSG00000236769.1	LINC02659	132139	237	308	0.478261	4.78464e-05	0.174663	0.0422542	0.000143017	2.19752e-42	4.54959e-36	Testis
10	44094445	10:44094445:G:A	10	44043473	10:44043473:C:T	0.833419	rs7903121	2.02731e-09	-0.0899229	8.9419e-08	0.0789742	10:44538921	10	44538921	Pseudomonas	chr10_44043473_C_T_b38	ENSG00000236769.1	LINC02659	131147	237	308	0.478261	4.78464e-05	0.174663	0.0422542	0.000143017	2.19752e-42	4.54959e-36	Testis
10	44094445	10:44094445:G:A	10	44020973	10:44020973:G:A	0.833419	rs9332446	2.02731e-09	-0.0899229	8.99539e-08	0.0789373	10:44516421	10	44516421	Pseudomonas	chr10_44020973_G_A_b38	ENSG00000236769.1	LINC02659	108647	237	308	0.478261	4.78464e-05	0.174663	0.0422542	0.000143017	2.19752e-42	4.54959e-36	Testis
10	44094445	10:44094445:G:A	10	44028056	10:44028056:T:C	0.833419	rs10899973	2.02731e-09	-0.0899229	9.06233e-08	0.07893	10:44523504	10	44523504	Pseudomonas	chr10_44028056_T_C_b38	ENSG00000236769.1	LINC02659	115730	237	308	0.478261	4.78464e-05	0.174663	0.0422542	0.000143017	2.19752e-42	4.54959e-36	Testis
10	44094445	10:44094445:G:A	10	44032142	10:44032142:C:T	0.833419	rs11238817	2.02731e-09	-0.0899229	9.06755e-08	0.07893	10:44527590	10	44527590	Pseudomonas	chr10_44032142_C_T_b38	ENSG00000236769.1	LINC02659	119816	237	309	0.479814	6.01761e-05	0.171477	0.0420568	0.000143017	2.19752e-42	4.54959e-36	Testis
10	44094445	10:44094445:G:A	10	44035530	10:44035530:G:A	0.833419	rs11238818	2.02731e-09	-0.0899229	9.09138e-08	0.0789202	10:44530978	10	44530978	Pseudomonas	chr10_44035530_G_A_b38	ENSG00000236769.1	LINC02659	123204	237	309	0.479814	6.01761e-05	0.171477	0.0420568	0.000143017	2.19752e-42	4.54959e-36	Testis
10	44094445	10:44094445:G:A	10	44038207	10:44038207:T:G	0.833419	rs145731205	2.02731e-09	-0.0899229	9.11633e-08	0.0789241	10:44533655	10	44533655	Pseudomonas	chr10_44038207_T_G_b38	ENSG00000236769.1	LINC02659	125881	237	308	0.478261	4.78464e-05	0.174663	0.0422542	0.000143017	2.19752e-42	4.54959e-36	Testis
10	44094445	10:44094445:G:A	10	44016367	10:44016367:G:C	0.785221	rs4948818	2.02731e-09	-0.0899229	1.43655e-07	0.0772715	10:44511815	10	44511815	Pseudomonas	chr10_44016367_G_C_b38	ENSG00000236769.1	LINC02659	104041	240	311	0.482919	2.21372e-05	0.183706	0.0425362	0.000143017	2.19752e-42	4.54959e-36	Testis
10	44094445	10:44094445:G:A	10	44043568	10:44043568:G:A	0.774689	rs1873757	2.02731e-09	-0.0899229	3.85292e-08	0.0813098	10:44539016	10	44539016	Pseudomonas	chr10_44043568_G_A_b38	ENSG00000236769.1	LINC02659	131242	239	320	0.496894	7.99389e-05	0.16496	0.0411721	0.000143017	2.19752e-42	4.54959e-36	Testis
10	44094445	10:44094445:G:A	10	44020268	10:44020268:G:A	0.772472	rs10899970	2.02731e-09	-0.0899229	1.33561e-07	0.0781182	10:44515716	10	44515716	Pseudomonas	chr10_44020268_G_A_b38	ENSG00000236769.1	LINC02659	107942	238	314	0.487578	0.000104414	0.164895	0.0418598	0.000143017	2.19752e-42	4.54959e-36	Testis
10	44094445	10:44094445:G:A	10	44020268	10:44020268:G:A	0.772472	rs10899970	2.02731e-09	-0.0899229	1.33561e-07	0.0781182	10:44515716	10	44515716	Pseudomonas	chr10_44020268_G_A_b38	ENSG00000107562.16	CXCL12	-366225	238	314	0.487578	0.000138101	0.1398	0.0361457	0.000171219	1.83281e-07	0.000472719	Testis
10	44094445	10:44094445:G:A	10	44015965	10:44015965:C:T	0.768464	rs4948815	2.02731e-09	-0.0899229	6.09846e-08	0.0805129	10:44511413	10	44511413	Pseudomonas	chr10_44015965_C_T_b38	ENSG00000236769.1	LINC02659	103639	236	307	0.476708	1.35233e-05	0.188052	0.042411	0.000143017	2.19752e-42	4.54959e-36	Testis
10	44094445	10:44094445:G:A	10	44014380	10:44014380:C:G	0.755929	rs10793517	2.02731e-09	-0.0899229	4.76102e-08	0.0795801	10:44509828	10	44509828	Pseudomonas	chr10_44014380_C_G_b38	ENSG00000236769.1	LINC02659	102054	240	312	0.484472	2.73203e-05	0.180779	0.0423479	0.000143017	2.19752e-42	4.54959e-36	Testis
10	44094445	10:44094445:G:A	10	44006498	10:44006498:G:A	0.755929	rs10899965	2.02731e-09	-0.0899229	9.36483e-08	0.0783167	10:44501946	10	44501946	Pseudomonas	chr10_44006498_G_A_b38	ENSG00000236769.1	LINC02659	94172	239	311	0.482919	2.40738e-05	0.18186	0.0423032	0.000143017	2.19752e-42	4.54959e-36	Testis
10	44094445	10:44094445:G:A	10	44009943	10:44009943:G:T	0.755929	rs11238808	2.02731e-09	-0.0899229	9.40481e-08	0.0783175	10:44505391	10	44505391	Pseudomonas	chr10_44009943_G_T_b38	ENSG00000236769.1	LINC02659	97617	239	311	0.482919	2.40738e-05	0.18186	0.0423032	0.000143017	2.19752e-42	4.54959e-36	Testis
10	44094445	10:44094445:G:A	10	44010086	10:44010086:G:A	0.755929	rs10793516	2.02731e-09	-0.0899229	1.17766e-07	0.0777922	10:44505534	10	44505534	Pseudomonas	chr10_44010086_G_A_b38	ENSG00000236769.1	LINC02659	97760	239	311	0.482919	2.40738e-05	0.18186	0.0423032	0.000143017	2.19752e-42	4.54959e-36	Testis
10	44094445	10:44094445:G:A	10	44005359	10:44005359:C:T	0.724924	rs7478408	2.02731e-09	-0.0899229	1.00337e-07	0.0764625	10:44500807	10	44500807	Pseudomonas	chr10_44005359_C_T_b38	ENSG00000236769.1	LINC02659	93033	240	316	0.490683	7.91149e-05	0.169046	0.0421645	0.000143017	2.19752e-42	4.54959e-36	Testis
10	44094445	10:44094445:G:A	10	44004902	10:44004902:G:A	0.724924	rs1873756	2.02731e-09	-0.0899229	1.05519e-07	0.0764767	10:44500350	10	44500350	Pseudomonas	chr10_44004902_G_A_b38	ENSG00000236769.1	LINC02659	92576	241	317	0.492236	9.04593e-05	0.167646	0.0421696	0.000143017	2.19752e-42	4.54959e-36	Testis
10	44094445	10:44094445:G:A	10	43999210	10:43999210:G:A	0.722131	rs7091447	2.02731e-09	-0.0899229	9.92705e-08	0.0764161	10:44494658	10	44494658	Pseudomonas	chr10_43999210_G_A_b38	ENSG00000236769.1	LINC02659	86884	238	313	0.486025	0.000128011	0.162618	0.0418343	0.000143017	2.19752e-42	4.54959e-36	Testis
10	44094445	10:44094445:G:A	10	43994966	10:43994966:G:T	0.722131	rs4948591	2.02731e-09	-0.0899229	1.0033e-07	0.0764613	10:44490414	10	44490414	Pseudomonas	chr10_43994966_G_T_b38	ENSG00000236769.1	LINC02659	82640	238	313	0.486025	0.000128011	0.162618	0.0418343	0.000143017	2.19752e-42	4.54959e-36	Testis
10	44094445	10:44094445:G:A	10	43994207	10:43994207:A:G	0.722131	rs4948590	2.02731e-09	-0.0899229	1.01808e-07	0.076541	10:44489655	10	44489655	Pseudomonas	chr10_43994207_A_G_b38	ENSG00000236769.1	LINC02659	81881	238	313	0.486025	0.000128011	0.162618	0.0418343	0.000143017	2.19752e-42	4.54959e-36	Testis
10	44094445	10:44094445:G:A	10	43993807	10:43993807:G:A	0.722131	rs10793511	2.02731e-09	-0.0899229	1.02172e-07	0.0765262	10:44489255	10	44489255	Pseudomonas	chr10_43993807_G_A_b38	ENSG00000236769.1	LINC02659	81481	238	313	0.486025	0.000128011	0.162618	0.0418343	0.000143017	2.19752e-42	4.54959e-36	Testis
10	44094445	10:44094445:G:A	10	43994890	10:43994890:A:G	0.722131	rs7090343	2.02731e-09	-0.0899229	1.02204e-07	0.0765265	10:44490338	10	44490338	Pseudomonas	chr10_43994890_A_G_b38	ENSG00000236769.1	LINC02659	82564	237	312	0.484472	0.000112415	0.163992	0.04183	0.000143017	2.19752e-42	4.54959e-36	Testis
10	44094445	10:44094445:G:A	10	43992744	10:43992744:C:A	0.722131	rs11818958	2.02731e-09	-0.0899229	1.02247e-07	0.0765257	10:44488192	10	44488192	Pseudomonas	chr10_43992744_C_A_b38	ENSG00000236769.1	LINC02659	80418	237	312	0.484472	0.000112415	0.163992	0.04183	0.000143017	2.19752e-42	4.54959e-36	Testis
10	44094445	10:44094445:G:A	10	43991850	10:43991850:C:T	0.722131	rs9633745	2.02731e-09	-0.0899229	1.02499e-07	0.0765213	10:44487298	10	44487298	Pseudomonas	chr10_43991850_C_T_b38	ENSG00000236769.1	LINC02659	79524	237	312	0.484472	0.000112415	0.163992	0.04183	0.000143017	2.19752e-42	4.54959e-36	Testis
10	44094445	10:44094445:G:A	10	44001537	10:44001537:C:T	0.722131	rs10793515	2.02731e-09	-0.0899229	1.02617e-07	0.076532	10:44496985	10	44496985	Pseudomonas	chr10_44001537_C_T_b38	ENSG00000236769.1	LINC02659	89211	238	313	0.486025	0.000128011	0.162618	0.0418343	0.000143017	2.19752e-42	4.54959e-36	Testis
10	44094445	10:44094445:G:A	10	43988073	10:43988073:G:A	0.722131	rs4145117	2.02731e-09	-0.0899229	1.0509e-07	0.0764593	10:44483521	10	44483521	Pseudomonas	chr10_43988073_G_A_b38	ENSG00000236769.1	LINC02659	75747	238	313	0.486025	0.000128011	0.162618	0.0418343	0.000143017	2.19752e-42	4.54959e-36	Testis
10	44094445	10:44094445:G:A	10	43992879	10:43992879:G:A	0.717382	rs11238800	2.02731e-09	-0.0899229	1.02169e-07	0.0765282	10:44488327	10	44488327	Pseudomonas	chr10_43992879_G_A_b38	ENSG00000236769.1	LINC02659	80553	238	313	0.486025	0.000128011	0.162618	0.0418343	0.000143017	2.19752e-42	4.54959e-36	Testis
10	44094445	10:44094445:G:A	10	44005675	10:44005675:T:G	0.679215	rs10899963	2.02731e-09	-0.0899229	3.22048e-06	0.067101	10:44501123	10	44501123	Pseudomonas	chr10_44005675_T_G_b38	ENSG00000236769.1	LINC02659	93349	240	319	0.495342	3.59828e-05	0.17903	0.0425974	0.000143017	2.19752e-42	4.54959e-36	Testis
10	44094445	10:44094445:G:A	10	44005675	10:44005675:T:G	0.679215	rs10899963	2.02731e-09	-0.0899229	3.22048e-06	0.067101	10:44501123	10	44501123	Pseudomonas	chr10_44005675_T_G_b38	ENSG00000107562.16	CXCL12	-380818	240	319	0.495342	0.000117545	0.144248	0.036901	0.000171219	1.83281e-07	0.000472719	Testis
10	44094445	10:44094445:G:A	10	44164603	10:44164603:A:G	0.650423	rs2804042	2.02731e-09	-0.0899229	1.93682e-07	-0.0805306	10:44660051	10	44660051	Pseudomonas	chr10_44164603_A_G_b38	ENSG00000236769.1	LINC02659	252277	226	284	0.440994	3.5193e-06	-0.203617	0.0429799	0.000143017	2.19752e-42	4.54959e-36	Testis
10	44094445	10:44094445:G:A	10	44143644	10:44143644:T:C	0.646445	rs766927	2.02731e-09	-0.0899229	1.19281e-07	-0.0818415	10:44639092	10	44639092	Pseudomonas	chr10_44143644_T_C_b38	ENSG00000236769.1	LINC02659	231318	226	284	0.440994	3.5193e-06	-0.203617	0.0429799	0.000143017	2.19752e-42	4.54959e-36	Testis
10	44094445	10:44094445:G:A	10	44144582	10:44144582:C:G	0.646445	rs2802476	2.02731e-09	-0.0899229	1.19286e-07	-0.0818415	10:44640030	10	44640030	Pseudomonas	chr10_44144582_C_G_b38	ENSG00000236769.1	LINC02659	232256	226	284	0.440994	3.5193e-06	-0.203617	0.0429799	0.000143017	2.19752e-42	4.54959e-36	Testis
10	44094445	10:44094445:G:A	10	44159827	10:44159827:T:C	0.646445	rs2154401	2.02731e-09	-0.0899229	1.64445e-07	-0.08107	10:44655275	10	44655275	Pseudomonas	chr10_44159827_T_C_b38	ENSG00000236769.1	LINC02659	247501	226	284	0.440994	3.5193e-06	-0.203617	0.0429799	0.000143017	2.19752e-42	4.54959e-36	Testis
10	44094445	10:44094445:G:A	10	44169076	10:44169076:A:G	0.640209	rs2802487	2.02731e-09	-0.0899229	1.74205e-07	-0.0806669	10:44664524	10	44664524	Pseudomonas	chr10_44169076_A_G_b38	ENSG00000236769.1	LINC02659	256750	226	284	0.440994	3.65014e-06	-0.204023	0.0431385	0.000143017	2.19752e-42	4.54959e-36	Testis
10	44094445	10:44094445:G:A	10	44138949	10:44138949:G:A	0.591877	rs4948611	2.02731e-09	-0.0899229	2.89868e-07	-0.0779044	10:44634397	10	44634397	Pseudomonas	chr10_44138949_G_A_b38	ENSG00000236769.1	LINC02659	226623	236	302	0.468944	8.19615e-06	-0.189271	0.0416093	0.000143017	2.19752e-42	4.54959e-36	Testis
10	44094445	10:44094445:G:A	10	44138625	10:44138625:A:T	0.591877	rs4948851	2.02731e-09	-0.0899229	3.33588e-07	-0.0776486	10:44634073	10	44634073	Pseudomonas	chr10_44138625_A_T_b38	ENSG00000236769.1	LINC02659	226299	236	302	0.468944	8.19615e-06	-0.189271	0.0416093	0.000143017	2.19752e-42	4.54959e-36	Testis
10	44094445	10:44094445:G:A	10	44162716	10:44162716:G:A	0.589244	rs10899995	2.02731e-09	-0.0899229	3.52947e-07	-0.0774384	10:44658164	10	44658164	Pseudomonas	chr10_44162716_G_A_b38	ENSG00000236769.1	LINC02659	250390	237	304	0.47205	1.16839e-05	-0.184463	0.0412876	0.000143017	2.19752e-42	4.54959e-36	Testis
10	44094445	10:44094445:G:A	10	44087579	10:44087579:C:T	0.465128	rs2818912	2.02731e-09	-0.0899229	2.08833e-08	-0.0912071	10:44583027	10	44583027	Pseudomonas	chr10_44087579_C_T_b38	ENSG00000107562.16	CXCL12	-298914	101	133	0.398204	1.60715e-05	-0.218372	0.0486812	4.23246e-05	4.83402e-07	0.000798009	Ovary
10	44094445	10:44094445:G:A	10	44087579	10:44087579:C:T	0.465128	rs2818912	2.02731e-09	-0.0899229	2.08833e-08	-0.0912071	10:44583027	10	44583027	Pseudomonas	chr10_44087579_C_T_b38	ENSG00000107562.16	CXCL12	-298914	197	232	0.360248	7.32801e-05	-0.158376	0.0393153	0.000171219	1.83281e-07	0.000472719	Testis
10	44064871	10:44064871:G:A	10	44017122	10:44017122:G:A	0.861504	rs1472168	2.41102e-08	-0.081905	5.33237e-07	0.072779	10:44512570	10	44512570	Pseudomonadaceae	chr10_44017122_G_A_b38	ENSG00000236769.1	LINC02659	104796	236	307	0.476708	4.27077e-05	0.175572	0.0421912	0.000143017	2.19752e-42	4.54959e-36	Testis
10	44064871	10:44064871:G:A	10	44044465	10:44044465:T:G	0.861504	rs2047009	2.41102e-08	-0.081905	5.65627e-07	0.0723476	10:44539913	10	44539913	Pseudomonadaceae	chr10_44044465_T_G_b38	ENSG00000236769.1	LINC02659	132139	237	308	0.478261	4.78464e-05	0.174663	0.0422542	0.000143017	2.19752e-42	4.54959e-36	Testis
10	44064871	10:44064871:G:A	10	44020973	10:44020973:G:A	0.861504	rs9332446	2.41102e-08	-0.081905	5.7273e-07	0.0725238	10:44516421	10	44516421	Pseudomonadaceae	chr10_44020973_G_A_b38	ENSG00000236769.1	LINC02659	108647	237	308	0.478261	4.78464e-05	0.174663	0.0422542	0.000143017	2.19752e-42	4.54959e-36	Testis
10	44064871	10:44064871:G:A	10	44043473	10:44043473:C:T	0.861504	rs7903121	2.41102e-08	-0.081905	5.74857e-07	0.0725329	10:44538921	10	44538921	Pseudomonadaceae	chr10_44043473_C_T_b38	ENSG00000236769.1	LINC02659	131147	237	308	0.478261	4.78464e-05	0.174663	0.0422542	0.000143017	2.19752e-42	4.54959e-36	Testis
10	44064871	10:44064871:G:A	10	44032142	10:44032142:C:T	0.861504	rs11238817	2.41102e-08	-0.081905	5.7759e-07	0.0725137	10:44527590	10	44527590	Pseudomonadaceae	chr10_44032142_C_T_b38	ENSG00000236769.1	LINC02659	119816	237	309	0.479814	6.01761e-05	0.171477	0.0420568	0.000143017	2.19752e-42	4.54959e-36	Testis
10	44064871	10:44064871:G:A	10	44035530	10:44035530:G:A	0.861504	rs11238818	2.41102e-08	-0.081905	5.78163e-07	0.0725075	10:44530978	10	44530978	Pseudomonadaceae	chr10_44035530_G_A_b38	ENSG00000236769.1	LINC02659	123204	237	309	0.479814	6.01761e-05	0.171477	0.0420568	0.000143017	2.19752e-42	4.54959e-36	Testis
10	44064871	10:44064871:G:A	10	44028056	10:44028056:T:C	0.861504	rs10899973	2.41102e-08	-0.081905	5.78456e-07	0.0725074	10:44523504	10	44523504	Pseudomonadaceae	chr10_44028056_T_C_b38	ENSG00000236769.1	LINC02659	115730	237	308	0.478261	4.78464e-05	0.174663	0.0422542	0.000143017	2.19752e-42	4.54959e-36	Testis
10	44064871	10:44064871:G:A	10	44038207	10:44038207:T:G	0.861504	rs145731205	2.41102e-08	-0.081905	5.82989e-07	0.0724948	10:44533655	10	44533655	Pseudomonadaceae	chr10_44038207_T_G_b38	ENSG00000236769.1	LINC02659	125881	237	308	0.478261	4.78464e-05	0.174663	0.0422542	0.000143017	2.19752e-42	4.54959e-36	Testis
10	44064871	10:44064871:G:A	10	44016367	10:44016367:G:C	0.814455	rs4948818	2.41102e-08	-0.081905	9.14661e-07	0.0708309	10:44511815	10	44511815	Pseudomonadaceae	chr10_44016367_G_C_b38	ENSG00000236769.1	LINC02659	104041	240	311	0.482919	2.21372e-05	0.183706	0.0425362	0.000143017	2.19752e-42	4.54959e-36	Testis
10	44064871	10:44064871:G:A	10	44043568	10:44043568:G:A	0.797003	rs1873757	2.41102e-08	-0.081905	2.8503e-07	0.0747494	10:44539016	10	44539016	Pseudomonadaceae	chr10_44043568_G_A_b38	ENSG00000236769.1	LINC02659	131242	239	320	0.496894	7.99389e-05	0.16496	0.0411721	0.000143017	2.19752e-42	4.54959e-36	Testis
10	44064871	10:44064871:G:A	10	44015965	10:44015965:C:T	0.796826	rs4948815	2.41102e-08	-0.081905	4.18398e-07	0.073903	10:44511413	10	44511413	Pseudomonadaceae	chr10_44015965_C_T_b38	ENSG00000236769.1	LINC02659	103639	236	307	0.476708	1.35233e-05	0.188052	0.042411	0.000143017	2.19752e-42	4.54959e-36	Testis
10	44064871	10:44064871:G:A	10	44020268	10:44020268:G:A	0.794783	rs10899970	2.41102e-08	-0.081905	1.07535e-06	0.0711282	10:44515716	10	44515716	Pseudomonadaceae	chr10_44020268_G_A_b38	ENSG00000236769.1	LINC02659	107942	238	314	0.487578	0.000104414	0.164895	0.0418598	0.000143017	2.19752e-42	4.54959e-36	Testis
10	44064871	10:44064871:G:A	10	44020268	10:44020268:G:A	0.794783	rs10899970	2.41102e-08	-0.081905	1.07535e-06	0.0711282	10:44515716	10	44515716	Pseudomonadaceae	chr10_44020268_G_A_b38	ENSG00000107562.16	CXCL12	-366225	238	314	0.487578	0.000138101	0.1398	0.0361457	0.000171219	1.83281e-07	0.000472719	Testis
10	44064871	10:44064871:G:A	10	44014380	10:44014380:C:G	0.784103	rs10793517	2.41102e-08	-0.081905	2.01878e-07	0.0744183	10:44509828	10	44509828	Pseudomonadaceae	chr10_44014380_C_G_b38	ENSG00000236769.1	LINC02659	102054	240	312	0.484472	2.73203e-05	0.180779	0.0423479	0.000143017	2.19752e-42	4.54959e-36	Testis
10	44064871	10:44064871:G:A	10	44006498	10:44006498:G:A	0.784103	rs10899965	2.41102e-08	-0.081905	4.72607e-07	0.0725836	10:44501946	10	44501946	Pseudomonadaceae	chr10_44006498_G_A_b38	ENSG00000236769.1	LINC02659	94172	239	311	0.482919	2.40738e-05	0.18186	0.0423032	0.000143017	2.19752e-42	4.54959e-36	Testis
10	44064871	10:44064871:G:A	10	44009943	10:44009943:G:T	0.784103	rs11238808	2.41102e-08	-0.081905	4.74308e-07	0.0725847	10:44505391	10	44505391	Pseudomonadaceae	chr10_44009943_G_T_b38	ENSG00000236769.1	LINC02659	97617	239	311	0.482919	2.40738e-05	0.18186	0.0423032	0.000143017	2.19752e-42	4.54959e-36	Testis
10	44064871	10:44064871:G:A	10	44010086	10:44010086:G:A	0.784103	rs10793516	2.41102e-08	-0.081905	5.49997e-07	0.0722523	10:44505534	10	44505534	Pseudomonadaceae	chr10_44010086_G_A_b38	ENSG00000236769.1	LINC02659	97760	239	311	0.482919	2.40738e-05	0.18186	0.0423032	0.000143017	2.19752e-42	4.54959e-36	Testis
10	44064871	10:44064871:G:A	10	44005359	10:44005359:C:T	0.747433	rs7478408	2.41102e-08	-0.081905	2.62845e-07	0.072607	10:44500807	10	44500807	Pseudomonadaceae	chr10_44005359_C_T_b38	ENSG00000236769.1	LINC02659	93033	240	316	0.490683	7.91149e-05	0.169046	0.0421645	0.000143017	2.19752e-42	4.54959e-36	Testis
10	44064871	10:44064871:G:A	10	44004902	10:44004902:G:A	0.747433	rs1873756	2.41102e-08	-0.081905	2.75233e-07	0.072626	10:44500350	10	44500350	Pseudomonadaceae	chr10_44004902_G_A_b38	ENSG00000236769.1	LINC02659	92576	241	317	0.492236	9.04593e-05	0.167646	0.0421696	0.000143017	2.19752e-42	4.54959e-36	Testis
10	44064871	10:44064871:G:A	10	43988073	10:43988073:G:A	0.744685	rs4145117	2.41102e-08	-0.081905	2.45607e-07	0.0729127	10:44483521	10	44483521	Pseudomonadaceae	chr10_43988073_G_A_b38	ENSG00000236769.1	LINC02659	75747	238	313	0.486025	0.000128011	0.162618	0.0418343	0.000143017	2.19752e-42	4.54959e-36	Testis
10	44064871	10:44064871:G:A	10	43999210	10:43999210:G:A	0.744685	rs7091447	2.41102e-08	-0.081905	2.55153e-07	0.0726471	10:44494658	10	44494658	Pseudomonadaceae	chr10_43999210_G_A_b38	ENSG00000236769.1	LINC02659	86884	238	313	0.486025	0.000128011	0.162618	0.0418343	0.000143017	2.19752e-42	4.54959e-36	Testis
10	44064871	10:44064871:G:A	10	43994966	10:43994966:G:T	0.744685	rs4948591	2.41102e-08	-0.081905	2.62803e-07	0.0726062	10:44490414	10	44490414	Pseudomonadaceae	chr10_43994966_G_T_b38	ENSG00000236769.1	LINC02659	82640	238	313	0.486025	0.000128011	0.162618	0.0418343	0.000143017	2.19752e-42	4.54959e-36	Testis
10	44064871	10:44064871:G:A	10	43994207	10:43994207:A:G	0.744685	rs4948590	2.41102e-08	-0.081905	2.63324e-07	0.0727156	10:44489655	10	44489655	Pseudomonadaceae	chr10_43994207_A_G_b38	ENSG00000236769.1	LINC02659	81881	238	313	0.486025	0.000128011	0.162618	0.0418343	0.000143017	2.19752e-42	4.54959e-36	Testis
10	44064871	10:44064871:G:A	10	43994890	10:43994890:A:G	0.744685	rs7090343	2.41102e-08	-0.081905	2.64064e-07	0.0727043	10:44490338	10	44490338	Pseudomonadaceae	chr10_43994890_A_G_b38	ENSG00000236769.1	LINC02659	82564	237	312	0.484472	0.000112415	0.163992	0.04183	0.000143017	2.19752e-42	4.54959e-36	Testis
10	44064871	10:44064871:G:A	10	43992744	10:43992744:C:A	0.744685	rs11818958	2.41102e-08	-0.081905	2.64271e-07	0.0727024	10:44488192	10	44488192	Pseudomonadaceae	chr10_43992744_C_A_b38	ENSG00000236769.1	LINC02659	80418	237	312	0.484472	0.000112415	0.163992	0.04183	0.000143017	2.19752e-42	4.54959e-36	Testis
10	44064871	10:44064871:G:A	10	43993807	10:43993807:G:A	0.744685	rs10793511	2.41102e-08	-0.081905	2.6429e-07	0.0727009	10:44489255	10	44489255	Pseudomonadaceae	chr10_43993807_G_A_b38	ENSG00000236769.1	LINC02659	81481	238	313	0.486025	0.000128011	0.162618	0.0418343	0.000143017	2.19752e-42	4.54959e-36	Testis
10	44064871	10:44064871:G:A	10	43991850	10:43991850:C:T	0.744685	rs9633745	2.41102e-08	-0.081905	2.64893e-07	0.0726982	10:44487298	10	44487298	Pseudomonadaceae	chr10_43991850_C_T_b38	ENSG00000236769.1	LINC02659	79524	237	312	0.484472	0.000112415	0.163992	0.04183	0.000143017	2.19752e-42	4.54959e-36	Testis
10	44064871	10:44064871:G:A	10	44001537	10:44001537:C:T	0.744685	rs10793515	2.41102e-08	-0.081905	2.66723e-07	0.0726922	10:44496985	10	44496985	Pseudomonadaceae	chr10_44001537_C_T_b38	ENSG00000236769.1	LINC02659	89211	238	313	0.486025	0.000128011	0.162618	0.0418343	0.000143017	2.19752e-42	4.54959e-36	Testis
10	44064871	10:44064871:G:A	10	43992879	10:43992879:G:A	0.739979	rs11238800	2.41102e-08	-0.081905	2.64241e-07	0.0727032	10:44488327	10	44488327	Pseudomonadaceae	chr10_43992879_G_A_b38	ENSG00000236769.1	LINC02659	80553	238	313	0.486025	0.000128011	0.162618	0.0418343	0.000143017	2.19752e-42	4.54959e-36	Testis
10	44064871	10:44064871:G:A	10	44005675	10:44005675:T:G	0.701886	rs10899963	2.41102e-08	-0.081905	5.56609e-06	0.0643931	10:44501123	10	44501123	Pseudomonadaceae	chr10_44005675_T_G_b38	ENSG00000236769.1	LINC02659	93349	240	319	0.495342	3.59828e-05	0.17903	0.0425974	0.000143017	2.19752e-42	4.54959e-36	Testis
10	44064871	10:44064871:G:A	10	44005675	10:44005675:T:G	0.701886	rs10899963	2.41102e-08	-0.081905	5.56609e-06	0.0643931	10:44501123	10	44501123	Pseudomonadaceae	chr10_44005675_T_G_b38	ENSG00000107562.16	CXCL12	-380818	240	319	0.495342	0.000117545	0.144248	0.036901	0.000171219	1.83281e-07	0.000472719	Testis
10	44064871	10:44064871:G:A	10	44164603	10:44164603:A:G	0.61143	rs2804042	2.41102e-08	-0.081905	6.34629e-06	-0.0687093	10:44660051	10	44660051	Pseudomonadaceae	chr10_44164603_A_G_b38	ENSG00000236769.1	LINC02659	252277	226	284	0.440994	3.5193e-06	-0.203617	0.0429799	0.000143017	2.19752e-42	4.54959e-36	Testis
10	44064871	10:44064871:G:A	10	44144582	10:44144582:C:G	0.607565	rs2802476	2.41102e-08	-0.081905	4.48177e-06	-0.0697527	10:44640030	10	44640030	Pseudomonadaceae	chr10_44144582_C_G_b38	ENSG00000236769.1	LINC02659	232256	226	284	0.440994	3.5193e-06	-0.203617	0.0429799	0.000143017	2.19752e-42	4.54959e-36	Testis
10	44064871	10:44064871:G:A	10	44143644	10:44143644:T:C	0.607565	rs766927	2.41102e-08	-0.081905	4.48188e-06	-0.0697524	10:44639092	10	44639092	Pseudomonadaceae	chr10_44143644_T_C_b38	ENSG00000236769.1	LINC02659	231318	226	284	0.440994	3.5193e-06	-0.203617	0.0429799	0.000143017	2.19752e-42	4.54959e-36	Testis
10	44064871	10:44064871:G:A	10	44159827	10:44159827:T:C	0.607565	rs2154401	2.41102e-08	-0.081905	5.59616e-06	-0.0691744	10:44655275	10	44655275	Pseudomonadaceae	chr10_44159827_T_C_b38	ENSG00000236769.1	LINC02659	247501	226	284	0.440994	3.5193e-06	-0.203617	0.0429799	0.000143017	2.19752e-42	4.54959e-36	Testis
10	44064871	10:44064871:G:A	10	44169076	10:44169076:A:G	0.601375	rs2802487	2.41102e-08	-0.081905	5.70217e-06	-0.0689313	10:44664524	10	44664524	Pseudomonadaceae	chr10_44169076_A_G_b38	ENSG00000236769.1	LINC02659	256750	226	284	0.440994	3.65014e-06	-0.204023	0.0431385	0.000143017	2.19752e-42	4.54959e-36	Testis
10	44064871	10:44064871:G:A	10	44138949	10:44138949:G:A	0.555815	rs4948611	2.41102e-08	-0.081905	1.74526e-05	-0.0639467	10:44634397	10	44634397	Pseudomonadaceae	chr10_44138949_G_A_b38	ENSG00000236769.1	LINC02659	226623	236	302	0.468944	8.19615e-06	-0.189271	0.0416093	0.000143017	2.19752e-42	4.54959e-36	Testis
10	44064871	10:44064871:G:A	10	44138625	10:44138625:A:T	0.555815	rs4948851	2.41102e-08	-0.081905	2.2444e-05	-0.0631647	10:44634073	10	44634073	Pseudomonadaceae	chr10_44138625_A_T_b38	ENSG00000236769.1	LINC02659	226299	236	302	0.468944	8.19615e-06	-0.189271	0.0416093	0.000143017	2.19752e-42	4.54959e-36	Testis
10	44064871	10:44064871:G:A	10	44162716	10:44162716:G:A	0.553362	rs10899995	2.41102e-08	-0.081905	1.97501e-05	-0.0636257	10:44658164	10	44658164	Pseudomonadaceae	chr10_44162716_G_A_b38	ENSG00000236769.1	LINC02659	250390	237	304	0.47205	1.16839e-05	-0.184463	0.0412876	0.000143017	2.19752e-42	4.54959e-36	Testis
10	44064871	10:44064871:G:A	10	43964157	10:43964157:C:T	0.515603	rs66887775	2.41102e-08	-0.081905	0.000171743	0.0553861	10:44459605	10	44459605	Pseudomonadaceae	chr10_43964157_C_T_b38	ENSG00000226808.1	LINC00840	104746	347	450	0.436893	5.61216e-05	-0.20327	0.0499694	0.000156137	8.57108e-14	8.86357e-10	Lung
10	44064871	10:44064871:G:A	10	43964157	10:43964157:C:T	0.515603	rs66887775	2.41102e-08	-0.081905	0.000171743	0.0553861	10:44459605	10	44459605	Pseudomonadaceae	chr10_43964157_C_T_b38	ENSG00000236769.1	LINC02659	51831	230	293	0.454969	4.9428e-10	0.276691	0.0428333	0.000143017	2.19752e-42	4.54959e-36	Testis
10	44064871	10:44064871:G:A	10	43964157	10:43964157:C:T	0.515603	rs66887775	2.41102e-08	-0.081905	0.000171743	0.0553861	10:44459605	10	44459605	Pseudomonadaceae	chr10_43964157_C_T_b38	ENSG00000169813.16	HNRNPF	554991	352	464	0.466801	1.94854e-05	-0.0674953	0.0156265	0.000245694	9.21032e-06	0.0201554	Esophagus_Mucosa
10	44064871	10:44064871:G:A	10	43963266	10:43963266:C:T	0.515603	rs898549	2.41102e-08	-0.081905	0.00017225	0.0554227	10:44458714	10	44458714	Pseudomonadaceae	chr10_43963266_C_T_b38	ENSG00000226808.1	LINC00840	103855	347	450	0.436893	8.20183e-05	-0.197575	0.049701	0.000156137	8.57108e-14	8.86357e-10	Lung
10	44064871	10:44064871:G:A	10	43963266	10:43963266:C:T	0.515603	rs898549	2.41102e-08	-0.081905	0.00017225	0.0554227	10:44458714	10	44458714	Pseudomonadaceae	chr10_43963266_C_T_b38	ENSG00000236769.1	LINC02659	50940	230	291	0.451863	1.78639e-09	0.267876	0.0429836	0.000143017	2.19752e-42	4.54959e-36	Testis
10	44064871	10:44064871:G:A	10	43963266	10:43963266:C:T	0.515603	rs898549	2.41102e-08	-0.081905	0.00017225	0.0554227	10:44458714	10	44458714	Pseudomonadaceae	chr10_43963266_C_T_b38	ENSG00000169813.16	HNRNPF	554100	352	463	0.465795	1.68596e-05	-0.0678091	0.0155792	0.000245694	9.21032e-06	0.0201554	Esophagus_Mucosa
10	44064871	10:44064871:G:A	10	43971032	10:43971032:C:T	0.515603	rs10899956	2.41102e-08	-0.081905	0.000176701	0.0551537	10:44466480	10	44466480	Pseudomonadaceae	chr10_43971032_C_T_b38	ENSG00000226808.1	LINC00840	111621	347	447	0.433981	3.55103e-05	-0.207292	0.0496231	0.000156137	8.57108e-14	8.86357e-10	Lung
10	44064871	10:44064871:G:A	10	43971032	10:43971032:C:T	0.515603	rs10899956	2.41102e-08	-0.081905	0.000176701	0.0551537	10:44466480	10	44466480	Pseudomonadaceae	chr10_43971032_C_T_b38	ENSG00000236769.1	LINC02659	58706	230	290	0.450311	9.19316e-10	0.272381	0.0428915	0.000143017	2.19752e-42	4.54959e-36	Testis
10	44064871	10:44064871:G:A	10	43971032	10:43971032:C:T	0.515603	rs10899956	2.41102e-08	-0.081905	0.000176701	0.0551537	10:44466480	10	44466480	Pseudomonadaceae	chr10_43971032_C_T_b38	ENSG00000169813.16	HNRNPF	561866	352	461	0.463783	1.4305e-05	-0.068652	0.0156382	0.000245694	9.21032e-06	0.0201554	Esophagus_Mucosa
10	44064871	10:44064871:G:A	10	43977021	10:43977021:C:T	0.511207	rs10899957	2.41102e-08	-0.081905	0.000163561	0.0554007	10:44472469	10	44472469	Pseudomonadaceae	chr10_43977021_C_T_b38	ENSG00000226808.1	LINC00840	117610	347	447	0.433981	3.55103e-05	-0.207292	0.0496231	0.000156137	8.57108e-14	8.86357e-10	Lung
10	44064871	10:44064871:G:A	10	43977021	10:43977021:C:T	0.511207	rs10899957	2.41102e-08	-0.081905	0.000163561	0.0554007	10:44472469	10	44472469	Pseudomonadaceae	chr10_43977021_C_T_b38	ENSG00000236769.1	LINC02659	64695	230	291	0.451863	8.10806e-10	0.27165	0.0426273	0.000143017	2.19752e-42	4.54959e-36	Testis
10	44064871	10:44064871:G:A	10	43977021	10:43977021:C:T	0.511207	rs10899957	2.41102e-08	-0.081905	0.000163561	0.0554007	10:44472469	10	44472469	Pseudomonadaceae	chr10_43977021_C_T_b38	ENSG00000169813.16	HNRNPF	567855	352	462	0.464789	2.10636e-05	-0.0672191	0.0156275	0.000245694	9.21032e-06	0.0201554	Esophagus_Mucosa
10	44064871	10:44064871:G:A	10	43958149	10:43958149:C:A	0.507786	rs7088951	2.41102e-08	-0.081905	9.9481e-05	0.0572432	10:44453597	10	44453597	Pseudomonadaceae	chr10_43958149_C_A_b38	ENSG00000226808.1	LINC00840	98738	346	441	0.428155	2.63688e-05	-0.208737	0.0491466	0.000156137	8.57108e-14	8.86357e-10	Lung
10	44064871	10:44064871:G:A	10	43958149	10:43958149:C:A	0.507786	rs7088951	2.41102e-08	-0.081905	9.9481e-05	0.0572432	10:44453597	10	44453597	Pseudomonadaceae	chr10_43958149_C_A_b38	ENSG00000236769.1	LINC02659	45823	230	287	0.445652	4.47173e-11	0.292224	0.0425278	0.000143017	2.19752e-42	4.54959e-36	Testis
10	44064871	10:44064871:G:A	10	43958149	10:43958149:C:A	0.507786	rs7088951	2.41102e-08	-0.081905	9.9481e-05	0.0572432	10:44453597	10	44453597	Pseudomonadaceae	chr10_43958149_C_A_b38	ENSG00000169813.16	HNRNPF	548983	352	455	0.457746	1.22304e-05	-0.0689395	0.0155777	0.000245694	9.21032e-06	0.0201554	Esophagus_Mucosa
10	44064871	10:44064871:G:A	10	43960581	10:43960581:G:T	0.507786	rs7924201	2.41102e-08	-0.081905	9.95062e-05	0.0572407	10:44456029	10	44456029	Pseudomonadaceae	chr10_43960581_G_T_b38	ENSG00000226808.1	LINC00840	101170	346	440	0.427184	2.93055e-05	-0.207862	0.0492268	0.000156137	8.57108e-14	8.86357e-10	Lung
10	44064871	10:44064871:G:A	10	43960581	10:43960581:G:T	0.507786	rs7924201	2.41102e-08	-0.081905	9.95062e-05	0.0572407	10:44456029	10	44456029	Pseudomonadaceae	chr10_43960581_G_T_b38	ENSG00000236769.1	LINC02659	48255	230	286	0.444099	4.52981e-11	0.290397	0.0422751	0.000143017	2.19752e-42	4.54959e-36	Testis
10	44064871	10:44064871:G:A	10	43960581	10:43960581:G:T	0.507786	rs7924201	2.41102e-08	-0.081905	9.95062e-05	0.0572407	10:44456029	10	44456029	Pseudomonadaceae	chr10_43960581_G_T_b38	ENSG00000169813.16	HNRNPF	551415	352	455	0.457746	1.22304e-05	-0.0689395	0.0155777	0.000245694	9.21032e-06	0.0201554	Esophagus_Mucosa
10	44064871	10:44064871:G:A	10	43975836	10:43975836:T:C	0.506453	rs4948800	2.41102e-08	-0.081905	0.000204353	0.0543514	10:44471284	10	44471284	Pseudomonadaceae	chr10_43975836_T_C_b38	ENSG00000226808.1	LINC00840	116425	343	442	0.429126	8.47007e-05	-0.196974	0.0496492	0.000156137	8.57108e-14	8.86357e-10	Lung
10	44064871	10:44064871:G:A	10	43975836	10:43975836:T:C	0.506453	rs4948800	2.41102e-08	-0.081905	0.000204353	0.0543514	10:44471284	10	44471284	Pseudomonadaceae	chr10_43975836_T_C_b38	ENSG00000236769.1	LINC02659	63510	228	287	0.445652	1.86089e-09	0.268073	0.0430659	0.000143017	2.19752e-42	4.54959e-36	Testis
10	44064871	10:44064871:G:A	10	43975836	10:43975836:T:C	0.506453	rs4948800	2.41102e-08	-0.081905	0.000204353	0.0543514	10:44471284	10	44471284	Pseudomonadaceae	chr10_43975836_T_C_b38	ENSG00000169813.16	HNRNPF	566670	350	459	0.461771	9.21032e-06	-0.0697939	0.0155472	0.000245694	9.21032e-06	0.0201554	Esophagus_Mucosa
10	44064871	10:44064871:G:A	10	43976288	10:43976288:T:C	0.506453	rs2085797	2.41102e-08	-0.081905	0.000214052	0.0543235	10:44471736	10	44471736	Pseudomonadaceae	chr10_43976288_T_C_b38	ENSG00000226808.1	LINC00840	116877	344	443	0.430097	6.54432e-05	-0.200183	0.0496661	0.000156137	8.57108e-14	8.86357e-10	Lung
10	44064871	10:44064871:G:A	10	43976288	10:43976288:T:C	0.506453	rs2085797	2.41102e-08	-0.081905	0.000214052	0.0543235	10:44471736	10	44471736	Pseudomonadaceae	chr10_43976288_T_C_b38	ENSG00000236769.1	LINC02659	63962	229	288	0.447205	9.37066e-10	0.273361	0.0430687	0.000143017	2.19752e-42	4.54959e-36	Testis
10	44064871	10:44064871:G:A	10	43976288	10:43976288:T:C	0.506453	rs2085797	2.41102e-08	-0.081905	0.000214052	0.0543235	10:44471736	10	44471736	Pseudomonadaceae	chr10_43976288_T_C_b38	ENSG00000169813.16	HNRNPF	567122	351	460	0.462777	1.19857e-05	-0.0690855	0.0155947	0.000245694	9.21032e-06	0.0201554	Esophagus_Mucosa
10	44064871	10:44064871:G:A	10	43975895	10:43975895:T:G	0.502121	rs12359058	2.41102e-08	-0.081905	0.000214131	0.0543221	10:44471343	10	44471343	Pseudomonadaceae	chr10_43975895_T_G_b38	ENSG00000226808.1	LINC00840	116484	343	442	0.429126	8.47007e-05	-0.196974	0.0496492	0.000156137	8.57108e-14	8.86357e-10	Lung
10	44064871	10:44064871:G:A	10	43975895	10:43975895:T:G	0.502121	rs12359058	2.41102e-08	-0.081905	0.000214131	0.0543221	10:44471343	10	44471343	Pseudomonadaceae	chr10_43975895_T_G_b38	ENSG00000236769.1	LINC02659	63569	228	287	0.445652	1.86089e-09	0.268073	0.0430659	0.000143017	2.19752e-42	4.54959e-36	Testis
10	44064871	10:44064871:G:A	10	43975895	10:43975895:T:G	0.502121	rs12359058	2.41102e-08	-0.081905	0.000214131	0.0543221	10:44471343	10	44471343	Pseudomonadaceae	chr10_43975895_T_G_b38	ENSG00000169813.16	HNRNPF	566729	350	459	0.461771	9.21032e-06	-0.0697939	0.0155472	0.000245694	9.21032e-06	0.0201554	Esophagus_Mucosa
10	44064871	10:44064871:G:A	10	43967511	10:43967511:T:C	0.502121	rs10899955	2.41102e-08	-0.081905	0.000229108	0.0540988	10:44462959	10	44462959	Pseudomonadaceae	chr10_43967511_T_C_b38	ENSG00000226808.1	LINC00840	108100	344	443	0.430097	6.54432e-05	-0.200183	0.0496661	0.000156137	8.57108e-14	8.86357e-10	Lung
10	44064871	10:44064871:G:A	10	43967511	10:43967511:T:C	0.502121	rs10899955	2.41102e-08	-0.081905	0.000229108	0.0540988	10:44462959	10	44462959	Pseudomonadaceae	chr10_43967511_T_C_b38	ENSG00000236769.1	LINC02659	55185	229	288	0.447205	9.37066e-10	0.273361	0.0430687	0.000143017	2.19752e-42	4.54959e-36	Testis
10	44064871	10:44064871:G:A	10	43967511	10:43967511:T:C	0.502121	rs10899955	2.41102e-08	-0.081905	0.000229108	0.0540988	10:44462959	10	44462959	Pseudomonadaceae	chr10_43967511_T_C_b38	ENSG00000169813.16	HNRNPF	558345	351	460	0.462777	1.19857e-05	-0.0690855	0.0155947	0.000245694	9.21032e-06	0.0201554	Esophagus_Mucosa
3	79361864	3:79361864:A:G	3	79361864	3:79361864:A:G	1	rs6802848	4.85378e-08	-0.0927105	4.85378e-08	-0.0927105	3:79411014	3	79411014	clostridia	chr3_79361864_A_G_b38	ENSG00000169855.19	ROBO1	-405951	470	608	0.430595	0.000109428	-0.136144	0.0349706	0.000394744	1.74105e-37	1.13334e-30	Muscle_Skeletal
3	79361864	3:79361864:A:G	3	79360372	3:79360372:G:A	0.996648	rs2101530	4.85378e-08	-0.0927105	6.69052e-08	-0.0939032	3:79409522	3	79409522	clostridia	chr3_79360372_G_A_b38	ENSG00000169855.19	ROBO1	-407443	454	589	0.417139	0.000177552	-0.134351	0.0356247	0.000394744	1.74105e-37	1.13334e-30	Muscle_Skeletal
3	79361864	3:79361864:A:G	3	79363042	3:79363042:G:A	0.960973	rs6784911	4.85378e-08	-0.0927105	1.32236e-07	-0.0920144	3:79412192	3	79412192	clostridia	chr3_79363042_G_A_b38	ENSG00000169855.19	ROBO1	-404773	453	587	0.415722	0.00020145	-0.133311	0.0356547	0.000394744	1.74105e-37	1.13334e-30	Muscle_Skeletal
3	79361864	3:79361864:A:G	3	79362050	3:79362050:A:G	0.960973	rs6805334	4.85378e-08	-0.0927105	2.18781e-07	-0.0893316	3:79411200	3	79411200	clostridia	chr3_79362050_A_G_b38	ENSG00000169855.19	ROBO1	-405765	457	592	0.419263	0.000324217	-0.12817	0.0354559	0.000394744	1.74105e-37	1.13334e-30	Muscle_Skeletal
3	79361864	3:79361864:A:G	3	79369951	3:79369951:G:C	0.960635	rs7617893	4.85378e-08	-0.0927105	1.79201e-07	-0.0887421	3:79419101	3	79419101	clostridia	chr3_79369951_G_C_b38	ENSG00000169855.19	ROBO1	-397864	467	604	0.427762	0.000232032	-0.129613	0.0350071	0.000394744	1.74105e-37	1.13334e-30	Muscle_Skeletal
3	79361864	3:79361864:A:G	3	79369917	3:79369917:A:T	0.960635	rs7639769	4.85378e-08	-0.0927105	1.79966e-07	-0.0887334	3:79419067	3	79419067	clostridia	chr3_79369917_A_T_b38	ENSG00000169855.19	ROBO1	-397898	467	604	0.427762	0.000232032	-0.129613	0.0350071	0.000394744	1.74105e-37	1.13334e-30	Muscle_Skeletal
3	79361864	3:79361864:A:G	3	79361156	3:79361156:G:C	0.675126	rs4493394	4.85378e-08	-0.0927105	1.09696e-06	-0.0862294	3:79410306	3	79410306	clostridia	chr3_79361156_G_C_b38	ENSG00000169855.19	ROBO1	-406659	490	638	0.451841	0.000325045	-0.124445	0.0344318	0.000394744	1.74105e-37	1.13334e-30	Muscle_Skeletal

## Sheet: ST7 blood cis-eQTLgen
CHR_A	BP_A	SNP_A	CHR_B	BP_B	SNP_B	R2	SNP_B_RSID	P_onA	BETA_onA	P_onB	BETA_onB	CHRPOS_B_hg19	CHR_B_hg19	POS_B_hg19	Taxon	Pvalue	SNPChr	SNPPos	AssessedAllele	OtherAllele	Zscore	Gene	Gene_SYMBOL	GeneSymbol	GeneChr	GenePos	NrCohorts	NrSamples	FDR	BonferroniP
10	44094445	10:44094445:G:A	10	44094445	10:44094445:G:A	1	rs2624692	2.02731e-09	-0.0899229	2.02731e-09	-0.0899229	10:44589893	10	44589893	Pseudomonas	6.3102e-11	10	44589893	A	G	6.5362	ENSG00000196793	ZNF239	ZNF239	10	44060929	36	31569	0	0.00803552
10	44094445	10:44094445:G:A	10	44092409	10:44092409:A:T	1	rs2624691	2.02731e-09	-0.0899229	2.76592e-09	-0.0894592	10:44587857	10	44587857	Pseudomonas	6.9774e-10	10	44587857	T	A	6.1667	ENSG00000196793	ZNF239	ZNF239	10	44060929	36	31567	6.60066e-06	0.0888515
10	44094445	10:44094445:G:A	10	44092876	10:44092876:G:C	1	rs4417222	2.02731e-09	-0.0899229	2.76605e-09	-0.0894656	10:44588324	10	44588324	Pseudomonas	7.6899e-10	10	44588324	G	C	-6.151	ENSG00000196793	ZNF239	ZNF239	10	44060929	26	27156	1.31891e-05	0.0979246
10	44094445	10:44094445:G:A	10	44074217	10:44074217:C:T	1	rs2804027	2.02731e-09	-0.0899229	3.2187e-09	-0.0890051	10:44569665	10	44569665	Pseudomonas	1.1683e-10	10	44569665	T	C	6.4434	ENSG00000196793	ZNF239	ZNF239	10	44060929	36	31568	0	0.0148773
10	44094445	10:44094445:G:A	10	44074229	10:44074229:C:T	1	rs2639465	2.02731e-09	-0.0899229	3.22545e-09	-0.0890034	10:44569677	10	44569677	Pseudomonas	7.6463e-11	10	44569677	T	C	6.5074	ENSG00000196793	ZNF239	ZNF239	10	44060929	37	31684	0	0.00973694
10	44094445	10:44094445:G:A	10	44070613	10:44070613:T:C	0.996736	rs2639463	2.02731e-09	-0.0899229	3.93804e-09	-0.0887739	10:44566061	10	44566061	Pseudomonas	1.0922e-10	10	44566061	C	T	6.4536	ENSG00000196793	ZNF239	ZNF239	10	44060929	36	31561	0	0.0139083
10	44094445	10:44094445:G:A	10	44100682	10:44100682:G:A	0.943525	rs1482478	2.02731e-09	-0.0899229	4.3411e-09	-0.0905386	10:44596130	10	44596130	Pseudomonas	3.7763e-11	10	44596130	A	G	6.6127	ENSG00000196793	ZNF239	ZNF239	10	44060929	36	31346	0	0.00480881
10	44094445	10:44094445:G:A	10	44103565	10:44103565:G:A	0.927954	rs2802490	2.02731e-09	-0.0899229	4.25893e-09	-0.0880831	10:44599013	10	44599013	Pseudomonas	2.9492e-09	10	44599013	A	G	5.9346	ENSG00000196793	ZNF239	ZNF239	10	44060929	37	31684	2.60366e-05	0.375556
10	44094445	10:44094445:G:A	10	44107066	10:44107066:T:C	0.924693	rs4285828	2.02731e-09	-0.0899229	4.26982e-09	-0.0882989	10:44602514	10	44602514	Pseudomonas	3.4774e-06	10	44602514	C	T	4.6404	ENSG00000196793	ZNF239	ZNF239	10	44060929	23	26246	0.00926788	1
10	44094445	10:44094445:G:A	10	44111706	10:44111706:T:G	0.924693	rs2818914	2.02731e-09	-0.0899229	4.32285e-09	-0.0882277	10:44607154	10	44607154	Pseudomonas	6.2847e-09	10	44607154	G	T	5.8092	ENSG00000196793	ZNF239	ZNF239	10	44060929	36	31556	4.5243e-05	0.800305
10	44094445	10:44094445:G:A	10	44118439	10:44118439:T:G	0.924693	rs2804021	2.02731e-09	-0.0899229	4.59039e-09	-0.0882002	10:44613887	10	44613887	Pseudomonas	6.2324e-09	10	44613887	G	T	5.8105	ENSG00000196793	ZNF239	ZNF239	10	44060929	36	31566	4.52489e-05	0.793645
10	44094445	10:44094445:G:A	10	44064871	10:44064871:G:A	0.913382	rs2818904	2.02731e-09	-0.0899229	2.86834e-09	-0.0885968	10:44560319	10	44560319	Pseudomonas	3.8432e-11	10	44560319	A	G	6.6101	ENSG00000196793	ZNF239	ZNF239	10	44060929	36	31567	0	0.004894
10	44094445	10:44094445:G:A	10	44062861	10:44062861:T:C	0.913382	rs2804029	2.02731e-09	-0.0899229	1.81167e-08	-0.0835648	10:44558309	10	44558309	Pseudomonas	1.0667e-11	10	44558309	C	T	6.7973	ENSG00000196793	ZNF239	ZNF239	10	44060929	36	31567	0	0.00135835
10	44094445	10:44094445:G:A	10	44054319	10:44054319:T:C	0.912523	rs2624695	2.02731e-09	-0.0899229	3.71835e-09	-0.0883633	10:44549767	10	44549767	Pseudomonas	2.2165e-11	10	44549767	C	T	6.6911	ENSG00000196793	ZNF239	ZNF239	10	44060929	36	31563	0	0.00282253
10	44094445	10:44094445:G:A	10	44055880	10:44055880:T:C	0.912503	rs2624694	2.02731e-09	-0.0899229	3.5609e-09	-0.088076	10:44551328	10	44551328	Pseudomonas	1.3184e-11	10	44551328	C	T	6.7667	ENSG00000196793	ZNF239	ZNF239	10	44060929	36	31564	0	0.00167887
10	44094445	10:44094445:G:A	10	44055267	10:44055267:G:A	0.909452	rs2128363	2.02731e-09	-0.0899229	3.32851e-09	-0.0888427	10:44550715	10	44550715	Pseudomonas	3.8225e-11	10	44550715	A	G	6.6109	ENSG00000196793	ZNF239	ZNF239	10	44060929	35	31479	0	0.00486764
10	44094445	10:44094445:G:A	10	44017122	10:44017122:G:A	0.833419	rs1472168	2.02731e-09	-0.0899229	8.56426e-08	0.0791241	10:44512570	10	44512570	Pseudomonas	9.1422e-12	10	44512570	G	A	6.8195	ENSG00000196793	ZNF239	ZNF239	10	44060929	36	31568	0	0.00116418
10	44094445	10:44094445:G:A	10	44044465	10:44044465:T:G	0.833419	rs2047009	2.02731e-09	-0.0899229	8.81698e-08	0.078763	10:44539913	10	44539913	Pseudomonas	1.1182e-11	10	44539913	T	G	6.7905	ENSG00000196793	ZNF239	ZNF239	10	44060929	37	31684	0	0.00142394
10	44094445	10:44094445:G:A	10	44043473	10:44043473:C:T	0.833419	rs7903121	2.02731e-09	-0.0899229	8.9419e-08	0.0789742	10:44538921	10	44538921	Pseudomonas	1.3166e-11	10	44538921	C	T	6.7669	ENSG00000196793	ZNF239	ZNF239	10	44060929	36	31569	0	0.00167658
10	44094445	10:44094445:G:A	10	44020973	10:44020973:G:A	0.833419	rs9332446	2.02731e-09	-0.0899229	8.99539e-08	0.0789373	10:44516421	10	44516421	Pseudomonas	1.5536e-11	10	44516421	G	A	6.743	ENSG00000196793	ZNF239	ZNF239	10	44060929	36	31569	0	0.00197838
10	44094445	10:44094445:G:A	10	44028056	10:44028056:T:C	0.833419	rs10899973	2.02731e-09	-0.0899229	9.06233e-08	0.07893	10:44523504	10	44523504	Pseudomonas	1.4166e-11	10	44523504	T	C	6.7563	ENSG00000196793	ZNF239	ZNF239	10	44060929	36	31569	0	0.00180392
10	44094445	10:44094445:G:A	10	44032142	10:44032142:C:T	0.833419	rs11238817	2.02731e-09	-0.0899229	9.06755e-08	0.07893	10:44527590	10	44527590	Pseudomonas	1.3723e-11	10	44527590	C	T	6.7609	ENSG00000196793	ZNF239	ZNF239	10	44060929	36	31569	0	0.00174751
10	44094445	10:44094445:G:A	10	44035530	10:44035530:G:A	0.833419	rs11238818	2.02731e-09	-0.0899229	9.09138e-08	0.0789202	10:44530978	10	44530978	Pseudomonas	1.4402e-11	10	44530978	G	A	6.7539	ENSG00000196793	ZNF239	ZNF239	10	44060929	36	31569	0	0.00183398
10	44094445	10:44094445:G:A	10	44038207	10:44038207:T:G	0.833419	rs145731205	2.02731e-09	-0.0899229	9.11633e-08	0.0789241	10:44533655	10	44533655	Pseudomonas	6.7463e-08	10	44533655	T	G	5.3978	ENSG00000196793	ZNF239	ZNF239	10	44060929	26	27400	0.000252765	1
10	44094445	10:44094445:G:A	10	44016367	10:44016367:G:C	0.785221	rs4948818	2.02731e-09	-0.0899229	1.43655e-07	0.0772715	10:44511815	10	44511815	Pseudomonas	1.2208e-12	10	44511815	G	C	7.103	ENSG00000196793	ZNF239	ZNF239	10	44060929	36	31569	0	0.000155459
10	44094445	10:44094445:G:A	10	44043568	10:44043568:G:A	0.774689	rs1873757	2.02731e-09	-0.0899229	3.85292e-08	0.0813098	10:44539016	10	44539016	Pseudomonas	6.5108e-12	10	44539016	G	A	6.868	ENSG00000196793	ZNF239	ZNF239	10	44060929	34	30976	0	0.000829097
10	44094445	10:44094445:G:A	10	44023467	10:44023467:C:A	0.774689	rs955584	2.02731e-09	-0.0899229	3.87151e-08	0.0812675	10:44518915	10	44518915	Pseudomonas	1.5855e-12	10	44518915	C	A	7.0668	ENSG00000196793	ZNF239	ZNF239	10	44060929	37	31684	0	0.0002019
10	44094445	10:44094445:G:A	10	44021156	10:44021156:C:T	0.774689	rs10899971	2.02731e-09	-0.0899229	3.88258e-08	0.0812583	10:44516604	10	44516604	Pseudomonas	1.525e-12	10	44516604	C	T	7.0723	ENSG00000196793	ZNF239	ZNF239	10	44060929	37	31684	0	0.000194196
10	44094445	10:44094445:G:A	10	44033872	10:44033872:A:G	0.774689	rs12570314	2.02731e-09	-0.0899229	3.93315e-08	0.0812534	10:44529320	10	44529320	Pseudomonas	1.4988e-12	10	44529320	A	G	7.0746	ENSG00000196793	ZNF239	ZNF239	10	44060929	37	31684	0	0.00019086
10	44094445	10:44094445:G:A	10	44040385	10:44040385:G:C	0.774689	rs11238822	2.02731e-09	-0.0899229	3.93315e-08	0.0812534	10:44535833	10	44535833	Pseudomonas	2.4982e-12	10	44535833	G	C	7.0035	ENSG00000196793	ZNF239	ZNF239	10	44060929	36	31569	0	0.000318125
10	44094445	10:44094445:G:A	10	44020268	10:44020268:G:A	0.772472	rs10899970	2.02731e-09	-0.0899229	1.33561e-07	0.0781182	10:44515716	10	44515716	Pseudomonas	9.8634e-13	10	44515716	G	A	7.1326	ENSG00000196793	ZNF239	ZNF239	10	44060929	37	31684	0	0.000125602
10	44094445	10:44094445:G:A	10	44018488	10:44018488:A:G	0.77185	rs1352999	2.02731e-09	-0.0899229	3.74533e-08	0.0814079	10:44513936	10	44513936	Pseudomonas	2.9267e-12	10	44513936	A	G	6.9814	ENSG00000196793	ZNF239	ZNF239	10	44060929	36	31569	0	0.000372691
10	44094445	10:44094445:G:A	10	44015965	10:44015965:C:T	0.768464	rs4948815	2.02731e-09	-0.0899229	6.09846e-08	0.0805129	10:44511413	10	44511413	Pseudomonas	1.7063e-12	10	44511413	C	T	7.0567	ENSG00000196793	ZNF239	ZNF239	10	44060929	35	31478	0	0.000217283
10	44094445	10:44094445:G:A	10	44014380	10:44014380:C:G	0.755929	rs10793517	2.02731e-09	-0.0899229	4.76102e-08	0.0795801	10:44509828	10	44509828	Pseudomonas	3.4082e-13	10	44509828	C	G	7.2773	ENSG00000196793	ZNF239	ZNF239	10	44060929	36	31562	0	4.3401e-05
10	44094445	10:44094445:G:A	10	44006498	10:44006498:G:A	0.755929	rs10899965	2.02731e-09	-0.0899229	9.36483e-08	0.0783167	10:44501946	10	44501946	Pseudomonas	6.623e-13	10	44501946	G	A	7.1872	ENSG00000196793	ZNF239	ZNF239	10	44060929	37	31684	0	8.4338e-05
10	44094445	10:44094445:G:A	10	44009943	10:44009943:G:T	0.755929	rs11238808	2.02731e-09	-0.0899229	9.40481e-08	0.0783175	10:44505391	10	44505391	Pseudomonas	3.4234e-13	10	44505391	G	T	7.2768	ENSG00000196793	ZNF239	ZNF239	10	44060929	36	31566	0	4.3594e-05
10	44094445	10:44094445:G:A	10	44010086	10:44010086:G:A	0.755929	rs10793516	2.02731e-09	-0.0899229	1.17766e-07	0.0777922	10:44505534	10	44505534	Pseudomonas	6.3662e-13	10	44505534	G	A	7.1925	ENSG00000196793	ZNF239	ZNF239	10	44060929	36	31563	0	8.1068e-05
10	44094445	10:44094445:G:A	10	44005359	10:44005359:C:T	0.724924	rs7478408	2.02731e-09	-0.0899229	1.00337e-07	0.0764625	10:44500807	10	44500807	Pseudomonas	1.0284e-13	10	44500807	C	T	7.4373	ENSG00000196793	ZNF239	ZNF239	10	44060929	36	31567	0	1.3096e-05
10	44094445	10:44094445:G:A	10	44004902	10:44004902:G:A	0.724924	rs1873756	2.02731e-09	-0.0899229	1.05519e-07	0.0764767	10:44500350	10	44500350	Pseudomonas	5.2526e-13	10	44500350	G	A	7.2188	ENSG00000196793	ZNF239	ZNF239	10	44060929	36	31564	0	6.6888e-05
10	44094445	10:44094445:G:A	10	43999210	10:43999210:G:A	0.722131	rs7091447	2.02731e-09	-0.0899229	9.92705e-08	0.0764161	10:44494658	10	44494658	Pseudomonas	2.9777e-13	10	44494658	G	A	7.2954	ENSG00000196793	ZNF239	ZNF239	10	44060929	36	31569	0	3.7919e-05
10	44094445	10:44094445:G:A	10	43994966	10:43994966:G:T	0.722131	rs4948591	2.02731e-09	-0.0899229	1.0033e-07	0.0764613	10:44490414	10	44490414	Pseudomonas	3.0044e-13	10	44490414	G	T	7.2943	ENSG00000196793	ZNF239	ZNF239	10	44060929	37	31684	0	3.8259e-05
10	44094445	10:44094445:G:A	10	43994207	10:43994207:A:G	0.722131	rs4948590	2.02731e-09	-0.0899229	1.01808e-07	0.076541	10:44489655	10	44489655	Pseudomonas	1.3174e-13	10	44489655	A	G	7.4046	ENSG00000196793	ZNF239	ZNF239	10	44060929	36	31569	0	1.6776e-05
10	44094445	10:44094445:G:A	10	43993807	10:43993807:G:A	0.722131	rs10793511	2.02731e-09	-0.0899229	1.02172e-07	0.0765262	10:44489255	10	44489255	Pseudomonas	1.3867e-13	10	44489255	G	A	7.3976	ENSG00000196793	ZNF239	ZNF239	10	44060929	36	31569	0	1.7658e-05
10	44094445	10:44094445:G:A	10	43994890	10:43994890:A:G	0.722131	rs7090343	2.02731e-09	-0.0899229	1.02204e-07	0.0765265	10:44490338	10	44490338	Pseudomonas	2.2981e-13	10	44490338	A	G	7.3303	ENSG00000196793	ZNF239	ZNF239	10	44060929	36	31569	0	2.9264e-05
10	44094445	10:44094445:G:A	10	43992744	10:43992744:C:A	0.722131	rs11818958	2.02731e-09	-0.0899229	1.02247e-07	0.0765257	10:44488192	10	44488192	Pseudomonas	5.3147e-13	10	44488192	C	A	7.2172	ENSG00000196793	ZNF239	ZNF239	10	44060929	36	31560	0	6.7678e-05
10	44094445	10:44094445:G:A	10	43991850	10:43991850:C:T	0.722131	rs9633745	2.02731e-09	-0.0899229	1.02499e-07	0.0765213	10:44487298	10	44487298	Pseudomonas	1.1694e-13	10	44487298	C	T	7.4203	ENSG00000196793	ZNF239	ZNF239	10	44060929	36	31569	0	1.4891e-05
10	44094445	10:44094445:G:A	10	44001537	10:44001537:C:T	0.722131	rs10793515	2.02731e-09	-0.0899229	1.02617e-07	0.076532	10:44496985	10	44496985	Pseudomonas	2.2506e-13	10	44496985	C	T	7.3331	ENSG00000196793	ZNF239	ZNF239	10	44060929	36	31567	0	2.866e-05
10	44094445	10:44094445:G:A	10	43988073	10:43988073:G:A	0.722131	rs4145117	2.02731e-09	-0.0899229	1.0509e-07	0.0764593	10:44483521	10	44483521	Pseudomonas	3.5263e-13	10	44483521	G	A	7.2728	ENSG00000196793	ZNF239	ZNF239	10	44060929	36	31568	0	4.4905e-05
10	44094445	10:44094445:G:A	10	43992879	10:43992879:G:A	0.717382	rs11238800	2.02731e-09	-0.0899229	1.02169e-07	0.0765282	10:44488327	10	44488327	Pseudomonas	5.7874e-13	10	44488327	G	A	7.2056	ENSG00000196793	ZNF239	ZNF239	10	44060929	36	31562	0	7.3698e-05
10	44094445	10:44094445:G:A	10	44005675	10:44005675:T:G	0.679215	rs10899963	2.02731e-09	-0.0899229	3.22048e-06	0.067101	10:44501123	10	44501123	Pseudomonas	1.2701e-14	10	44501123	T	G	7.709	ENSG00000196793	ZNF239	ZNF239	10	44060929	36	31562	0	1.6174e-06
10	44094445	10:44094445:G:A	10	44046332	10:44046332:A:G	0.637361	rs9804352	2.02731e-09	-0.0899229	0.00028719	0.054561	10:44541780	10	44541780	Pseudomonas	3.5416e-10	10	44541780	A	G	6.273	ENSG00000196793	ZNF239	ZNF239	10	44060929	36	31569	0	0.0450994
10	44094445	10:44094445:G:A	10	44046117	10:44046117:A:G	0.61995	rs10508881	2.02731e-09	-0.0899229	0.000235055	0.0551053	10:44541565	10	44541565	Pseudomonas	1.5825e-10	10	44541565	A	G	6.3973	ENSG00000196793	ZNF239	ZNF239	10	44060929	37	31684	0	0.0201518
10	44064871	10:44064871:G:A	10	44064871	10:44064871:G:A	1	rs2818904	2.41102e-08	-0.081905	2.41102e-08	-0.081905	10:44560319	10	44560319	Pseudomonadaceae	3.8432e-11	10	44560319	A	G	6.6101	ENSG00000196793	ZNF239	ZNF239	10	44060929	36	31567	0	0.004894
10	44064871	10:44064871:G:A	10	44062861	10:44062861:T:C	1	rs2804029	2.41102e-08	-0.081905	7.39129e-08	-0.0786483	10:44558309	10	44558309	Pseudomonadaceae	1.0667e-11	10	44558309	C	T	6.7973	ENSG00000196793	ZNF239	ZNF239	10	44060929	36	31567	0	0.00135835
10	44064871	10:44064871:G:A	10	44055880	10:44055880:T:C	0.973809	rs2624694	2.41102e-08	-0.081905	2.93515e-08	-0.081398	10:44551328	10	44551328	Pseudomonadaceae	1.3184e-11	10	44551328	C	T	6.7667	ENSG00000196793	ZNF239	ZNF239	10	44060929	36	31564	0	0.00167887
10	44064871	10:44064871:G:A	10	44054319	10:44054319:T:C	0.96714	rs2624695	2.41102e-08	-0.081905	3.66235e-08	-0.0811852	10:44549767	10	44549767	Pseudomonadaceae	2.2165e-11	10	44549767	C	T	6.6911	ENSG00000196793	ZNF239	ZNF239	10	44060929	36	31563	0	0.00282253
10	44064871	10:44064871:G:A	10	44055267	10:44055267:G:A	0.96395	rs2128363	2.41102e-08	-0.081905	3.31795e-08	-0.0816319	10:44550715	10	44550715	Pseudomonadaceae	3.8225e-11	10	44550715	A	G	6.6109	ENSG00000196793	ZNF239	ZNF239	10	44060929	35	31479	0	0.00486764
10	44064871	10:44064871:G:A	10	44094445	10:44094445:G:A	0.913382	rs2624692	2.41102e-08	-0.081905	2.88323e-08	-0.0819459	10:44589893	10	44589893	Pseudomonadaceae	6.3102e-11	10	44589893	A	G	6.5362	ENSG00000196793	ZNF239	ZNF239	10	44060929	36	31569	0	0.00803552
10	44064871	10:44064871:G:A	10	44092409	10:44092409:A:T	0.913382	rs2624691	2.41102e-08	-0.081905	3.66657e-08	-0.0815735	10:44587857	10	44587857	Pseudomonadaceae	6.9774e-10	10	44587857	T	A	6.1667	ENSG00000196793	ZNF239	ZNF239	10	44060929	36	31567	6.60066e-06	0.0888515
10	44064871	10:44064871:G:A	10	44092876	10:44092876:G:C	0.913382	rs4417222	2.41102e-08	-0.081905	3.68612e-08	-0.0815652	10:44588324	10	44588324	Pseudomonadaceae	7.6899e-10	10	44588324	G	C	-6.151	ENSG00000196793	ZNF239	ZNF239	10	44060929	26	27156	1.31891e-05	0.0979246
10	44064871	10:44064871:G:A	10	44074229	10:44074229:C:T	0.913382	rs2639465	2.41102e-08	-0.081905	3.8484e-08	-0.0813604	10:44569677	10	44569677	Pseudomonadaceae	7.6463e-11	10	44569677	T	C	6.5074	ENSG00000196793	ZNF239	ZNF239	10	44060929	37	31684	0	0.00973694
10	44064871	10:44064871:G:A	10	44074217	10:44074217:C:T	0.913382	rs2804027	2.41102e-08	-0.081905	3.85017e-08	-0.0813561	10:44569665	10	44569665	Pseudomonadaceae	1.1683e-10	10	44569665	T	C	6.4434	ENSG00000196793	ZNF239	ZNF239	10	44060929	36	31568	0	0.0148773
10	44064871	10:44064871:G:A	10	44070613	10:44070613:T:C	0.910483	rs2639463	2.41102e-08	-0.081905	4.41408e-08	-0.081252	10:44566061	10	44566061	Pseudomonadaceae	1.0922e-10	10	44566061	C	T	6.4536	ENSG00000196793	ZNF239	ZNF239	10	44060929	36	31561	0	0.0139083
10	44064871	10:44064871:G:A	10	44017122	10:44017122:G:A	0.861504	rs1472168	2.41102e-08	-0.081905	5.33237e-07	0.072779	10:44512570	10	44512570	Pseudomonadaceae	9.1422e-12	10	44512570	G	A	6.8195	ENSG00000196793	ZNF239	ZNF239	10	44060929	36	31568	0	0.00116418
10	44064871	10:44064871:G:A	10	44044465	10:44044465:T:G	0.861504	rs2047009	2.41102e-08	-0.081905	5.65627e-07	0.0723476	10:44539913	10	44539913	Pseudomonadaceae	1.1182e-11	10	44539913	T	G	6.7905	ENSG00000196793	ZNF239	ZNF239	10	44060929	37	31684	0	0.00142394
10	44064871	10:44064871:G:A	10	44020973	10:44020973:G:A	0.861504	rs9332446	2.41102e-08	-0.081905	5.7273e-07	0.0725238	10:44516421	10	44516421	Pseudomonadaceae	1.5536e-11	10	44516421	G	A	6.743	ENSG00000196793	ZNF239	ZNF239	10	44060929	36	31569	0	0.00197838
10	44064871	10:44064871:G:A	10	44043473	10:44043473:C:T	0.861504	rs7903121	2.41102e-08	-0.081905	5.74857e-07	0.0725329	10:44538921	10	44538921	Pseudomonadaceae	1.3166e-11	10	44538921	C	T	6.7669	ENSG00000196793	ZNF239	ZNF239	10	44060929	36	31569	0	0.00167658
10	44064871	10:44064871:G:A	10	44032142	10:44032142:C:T	0.861504	rs11238817	2.41102e-08	-0.081905	5.7759e-07	0.0725137	10:44527590	10	44527590	Pseudomonadaceae	1.3723e-11	10	44527590	C	T	6.7609	ENSG00000196793	ZNF239	ZNF239	10	44060929	36	31569	0	0.00174751
10	44064871	10:44064871:G:A	10	44035530	10:44035530:G:A	0.861504	rs11238818	2.41102e-08	-0.081905	5.78163e-07	0.0725075	10:44530978	10	44530978	Pseudomonadaceae	1.4402e-11	10	44530978	G	A	6.7539	ENSG00000196793	ZNF239	ZNF239	10	44060929	36	31569	0	0.00183398
10	44064871	10:44064871:G:A	10	44028056	10:44028056:T:C	0.861504	rs10899973	2.41102e-08	-0.081905	5.78456e-07	0.0725074	10:44523504	10	44523504	Pseudomonadaceae	1.4166e-11	10	44523504	T	C	6.7563	ENSG00000196793	ZNF239	ZNF239	10	44060929	36	31569	0	0.00180392
10	44064871	10:44064871:G:A	10	44038207	10:44038207:T:G	0.861504	rs145731205	2.41102e-08	-0.081905	5.82989e-07	0.0724948	10:44533655	10	44533655	Pseudomonadaceae	6.7463e-08	10	44533655	T	G	5.3978	ENSG00000196793	ZNF239	ZNF239	10	44060929	26	27400	0.000252765	1
10	44064871	10:44064871:G:A	10	44100682	10:44100682:G:A	0.858815	rs1482478	2.41102e-08	-0.081905	4.61137e-08	-0.0830317	10:44596130	10	44596130	Pseudomonadaceae	3.7763e-11	10	44596130	A	G	6.6127	ENSG00000196793	ZNF239	ZNF239	10	44060929	36	31346	0	0.00480881
10	44064871	10:44064871:G:A	10	44103565	10:44103565:G:A	0.857731	rs2802490	2.41102e-08	-0.081905	7.00503e-08	-0.0795764	10:44599013	10	44599013	Pseudomonadaceae	2.9492e-09	10	44599013	A	G	5.9346	ENSG00000196793	ZNF239	ZNF239	10	44060929	37	31684	2.60366e-05	0.375556
10	44064871	10:44064871:G:A	10	44107066	10:44107066:T:C	0.854638	rs4285828	2.41102e-08	-0.081905	7.11574e-08	-0.0797304	10:44602514	10	44602514	Pseudomonadaceae	3.4774e-06	10	44602514	C	T	4.6404	ENSG00000196793	ZNF239	ZNF239	10	44060929	23	26246	0.00926788	1
10	44064871	10:44064871:G:A	10	44111706	10:44111706:T:G	0.854638	rs2818914	2.41102e-08	-0.081905	7.22853e-08	-0.0796533	10:44607154	10	44607154	Pseudomonadaceae	6.2847e-09	10	44607154	G	T	5.8092	ENSG00000196793	ZNF239	ZNF239	10	44060929	36	31556	4.5243e-05	0.800305
10	44064871	10:44064871:G:A	10	44118439	10:44118439:T:G	0.854638	rs2804021	2.41102e-08	-0.081905	7.38091e-08	-0.0796862	10:44613887	10	44613887	Pseudomonadaceae	6.2324e-09	10	44613887	G	T	5.8105	ENSG00000196793	ZNF239	ZNF239	10	44060929	36	31566	4.52489e-05	0.793645
10	44064871	10:44064871:G:A	10	44016367	10:44016367:G:C	0.814455	rs4948818	2.41102e-08	-0.081905	9.14661e-07	0.0708309	10:44511815	10	44511815	Pseudomonadaceae	1.2208e-12	10	44511815	G	C	7.103	ENSG00000196793	ZNF239	ZNF239	10	44060929	36	31569	0	0.000155459
10	44064871	10:44064871:G:A	10	44023467	10:44023467:C:A	0.797003	rs955584	2.41102e-08	-0.081905	2.83328e-07	0.0747384	10:44518915	10	44518915	Pseudomonadaceae	1.5855e-12	10	44518915	C	A	7.0668	ENSG00000196793	ZNF239	ZNF239	10	44060929	37	31684	0	0.0002019
10	44064871	10:44064871:G:A	10	44021156	10:44021156:C:T	0.797003	rs10899971	2.41102e-08	-0.081905	2.84492e-07	0.0747255	10:44516604	10	44516604	Pseudomonadaceae	1.525e-12	10	44516604	C	T	7.0723	ENSG00000196793	ZNF239	ZNF239	10	44060929	37	31684	0	0.000194196
10	44064871	10:44064871:G:A	10	44043568	10:44043568:G:A	0.797003	rs1873757	2.41102e-08	-0.081905	2.8503e-07	0.0747494	10:44539016	10	44539016	Pseudomonadaceae	6.5108e-12	10	44539016	G	A	6.868	ENSG00000196793	ZNF239	ZNF239	10	44060929	34	30976	0	0.000829097
10	44064871	10:44064871:G:A	10	44033872	10:44033872:A:G	0.797003	rs12570314	2.41102e-08	-0.081905	2.89155e-07	0.0747075	10:44529320	10	44529320	Pseudomonadaceae	1.4988e-12	10	44529320	A	G	7.0746	ENSG00000196793	ZNF239	ZNF239	10	44060929	37	31684	0	0.00019086
10	44064871	10:44064871:G:A	10	44040385	10:44040385:G:C	0.797003	rs11238822	2.41102e-08	-0.081905	2.89155e-07	0.0747075	10:44535833	10	44535833	Pseudomonadaceae	2.4982e-12	10	44535833	G	C	7.0035	ENSG00000196793	ZNF239	ZNF239	10	44060929	36	31569	0	0.000318125
10	44064871	10:44064871:G:A	10	44015965	10:44015965:C:T	0.796826	rs4948815	2.41102e-08	-0.081905	4.18398e-07	0.073903	10:44511413	10	44511413	Pseudomonadaceae	1.7063e-12	10	44511413	C	T	7.0567	ENSG00000196793	ZNF239	ZNF239	10	44060929	35	31478	0	0.000217283
10	44064871	10:44064871:G:A	10	44020268	10:44020268:G:A	0.794783	rs10899970	2.41102e-08	-0.081905	1.07535e-06	0.0711282	10:44515716	10	44515716	Pseudomonadaceae	9.8634e-13	10	44515716	G	A	7.1326	ENSG00000196793	ZNF239	ZNF239	10	44060929	37	31684	0	0.000125602
10	44064871	10:44064871:G:A	10	44018488	10:44018488:A:G	0.79402	rs1352999	2.41102e-08	-0.081905	2.78465e-07	0.074835	10:44513936	10	44513936	Pseudomonadaceae	2.9267e-12	10	44513936	A	G	6.9814	ENSG00000196793	ZNF239	ZNF239	10	44060929	36	31569	0	0.000372691
10	44064871	10:44064871:G:A	10	44014380	10:44014380:C:G	0.784103	rs10793517	2.41102e-08	-0.081905	2.01878e-07	0.0744183	10:44509828	10	44509828	Pseudomonadaceae	3.4082e-13	10	44509828	C	G	7.2773	ENSG00000196793	ZNF239	ZNF239	10	44060929	36	31562	0	4.3401e-05
10	44064871	10:44064871:G:A	10	44006498	10:44006498:G:A	0.784103	rs10899965	2.41102e-08	-0.081905	4.72607e-07	0.0725836	10:44501946	10	44501946	Pseudomonadaceae	6.623e-13	10	44501946	G	A	7.1872	ENSG00000196793	ZNF239	ZNF239	10	44060929	37	31684	0	8.4338e-05
10	44064871	10:44064871:G:A	10	44009943	10:44009943:G:T	0.784103	rs11238808	2.41102e-08	-0.081905	4.74308e-07	0.0725847	10:44505391	10	44505391	Pseudomonadaceae	3.4234e-13	10	44505391	G	T	7.2768	ENSG00000196793	ZNF239	ZNF239	10	44060929	36	31566	0	4.3594e-05
10	44064871	10:44064871:G:A	10	44010086	10:44010086:G:A	0.784103	rs10793516	2.41102e-08	-0.081905	5.49997e-07	0.0722523	10:44505534	10	44505534	Pseudomonadaceae	6.3662e-13	10	44505534	G	A	7.1925	ENSG00000196793	ZNF239	ZNF239	10	44060929	36	31563	0	8.1068e-05
10	44064871	10:44064871:G:A	10	44005359	10:44005359:C:T	0.747433	rs7478408	2.41102e-08	-0.081905	2.62845e-07	0.072607	10:44500807	10	44500807	Pseudomonadaceae	1.0284e-13	10	44500807	C	T	7.4373	ENSG00000196793	ZNF239	ZNF239	10	44060929	36	31567	0	1.3096e-05
10	44064871	10:44064871:G:A	10	44004902	10:44004902:G:A	0.747433	rs1873756	2.41102e-08	-0.081905	2.75233e-07	0.072626	10:44500350	10	44500350	Pseudomonadaceae	5.2526e-13	10	44500350	G	A	7.2188	ENSG00000196793	ZNF239	ZNF239	10	44060929	36	31564	0	6.6888e-05
10	44064871	10:44064871:G:A	10	43988073	10:43988073:G:A	0.744685	rs4145117	2.41102e-08	-0.081905	2.45607e-07	0.0729127	10:44483521	10	44483521	Pseudomonadaceae	3.5263e-13	10	44483521	G	A	7.2728	ENSG00000196793	ZNF239	ZNF239	10	44060929	36	31568	0	4.4905e-05
10	44064871	10:44064871:G:A	10	43999210	10:43999210:G:A	0.744685	rs7091447	2.41102e-08	-0.081905	2.55153e-07	0.0726471	10:44494658	10	44494658	Pseudomonadaceae	2.9777e-13	10	44494658	G	A	7.2954	ENSG00000196793	ZNF239	ZNF239	10	44060929	36	31569	0	3.7919e-05
10	44064871	10:44064871:G:A	10	43994966	10:43994966:G:T	0.744685	rs4948591	2.41102e-08	-0.081905	2.62803e-07	0.0726062	10:44490414	10	44490414	Pseudomonadaceae	3.0044e-13	10	44490414	G	T	7.2943	ENSG00000196793	ZNF239	ZNF239	10	44060929	37	31684	0	3.8259e-05
10	44064871	10:44064871:G:A	10	43994207	10:43994207:A:G	0.744685	rs4948590	2.41102e-08	-0.081905	2.63324e-07	0.0727156	10:44489655	10	44489655	Pseudomonadaceae	1.3174e-13	10	44489655	A	G	7.4046	ENSG00000196793	ZNF239	ZNF239	10	44060929	36	31569	0	1.6776e-05
10	44064871	10:44064871:G:A	10	43994890	10:43994890:A:G	0.744685	rs7090343	2.41102e-08	-0.081905	2.64064e-07	0.0727043	10:44490338	10	44490338	Pseudomonadaceae	2.2981e-13	10	44490338	A	G	7.3303	ENSG00000196793	ZNF239	ZNF239	10	44060929	36	31569	0	2.9264e-05
10	44064871	10:44064871:G:A	10	43992744	10:43992744:C:A	0.744685	rs11818958	2.41102e-08	-0.081905	2.64271e-07	0.0727024	10:44488192	10	44488192	Pseudomonadaceae	5.3147e-13	10	44488192	C	A	7.2172	ENSG00000196793	ZNF239	ZNF239	10	44060929	36	31560	0	6.7678e-05
10	44064871	10:44064871:G:A	10	43993807	10:43993807:G:A	0.744685	rs10793511	2.41102e-08	-0.081905	2.6429e-07	0.0727009	10:44489255	10	44489255	Pseudomonadaceae	1.3867e-13	10	44489255	G	A	7.3976	ENSG00000196793	ZNF239	ZNF239	10	44060929	36	31569	0	1.7658e-05
10	44064871	10:44064871:G:A	10	43991850	10:43991850:C:T	0.744685	rs9633745	2.41102e-08	-0.081905	2.64893e-07	0.0726982	10:44487298	10	44487298	Pseudomonadaceae	1.1694e-13	10	44487298	C	T	7.4203	ENSG00000196793	ZNF239	ZNF239	10	44060929	36	31569	0	1.4891e-05
10	44064871	10:44064871:G:A	10	44001537	10:44001537:C:T	0.744685	rs10793515	2.41102e-08	-0.081905	2.66723e-07	0.0726922	10:44496985	10	44496985	Pseudomonadaceae	2.2506e-13	10	44496985	C	T	7.3331	ENSG00000196793	ZNF239	ZNF239	10	44060929	36	31567	0	2.866e-05
10	44064871	10:44064871:G:A	10	43992879	10:43992879:G:A	0.739979	rs11238800	2.41102e-08	-0.081905	2.64241e-07	0.0727032	10:44488327	10	44488327	Pseudomonadaceae	5.7874e-13	10	44488327	G	A	7.2056	ENSG00000196793	ZNF239	ZNF239	10	44060929	36	31562	0	7.3698e-05
10	44064871	10:44064871:G:A	10	44005675	10:44005675:T:G	0.701886	rs10899963	2.41102e-08	-0.081905	5.56609e-06	0.0643931	10:44501123	10	44501123	Pseudomonadaceae	1.2701e-14	10	44501123	T	G	7.709	ENSG00000196793	ZNF239	ZNF239	10	44060929	36	31562	0	1.6174e-06
10	44064871	10:44064871:G:A	10	44046332	10:44046332:A:G	0.672157	rs9804352	2.41102e-08	-0.081905	0.00159459	0.0466418	10:44541780	10	44541780	Pseudomonadaceae	3.5416e-10	10	44541780	A	G	6.273	ENSG00000196793	ZNF239	ZNF239	10	44060929	36	31569	0	0.0450994
10	44064871	10:44064871:G:A	10	44046117	10:44046117:A:G	0.65368	rs10508881	2.41102e-08	-0.081905	0.00137189	0.0470551	10:44541565	10	44541565	Pseudomonadaceae	1.5825e-10	10	44541565	A	G	6.3973	ENSG00000196793	ZNF239	ZNF239	10	44060929	37	31684	0	0.0201518
10	44064871	10:44064871:G:A	10	43964157	10:43964157:C:T	0.515603	rs66887775	2.41102e-08	-0.081905	0.000171743	0.0553861	10:44459605	10	44459605	Pseudomonadaceae	1.1182e-11	10	44459605	C	T	6.7906	ENSG00000196793	ZNF239	ZNF239	10	44060929	36	31567	0	0.00142394
10	44064871	10:44064871:G:A	10	43963266	10:43963266:C:T	0.515603	rs898549	2.41102e-08	-0.081905	0.00017225	0.0554227	10:44458714	10	44458714	Pseudomonadaceae	1.0454e-12	10	44458714	C	T	7.1245	ENSG00000196793	ZNF239	ZNF239	10	44060929	37	31684	0	0.000133123
10	44064871	10:44064871:G:A	10	43971032	10:43971032:C:T	0.515603	rs10899956	2.41102e-08	-0.081905	0.000176701	0.0551537	10:44466480	10	44466480	Pseudomonadaceae	5.5949e-12	10	44466480	C	T	6.8897	ENSG00000196793	ZNF239	ZNF239	10	44060929	36	31568	0	0.000712465
10	44064871	10:44064871:G:A	10	43977021	10:43977021:C:T	0.511207	rs10899957	2.41102e-08	-0.081905	0.000163561	0.0554007	10:44472469	10	44472469	Pseudomonadaceae	1.2914e-11	10	44472469	C	T	6.7698	ENSG00000196793	ZNF239	ZNF239	10	44060929	36	31568	0	0.00164449
10	44064871	10:44064871:G:A	10	43958149	10:43958149:C:A	0.507786	rs7088951	2.41102e-08	-0.081905	9.9481e-05	0.0572432	10:44453597	10	44453597	Pseudomonadaceae	3.7559e-11	10	44453597	C	A	6.6136	ENSG00000196793	ZNF239	ZNF239	10	44060929	36	31565	0	0.00478283
10	44064871	10:44064871:G:A	10	43960581	10:43960581:G:T	0.507786	rs7924201	2.41102e-08	-0.081905	9.95062e-05	0.0572407	10:44456029	10	44456029	Pseudomonadaceae	1.2754e-11	10	44456029	G	T	6.7714	ENSG00000196793	ZNF239	ZNF239	10	44060929	37	31684	0	0.00162412
10	44064871	10:44064871:G:A	10	43975836	10:43975836:T:C	0.506453	rs4948800	2.41102e-08	-0.081905	0.000204353	0.0543514	10:44471284	10	44471284	Pseudomonadaceae	1.1641e-11	10	44471284	T	C	6.7847	ENSG00000196793	ZNF239	ZNF239	10	44060929	36	31569	0	0.00148239
10	44064871	10:44064871:G:A	10	43976288	10:43976288:T:C	0.506453	rs2085797	2.41102e-08	-0.081905	0.000214052	0.0543235	10:44471736	10	44471736	Pseudomonadaceae	8.456e-12	10	44471736	T	C	6.8307	ENSG00000196793	ZNF239	ZNF239	10	44060929	37	31684	0	0.0010768
10	44064871	10:44064871:G:A	10	43975895	10:43975895:T:G	0.502121	rs12359058	2.41102e-08	-0.081905	0.000214131	0.0543221	10:44471343	10	44471343	Pseudomonadaceae	7.1113e-12	10	44471343	T	G	6.8554	ENSG00000196793	ZNF239	ZNF239	10	44060929	36	31569	0	0.000905566
10	44064871	10:44064871:G:A	10	43967511	10:43967511:T:C	0.502121	rs10899955	2.41102e-08	-0.081905	0.000229108	0.0540988	10:44462959	10	44462959	Pseudomonadaceae	6.0955e-12	10	44462959	T	C	6.8776	ENSG00000196793	ZNF239	ZNF239	10	44060929	36	31563	0	0.000776212
16	16036667	16:16036667:C:G	16	16036667	16:16036667:C:G	1	rs246232	1.02116e-08	-0.504742	1.02116e-08	-0.504742	16:16130524	16	16130524	Bacilli	5.1408e-11	16	16130524	G	C	-6.5666	ENSG00000103222	ABCC1	ABCC1	16	16140182	36	31345	0	0.00654639
16	16036667	16:16036667:C:G	16	16040137	16:16040137:T:C	0.632302	rs165975	1.02116e-08	-0.504742	7.61313e-08	-0.527108	16:16133994	16	16133994	Bacilli	2.6752e-07	16	16133994	C	T	-5.145	ENSG00000103222	ABCC1	ABCC1	16	16140182	36	31567	0.00083406	1
16	16036667	16:16036667:C:G	16	16047953	16:16047953:C:G	0.632302	rs35591	1.02116e-08	-0.504742	9.27281e-08	-0.524023	16:16141810	16	16141810	Bacilli	2.5147e-07	16	16141810	G	C	-5.1565	ENSG00000103222	ABCC1	ABCC1	16	16140182	36	31565	0.000753988	1
16	16036667	16:16036667:C:G	16	16047966	16:16047966:T:C	0.632302	rs35592	1.02116e-08	-0.504742	9.27281e-08	-0.524023	16:16141823	16	16141823	Bacilli	1.4754e-07	16	16141823	C	T	-5.2555	ENSG00000103222	ABCC1	ABCC1	16	16140182	37	31680	0.00046395	1
16	16036667	16:16036667:C:G	16	16059083	16:16059083:T:C	0.551415	rs35596	1.02116e-08	-0.504742	2.56795e-06	-0.477184	16:16152940	16	16152940	Bacilli	5.1454e-09	16	16152940	C	T	-5.8423	ENSG00000103222	ABCC1	ABCC1	16	16140182	37	31684	3.23729e-05	0.655224
16	16036667	16:16036667:C:G	16	16036657	16:16036657:C:A	0.548682	rs903880	1.02116e-08	-0.504742	2.26389e-08	-0.541924	16:16130514	16	16130514	Bacilli	5.7658e-06	16	16130514	A	C	-4.5347	ENSG00000103222	ABCC1	ABCC1	16	16140182	36	31346	0.0152719	1

## Sheet: ST8 GTEx sQTL
CHR_topSNP	BP_topSNP	topSNP	CHR_proxySNP	BP_proxySNP	proxySNP	R2	proxySNP_RSID	P_topSNP	BETA_topSNP	P_proxySNP	BETA_proxySNP	CHRPOS_hg19_proxySNP	CHR_hg19_proxySNP	POS_hg19_proxySNP	taxon	Gene_symbol	variant_id	phenotype_id_sigPair	tss_distance_sigPair	ma_samples_sigPair	ma_count_sigPair	maf_sigPair	pval_nominal_sigPair	slope_sigPair	slope_se_sigPair	pval_nominal_threshold_sigPair	min_pval_nominal	pval_beta_sigPair	Tissue
16	16036667	16:16036667:C:G	16	16036667	16:16036667:C:G	1	rs246232	1.02116e-08	-0.504742	1.02116e-08	-0.504742	16:16130524	16	16130524	Bacilli	ABCC1	chr16_16036667_C_G_b38	chr16:16033170:16036472:clu_15345:ENSG00000103222.18	87090	418	545	0.385977	2.71662e-06	-0.26478	0.0559662	3.52668e-06	1.86816e-34	1.61638e-24	Muscle_Skeletal
16	16036667	16:16036667:C:G	16	16036667	16:16036667:C:G	1	rs246232	1.02116e-08	-0.504742	1.02116e-08	-0.504742	16:16130524	16	16130524	Bacilli	ABCC1	chr16_16036667_C_G_b38	chr16:16033170:16036472:clu_15345:ENSG00000103222.18	87090	418	545	0.385977	2.71662e-06	-0.26478	0.0559662	3.52668e-06	1.86816e-34	1.61638e-24	Muscle_Skeletal
16	16036667	16:16036667:C:G	16	16036667	16:16036667:C:G	1	rs246232	1.02116e-08	-0.504742	1.02116e-08	-0.504742	16:16130524	16	16130524	Bacilli	ABCC1	chr16_16036667_C_G_b38	chr16:16033170:16036472:clu_15978:ENSG00000103222.18	87090	282	374	0.402151	3.222e-08	-0.368664	0.0654861	6.62838e-06	7.66121e-44	6.5044e-23	Esophagus_Muscularis
16	16036667	16:16036667:C:G	16	16036667	16:16036667:C:G	1	rs246232	1.02116e-08	-0.504742	1.02116e-08	-0.504742	16:16130524	16	16130524	Bacilli	ABCC1	chr16_16036667_C_G_b38	chr16:16033170:16036472:clu_18293:ENSG00000103222.18	87090	332	436	0.379791	7.02207e-08	-0.347768	0.0636322	5.062e-06	1.75193e-47	2.16249e-35	Thyroid

## Sheet: ST9 metaPheWASrs2624692
phenotype	SNP (chr:hg19position_EA)	adjustment	beta	OR	SE	p	type	n_total	n_cases	n_controls	HWE_p.min	allele_freq	n_no_snp	k_studies	tau2	I2.percent	Q	Q.df	Q.p	beta.fixed	OR.fixed	SE.fixed	p.fixed	beta.random	OR.random	SE.random	p.random	description	group
411.3	`10:44589893_G`	NA	0.0530014	1.05443	0.00837005	2.41584e-10	logistic	648375	32520	615855	1	0.45204	6481	3	0	0	0.305764	2	0.858231	0.0530014	1.05443	0.00837005	2.41584e-10	0.0530014	1.05443	0.00837005	2.41584e-10	Angina pectoris	circulatory system
411.4	`10:44589893_G`	NA	0.0404228	1.04125	0.00688181	4.25758e-09	logistic	670781	54926	615855	1	0.450396	6366	3	0.000365643	70.9112	6.87551	2	0.0321368	0.0404228	1.04125	0.00688181	4.25758e-09	0.0425837	1.0435	0.0130837	0.00113504	Coronary atherosclerosis	circulatory system
411	`10:44589893_G`	NA	0.0317	1.03221	0.00547908	7.22384e-09	logistic	703581	87726	615855	1	0.451238	6768	3	0	0	0.759176	2	0.684143	0.0317	1.03221	0.00547908	7.22384e-09	0.0317	1.03221	0.00547908	7.22384e-09	Ischemic Heart Disease	circulatory system
414.2	`10:44589893_G`	NA	0.0475552	1.0487	0.00845706	1.87516e-08	logistic	648531	32676	615855	1	0.452821	6565	3	0	0	0.662184	2	0.718139	0.0475552	1.0487	0.00845706	1.87516e-08	0.0475552	1.0487	0.00845706	1.87516e-08	ASCVD	circulatory system
411.8	`10:44589893_G`	NA	0.0453716	1.04642	0.0086657	1.64296e-07	logistic	646376	30521	615855	1	0.452166	6475	3	0.000434645	59.7626	4.97049	2	0.0833049	0.0453716	1.04642	0.0086657	1.64296e-07	0.0539702	1.05545	0.01565	0.000563538	Other chronic ischemic heart disease, unspecified	circulatory system
414	`10:44589893_G`	NA	0.039158	1.03993	0.00789271	7.00257e-07	logistic	653991	38136	615855	1	0.452638	6585	3	1.33324e-06	0	1.45619	2	0.482827	0.039158	1.03993	0.00789271	7.00257e-07	0.0391329	1.03991	0.00793795	8.22943e-07	Other forms of chronic heart disease	circulatory system
411.2	`10:44589893_G`	NA	0.0395263	1.04032	0.00841161	2.61418e-06	logistic	648924	33069	615855	1	0.451104	6412	3	0	0	0.658173	2	0.719581	0.0395263	1.04032	0.00841161	2.61418e-06	0.0395263	1.04032	0.00841161	2.61418e-06	Myocardial infarction	circulatory system
564.9	`10:44589893_G`	NA	0.037524	1.03824	0.0101137	0.000207081	logistic	403940	21208	382732	1	0.482485	5789	2	0.018156	27.501	1.37933	1	0.240215	0.037524	1.03824	0.0101137	0.000207081	0.0873825	1.09131	0.125434	0.486026	Personal history of diseases of digestive system	digestive
131	`10:44589893_G`	NA	-0.180858	0.834554	0.0528499	0.000621406	logistic	699732	1260	698472	1	0.450954	6598	3	0	0	0.974919	2	0.614185	-0.180858	0.834554	0.0528499	0.000621406	-0.180858	0.834554	0.0528499	0.000621406	Protozoan infection	infectious diseases
427.12	`10:44589893_G`	NA	0.0593991	1.0612	0.0183214	0.00118671	logistic	573753	6688	567065	1	0.455273	6238	3	0	0	1.30179	2	0.52158	0.0593991	1.0612	0.0183214	0.00118671	0.0593991	1.0612	0.0183214	0.00118671	Paroxysmal ventricular tachycardia	circulatory system
411.1	`10:44589893_G`	NA	0.0440451	1.04503	0.0137674	0.00137797	logistic	627336	11481	615855	1	0.451038	6241	3	0	0	0.691621	2	0.707647	0.0440451	1.04503	0.0137674	0.00137797	0.0440451	1.04503	0.0137674	0.00137797	Unstable angina (intermediate coronary syndrome)	circulatory system
459.1	`10:44589893_G`	NA	0.125264	1.13345	0.0398595	0.00167428	logistic	655967	1368	654599	1	0.45044	6340	3	0	0	0.270084	2	0.873679	0.125264	1.13345	0.0398595	0.00167428	0.125264	1.13345	0.0398595	0.00167428	Hemorrhage NOS	circulatory system
270.35	`10:44589893_G`	NA	0.267902	1.30722	0.0870298	0.00208202	logistic	703366	273	703093	1	0.452351	6831	3	0	0	1.35878	2	0.506926	0.267902	1.30722	0.0870298	0.00208202	0.267902	1.30722	0.0870298	0.00208202	Macroglobulinemia	endocrine/metabolic
564	`10:44589893_G`	NA	0.0219762	1.02222	0.0073273	0.00270667	logistic	585985	41883	544102	1	0.45056	5893	3	0	0	1.5255	2	0.466383	0.0219762	1.02222	0.0073273	0.00270667	0.0219762	1.02222	0.0073273	0.00270667	Functional digestive disorders	digestive
289.1	`10:44589893_G`	NA	-0.44488	0.640901	0.1488	0.00279163	logistic	254664	104	254560	1	0.390617	0	2	0	0	0.284319	1	0.593884	-0.44488	0.640901	0.1488	0.00279163	-0.44488	0.640901	0.1488	0.00279163	Myelofibrosis	hematopoietic
707.1	`10:44589893_G`	NA	-0.0638084	0.938185	0.0225746	0.00470517	logistic	715116	4415	710701	1	0.451	6835	3	0	0	1.46164	2	0.481513	-0.0638084	0.938185	0.0225746	0.00470517	-0.0638084	0.938185	0.0225746	0.00470517	Decubitus ulcer	dermatologic
750.14	`10:44589893_G`	NA	0.355432	1.4268	0.128145	0.00554274	logistic	710963	135	710828	1	0.45083	6809	3	0.0576533	53.2927	4.28199	2	0.117538	0.355432	1.4268	0.128145	0.00554274	0.356149	1.42782	0.189861	0.060678	Congenital anomalies of esophagus	congenital anomalies
560.4	`10:44589893_G`	NA	0.046278	1.04737	0.0169852	0.00643765	logistic	551516	7414	544102	1	0.448361	5510	3	0	0	0.00204492	2	0.998978	0.046278	1.04737	0.0169852	0.00643765	0.046278	1.04737	0.0169852	0.00643765	Other intestinal obstruction	digestive
300.13	`10:44589893_G`	NA	-0.0885944	0.915217	0.0325196	0.00644311	logistic	550341	2054	548287	1	0.461064	6394	3	0	0	0.375354	2	0.828882	-0.0885944	0.915217	0.0325196	0.00644311	-0.0885944	0.915217	0.0325196	0.00644311	Phobia	mental disorders
386.21	`10:44589893_G`	NA	-0.223995	0.799319	0.0831086	0.00703433	logistic	248971	332	248639	1	0.391592	0	2	0.00305313	11.0211	1.12386	1	0.289088	-0.223995	0.799319	0.0831086	0.00703433	-0.232595	0.792474	0.0950299	0.0143811	Central origin vertigo	sense organs
575.6	`10:44589893_G`	NA	-0.101455	0.903522	0.0381547	0.00783639	logistic	674964	1460	673504	1	0.450997	6469	3	1.94016e-08	5.07358	2.10689	2	0.348733	-0.101455	0.903522	0.0381547	0.00783639	-0.101455	0.903522	0.0381548	0.00783659	Cholesterolosis of gallbladder	digestive
250.13	`10:44589893_G`	NA	0.0899453	1.09411	0.0340227	0.00820097	logistic	590547	1867	588680	1	0.461028	6292	3	0	0	0.364963	2	0.8332	0.0899453	1.09411	0.0340227	0.00820097	0.0899453	1.09411	0.0340227	0.00820097	Type 1 diabetes with ophthalmic manifestations	endocrine/metabolic
401.3	`10:44589893_G`	NA	-0.0508755	0.950397	0.0193453	0.00854183	logistic	473924	6626	467298	1	0.459407	5095	3	0.00184789	57.1799	4.6707	2	0.0967765	-0.0508755	0.950397	0.0193453	0.00854183	-0.056129	0.945417	0.0345264	0.104017	Other hypertensive complications	circulatory system
242.1	`10:44589893_G`	NA	0.0715388	1.07416	0.0276411	0.00964996	logistic	634530	2965	631565	1	0.451489	6416	3	0.00346697	59.7559	4.96967	2	0.0833391	0.0715388	1.07416	0.0276411	0.00964996	0.083391	1.08697	0.0444798	0.0608191	Graves' disease	endocrine/metabolic
740.3	`10:44589893_G`	NA	0.0835755	1.08717	0.0336237	0.012933	logistic	571003	2266	568737	1	0.45215	6019	3	0.00129996	20.1842	2.50577	2	0.285679	0.0835755	1.08717	0.0336237	0.012933	0.0858914	1.08969	0.0415396	0.0386684	Osteoarthrosis involving more than one site, but not specified as generalized	musculoskeletal
368.91	`10:44589893_G`	NA	0.12982	1.13862	0.0535115	0.0152653	logistic	681443	753	680690	1	0.453446	6777	3	0.00531037	34.7312	3.06425	2	0.216076	0.12982	1.13862	0.0535115	0.0152653	0.125115	1.13328	0.0690868	0.0701428	Psychophysical visual disturbances	sense organs
856	`10:44589893_G`	NA	-0.141603	0.867966	0.0589343	0.0162734	logistic	671614	619	670995	1	0.45139	6595	3	0	0	1.14499	2	0.564115	-0.141603	0.867966	0.0589343	0.0162734	-0.141603	0.867966	0.0589343	0.0162734	Vascular complications of surgery and medical procedures	injuries & poisonings
368.9	`10:44589893_G`	NA	0.0524308	1.05383	0.0219038	0.0166802	logistic	685427	4737	680690	1	0.453269	6786	3	0	0	0.0883428	2	0.95679	0.0524308	1.05383	0.0219038	0.0166802	0.0524308	1.05383	0.0219038	0.0166802	Subjective visual disturbances	sense organs
134	`10:44589893_G`	NA	-0.163734	0.848968	0.0686036	0.0170016	logistic	698951	479	698472	1	0.451355	6599	3	0	0	0.243614	2	0.885319	-0.163734	0.848968	0.0686036	0.0170016	-0.163734	0.848968	0.0686036	0.0170016	Helminthiases	infectious diseases
394.1	`10:44589893_G`	NA	-0.0671677	0.935038	0.0288901	0.0200751	logistic	666416	2545	663871	1	0.451785	6652	3	0.0002332	1.75274	2.03568	2	0.361375	-0.0671677	0.935038	0.0288901	0.0200751	-0.0676152	0.93462	0.0302364	0.0253373	Mitral valve stenosis and aortic valve stenosis	circulatory system
202.2	`10:44589893_G`	NA	0.0433641	1.04432	0.0186725	0.0202143	logistic	711932	6047	705885	1	0.450561	6751	3	0.00147746	57.491	4.70489	2	0.0951363	0.0433641	1.04432	0.0186725	0.0202143	0.03929	1.04007	0.029122	0.177288	Non-Hodgkins lymphoma	neoplasms
626.2	`10:44589893_G`	NA	-0.0445008	0.956475	0.0191632	0.020222	logistic	617684	6430	611254	1	0.454168	6282	3	7.39033e-05	0	1.79687	2	0.407207	-0.0445008	0.956475	0.0191632	0.020222	-0.0441095	0.956849	0.0198577	0.0263323	Dysmenorrhea	genitourinary
433.11	`10:44589893_G`	NA	0.0788734	1.08207	0.0342034	0.0211101	logistic	660633	1836	658797	1	0.452544	6613	3	0	0	1.28327	2	0.526432	0.0788734	1.08207	0.0342034	0.0211101	0.0788734	1.08207	0.0342034	0.0211101	Occlusion of cerebral arteries, with cerebral infarction	circulatory system
370.1	`10:44589893_G`	NA	-0.107891	0.897725	0.0468661	0.0213286	logistic	651102	1024	650078	1	0.454212	6627	3	0	0	0.931633	2	0.627622	-0.107891	0.897725	0.0468661	0.0213286	-0.107891	0.897725	0.0468661	0.0213286	Corneal ulcer	sense organs
712	`10:44589893_G`	NA	-0.14803	0.862406	0.0647275	0.0221979	logistic	639712	552	639160	1	0.452783	6461	3	0.0059772	30.6193	2.88265	2	0.236614	-0.14803	0.862406	0.0647275	0.0221979	-0.138308	0.87083	0.0795963	0.0822769	Infective connective tissue disorders	musculoskeletal
300.3	`10:44589893_G`	NA	-0.0745074	0.928201	0.0326284	0.0224001	logistic	550315	2028	548287	1	0.461099	6374	3	0	0	0.791615	2	0.673136	-0.0745074	0.928201	0.0326284	0.0224001	-0.0745074	0.928201	0.0326284	0.0224001	Obsessive-compulsive disorders	mental disorders
736.4	`10:44589893_G`	NA	0.0984507	1.10346	0.0432101	0.0227017	logistic	652048	1146	650902	1	0.452484	6564	3	0	0	0.702764	2	0.703715	0.0984507	1.10346	0.0432101	0.0227017	0.0984507	1.10346	0.0432101	0.0227017	Genu valgum or varum (acquired)	musculoskeletal
627.3	`10:44589893_G`	NA	0.037101	1.0378	0.0163464	0.0232275	logistic	619827	8573	611254	1	0.454792	6262	3	0	0	0.611529	2	0.73656	0.037101	1.0378	0.0163464	0.0232275	0.037101	1.0378	0.0163464	0.0232275	Postmenopausal atrophic vaginitis	genitourinary
792	`10:44589893_G`	NA	-0.0319128	0.968591	0.0140954	0.0235707	logistic	651454	12269	639185	1	0.451238	6148	3	0	0	1.17115	2	0.556786	-0.0319128	0.968591	0.0140954	0.0235707	-0.0319128	0.968591	0.0140954	0.0235707	Abnormal Papanicolaou smear of cervix and cervical HPV	genitourinary
695.2	`10:44589893_G`	NA	-0.131403	0.876864	0.0584051	0.0244583	logistic	638112	630	637482	1	0.454264	6701	3	0	0	0.315656	2	0.853997	-0.131403	0.876864	0.0584051	0.0244583	-0.131403	0.876864	0.0584051	0.0244583	Bullous dermatoses	dermatologic
361.1	`10:44589893_G`	NA	0.0562696	1.05788	0.0252812	0.026031	logistic	660462	3269	657193	1	0.453442	6593	3	0.00333354	61.1344	5.14594	2	0.0763085	0.0562696	1.05788	0.0252812	0.026031	0.0734592	1.07622	0.0435143	0.0913798	Retinal detachment with retinal defect	sense organs
292.12	`10:44589893_G`	NA	0.10782	1.11385	0.0484519	0.0260609	logistic	658096	929	657167	1	0.453486	6713	3	6.454e-06	8.45334	2.18468	2	0.335431	0.10782	1.11385	0.0484519	0.0260609	0.107812	1.11384	0.048487	0.026181	Symbolic dysfunction	mental disorders
348.7	`10:44589893_G`	NA	0.123185	1.13109	0.0554112	0.0262082	logistic	638267	677	637590	1	0.453212	6495	3	0	0	0.981538	2	0.612156	0.123185	1.13109	0.0554112	0.0262082	0.123185	1.13109	0.0554112	0.0262082	Coma	neurological
656.26	`10:44589893_G`	NA	0.542797	1.72081	0.245625	0.0271151	logistic	98362	38	98324	1	0.428458	0	1	NA	NA	0	0	1	0.542797	1.72081	0.245625	0.0271151	0.542797	1.72081	0.245625	0.0271151	Transitory tachypnea or apnea of newborn	pregnancy complications
270.32	`10:44589893_G`	NA	-0.0551731	0.946321	0.0253094	0.0292614	logistic	706579	3486	703093	1	0.452114	6835	3	0	0	0.91732	2	0.63213	-0.0551731	0.946321	0.0253094	0.0292614	-0.0551731	0.946321	0.0253094	0.0292614	Paraproteinemia	endocrine/metabolic
483	`10:44589893_G`	NA	0.0273401	1.02772	0.0125594	0.0294915	logistic	653957	15628	638329	1	0.453531	6551	3	0.000145733	0	1.7457	2	0.41776	0.0273401	1.02772	0.0125594	0.0294915	0.0288748	1.0293	0.0151515	0.0566846	Acute bronchitis and bronchiolitis	respiratory
757	`10:44589893_G`	NA	-0.154609	0.85675	0.071374	0.0302968	logistic	718683	439	718244	1	0.450456	6832	3	0.0159736	36.6192	3.15553	2	0.206436	-0.154609	0.85675	0.071374	0.0302968	-0.136861	0.872091	0.110253	0.214482	Congenital anomalies of the integument	congenital anomalies
180.3	`10:44589893_G`	NA	-0.0380439	0.962671	0.0176094	0.0307395	logistic	646661	7476	639185	1	0.45191	6161	3	0	0	1.82635	2	0.401249	-0.0380439	0.962671	0.0176094	0.0307395	-0.0380439	0.962671	0.0176094	0.0307395	Cervical intraepithelial neoplasia [CIN] [Cervical dysplasia]	neoplasms
741	`10:44589893_G`	NA	-0.0177884	0.982369	0.00827948	0.0316746	logistic	694007	36943	657064	1	0.45219	6806	3	0.000198796	45.9547	3.7006	2	0.15719	-0.0177884	0.982369	0.00827948	0.0316746	-0.0213076	0.978918	0.0119636	0.0749071	Symptoms and disorders of the joints	musculoskeletal
686.4	`10:44589893_G`	NA	-0.0919776	0.912126	0.0429329	0.0321645	logistic	641791	1217	640574	1	0.455005	6635	3	0	0	1.67012	2	0.433848	-0.0919776	0.912126	0.0429329	0.0321645	-0.0919776	0.912126	0.0429329	0.0321645	Pyogenic granuloma	dermatologic
313.3	`10:44589893_G`	NA	0.081769	1.08521	0.0382196	0.0323991	logistic	704202	1741	702461	1	0.451686	6801	3	0	0	0.532946	2	0.766077	0.081769	1.08521	0.0382196	0.0323991	0.081769	1.08521	0.0382196	0.0323991	Autism	mental disorders
698	`10:44589893_G`	NA	-0.0356301	0.964997	0.0166711	0.032579	logistic	718278	8498	709780	1	0.451333	6858	3	0.000649159	37.3334	3.1915	2	0.202757	-0.0356301	0.964997	0.0166711	0.032579	-0.0318442	0.968657	0.0228619	0.163651	Pruritus and related conditions	dermatologic
343	`10:44589893_G`	NA	-0.102606	0.902483	0.0480135	0.0325964	logistic	638594	1004	637590	1	0.453073	6492	3	0.00616627	45.2333	3.65185	2	0.161068	-0.102606	0.902483	0.0480135	0.0325964	-0.0968376	0.907703	0.0675792	0.151872	Infantile cerebral palsy	neurological
957	`10:44589893_G`	NA	0.489863	1.63209	0.229356	0.032694	logistic	222783	43	222740	1	0.379757	0	1	NA	NA	0	0	1	0.489863	1.63209	0.229356	0.032694	0.489863	1.63209	0.229356	0.032694	Injury to other and unspecified nerves	injuries & poisonings
333.4	`10:44589893_G`	NA	-0.0683781	0.933907	0.0321431	0.0333951	logistic	639677	2087	637590	1	0.453073	6494	3	0.000373239	19.5697	2.48662	2	0.288427	-0.0683781	0.933907	0.0321431	0.0333951	-0.0705477	0.931883	0.0344242	0.0404264	Torsion dystonia	neurological
585.33	`10:44589893_G`	NA	-0.0226557	0.977599	0.0106761	0.0338292	logistic	651254	21418	629836	1	0.454041	6562	3	0.000260547	41.8893	3.44171	2	0.178913	-0.0226557	0.977599	0.0106761	0.0338292	-0.0220251	0.978216	0.0143032	0.12359	Chronic Kidney Disease, Stage III	genitourinary
478	`10:44589893_G`	NA	-0.0671934	0.935014	0.031676	0.0338987	logistic	584889	2304	582585	1	0.458081	6427	3	0	0	1.60453	2	0.448313	-0.0671934	0.935014	0.031676	0.0338987	-0.0671934	0.935014	0.031676	0.0338987	Throat pain	respiratory
290.3	`10:44589893_G`	NA	-0.0449121	0.956082	0.0211798	0.0339626	logistic	662143	4976	657167	1	0.453362	6724	3	1.90565e-06	0	1.82304	2	0.401914	-0.0449121	0.956082	0.0211798	0.0339626	-0.0449028	0.95609	0.0211975	0.0341492	Other persistent mental disorders due to conditions classified elsewhere	mental disorders
426.25	`10:44589893_G`	NA	0.133357	1.14266	0.0630219	0.0343417	logistic	567592	527	567065	1	0.455318	6220	3	0	0	0.0717123	2	0.964779	0.133357	1.14266	0.0630219	0.0343417	0.133357	1.14266	0.0630219	0.0343417	Other heart block	circulatory system
444.2	`10:44589893_G`	NA	0.181693	1.19925	0.0858958	0.0344065	logistic	659511	301	659210	1	0.451676	6636	3	0.00413479	0	1.90397	2	0.385974	0.181693	1.19925	0.0858958	0.0344065	0.180996	1.19841	0.0946063	0.0557295	Embolism and thrombosis of abdominal aorta	circulatory system
370.31	`10:44589893_G`	NA	-0.0844597	0.919009	0.0399974	0.0347181	logistic	258264	1443	256821	1	0.392391	0	2	0.0159579	77.8269	4.50998	1	0.0336977	-0.0844597	0.919009	0.0399974	0.0347181	-0.127351	0.880425	0.100513	0.205153	Keratoconjunctivitis sicca	sense organs
514.2	`10:44589893_G`	NA	-0.0298628	0.970579	0.0142355	0.0359258	logistic	283168	11417	271751	1	0.392465	0	2	0	0	0.843605	1	0.358368	-0.0298628	0.970579	0.0142355	0.0359258	-0.0298628	0.970579	0.0142355	0.0359258	Solitary pulmonary nodule	respiratory
743.9	`10:44589893_G`	NA	0.0221186	1.02237	0.0105566	0.0361498	logistic	681130	22248	658882	1	0.45114	6689	3	9.60364e-05	0	1.73528	2	0.419941	0.0221186	1.02237	0.0105566	0.0361498	0.0214395	1.02167	0.012428	0.0845093	Osteopenia or other disorder of bone and cartilage	musculoskeletal
840.2	`10:44589893_G`	NA	0.0460642	1.04714	0.0219872	0.036167	logistic	650063	4635	645428	1	0.455607	6770	3	0.00201204	49.9606	3.99685	2	0.135549	0.0460642	1.04714	0.0219872	0.036167	0.0450649	1.0461	0.037368	0.227827	Rotator cuff (capsule) sprain	injuries & poisonings
251	`10:44589893_G`	NA	-0.171686	0.842244	0.0821401	0.0366037	logistic	281285	341	280944	1	0.392806	0	2	0.0582795	75.7724	4.12753	1	0.0421908	-0.171686	0.842244	0.0821401	0.0366037	-0.0936418	0.910609	0.19451	0.630215	Other disorders of pancreatic internal secretion	endocrine/metabolic
615	`10:44589893_G`	NA	-0.033576	0.966981	0.0161363	0.0374542	logistic	687155	8345	678810	1	0.454444	6749	3	0	0	0.575236	2	0.750048	-0.033576	0.966981	0.0161363	0.0374542	-0.033576	0.966981	0.0161363	0.0374542	Endometriosis	genitourinary
514.1	`10:44589893_G`	NA	0.0919252	1.09628	0.0442372	0.0377089	logistic	676192	1145	675047	1	0.452995	6782	3	0.0153198	67.7945	6.21012	2	0.0448218	0.0919252	1.09628	0.0442372	0.0377089	0.0532065	1.05465	0.0920223	0.563135	Abnormal results of function study of pulmonary system	respiratory
281.11	`10:44589893_G`	NA	0.0665286	1.06879	0.032167	0.0386187	logistic	601452	2016	599436	1	0.459156	6364	3	0	0	0.0669324	2	0.967088	0.0665286	1.06879	0.032167	0.0386187	0.0665286	1.06879	0.032167	0.0386187	Pernicious anemia	hematopoietic
170.1	`10:44589893_G`	NA	0.0959274	1.10068	0.0464034	0.0387108	logistic	724203	975	723228	1	0.45037	6840	3	0	0	0.938263	2	0.625545	0.0959274	1.10068	0.0464034	0.0387108	0.0959274	1.10068	0.0464034	0.0387108	Bone cancer	neoplasms
255.3	`10:44589893_G`	NA	-0.267344	0.76541	0.129382	0.0387992	logistic	680535	138	680397	1	0.452597	6739	3	0	0	1.58015	2	0.453811	-0.267344	0.76541	0.129382	0.0387992	-0.267344	0.76541	0.129382	0.0387992	Adrenogenital disorders	endocrine/metabolic
771.1	`10:44589893_G`	NA	0.0326069	1.03314	0.0159035	0.0403356	logistic	285907	9607	276300	1	0.393451	0	2	0.00040873	44.3384	1.79657	1	0.180128	0.0326069	1.03314	0.0159035	0.0403356	0.0337398	1.03432	0.0214219	0.115253	Swelling of limb	symptoms
474	`10:44589893_G`	NA	-0.0353353	0.965282	0.0172563	0.0405916	logistic	590598	8013	582585	1	0.457651	6460	3	0	0	0.186394	2	0.911014	-0.0353353	0.965282	0.0172563	0.0405916	-0.0353353	0.965282	0.0172563	0.0405916	Acute and chronic tonsillitis	respiratory
278.1	`10:44589893_G`	NA	-0.0116993	0.988369	0.00572795	0.0411025	logistic	700104	88321	611783	1	0.452852	6849	3	0.000102905	48.9663	3.91898	2	0.14093	-0.0116993	0.988369	0.00572795	0.0411025	-0.00943315	0.990611	0.00834568	0.258348	Obesity	endocrine/metabolic
555.1	`10:44589893_G`	NA	0.0390441	1.03982	0.0191269	0.0412195	logistic	549917	5815	544102	1	0.448214	5489	3	0.000195651	19.4406	2.48264	2	0.289002	0.0390441	1.03982	0.0191269	0.0412195	0.0389467	1.03972	0.0207821	0.0609237	Regional enteritis	digestive
110	`10:44589893_G`	NA	-0.0205785	0.979632	0.0100979	0.0415601	logistic	680834	26086	654748	1	0.453988	6769	3	3.86309e-06	0	1.84734	2	0.397059	-0.0205785	0.979632	0.0100979	0.0415601	-0.0206325	0.979579	0.0101979	0.0430517	Dermatophytosis / Dermatomycosis	infectious diseases
724.9	`10:44589893_G`	NA	-0.0752388	0.927522	0.0369784	0.0418845	logistic	618779	1619	617160	1	0.454186	6497	3	0	0	1.14481	2	0.564168	-0.0752388	0.927522	0.0369784	0.0418845	-0.0752388	0.927522	0.0369784	0.0418845	Other unspecified back disorders	musculoskeletal
669	`10:44589893_G`	NA	-0.0607127	0.941094	0.0298545	0.04199	logistic	728027	2676	725351	1	0.450505	6850	3	1.26139e-06	6.14083	2.13085	2	0.344581	-0.0607127	0.941094	0.0298545	0.04199	-0.0607048	0.941101	0.0298651	0.0420898	Complications of labor and delivery NEC	pregnancy complications
727.5	`10:44589893_G`	NA	0.0512821	1.05262	0.0252439	0.042208	logistic	576086	3531	572555	1	0.45484	6276	3	0	0	0.543379	2	0.762091	0.0512821	1.05262	0.0252439	0.042208	0.0512821	1.05262	0.0252439	0.042208	Rupture of synovium	musculoskeletal
345	`10:44589893_G`	NA	-0.0209206	0.979297	0.0103453	0.0431531	logistic	659306	21716	637590	1	0.452135	6595	3	0	0	0.480028	2	0.786617	-0.0209206	0.979297	0.0103453	0.0431531	-0.0209206	0.979297	0.0103453	0.0431531	Epilepsy, recurrent seizures, convulsions	neurological
591	`10:44589893_G`	NA	-0.015018	0.985094	0.00743037	0.0432621	logistic	652027	45522	606505	1	0.453382	6536	3	0.000116563	39.6693	3.31506	2	0.190609	-0.015018	0.985094	0.00743037	0.0432621	-0.0138837	0.986212	0.00975023	0.154464	Urinary tract infection	genitourinary
255.12	`10:44589893_G`	NA	-0.140867	0.868605	0.0697273	0.0433572	logistic	680895	498	680397	1	0.452541	6738	3	0	0	0.150767	2	0.927388	-0.140867	0.868605	0.0697273	0.0433572	-0.140867	0.868605	0.0697273	0.0433572	Hyperaldosteronism	endocrine/metabolic
213	`10:44589893_G`	NA	0.080628	1.08397	0.039919	0.043405	logistic	576607	1338	575269	1	0.451133	5955	3	0.000368528	4.47552	2.0937	2	0.351041	0.080628	1.08397	0.039919	0.043405	0.0802715	1.08358	0.041439	0.0527333	Benign neoplasm of bone and articular cartilage	neoplasms
512.9	`10:44589893_G`	NA	-0.0181149	0.982048	0.00896954	0.0434244	logistic	603407	37206	566201	1	0.46168	6780	3	3.45592e-06	25.9217	2.69984	2	0.25926	-0.0181149	0.982048	0.00896954	0.0434244	-0.0181786	0.981986	0.00905777	0.0447541	Other dyspnea	respiratory
736	`10:44589893_G`	NA	0.0398621	1.04067	0.0198182	0.0442841	logistic	656509	5607	650902	1	0.452403	6583	3	0	0	0.53993	2	0.763406	0.0398621	1.04067	0.0198182	0.0442841	0.0398621	1.04067	0.0198182	0.0442841	Other acquired deformities of limbs	musculoskeletal
427	`10:44589893_G`	NA	0.010296	1.01035	0.00513496	0.0449545	logistic	679527	112462	567065	1	0.453674	6755	3	1.93455e-05	20.7659	2.52417	2	0.283064	0.010296	1.01035	0.00513496	0.0449545	0.00995643	1.01001	0.00576534	0.0841776	Cardiac dysrhythmias	circulatory system
598.4	`10:44589893_G`	NA	-0.108936	0.896788	0.0543522	0.0450419	logistic	322122	798	321324	1	0.394422	0	2	0	0	0.000531914	1	0.9816	-0.108936	0.896788	0.0543522	0.0450419	-0.108936	0.896788	0.0543522	0.0450419	Other cells and casts in urine	genitourinary
191.11	`10:44589893_G`	NA	0.0687155	1.07113	0.0342929	0.0450931	logistic	718176	1768	716408	1	0.45026	6812	3	0.00569242	60.1811	5.02273	2	0.0811572	0.0687155	1.07113	0.0342929	0.0450931	0.0768128	1.07984	0.0556436	0.16745	Cancer of brain	neoplasms
681.2	`10:44589893_G`	NA	-0.0516845	0.949628	0.0258421	0.0454986	logistic	643960	3386	640574	1	0.454832	6631	3	0.00134938	34.921	3.07319	2	0.215112	-0.0516845	0.949628	0.0258421	0.0454986	-0.0595401	0.942198	0.0345003	0.0843866	Cellulitis and abscess of face/neck	dermatologic
749	`10:44589893_G`	NA	0.0647928	1.06694	0.0324397	0.0457893	logistic	726998	2125	724873	1	0.45039	6850	3	0	0	0.98303	2	0.611699	0.0647928	1.06694	0.0324397	0.0457893	0.0647928	1.06694	0.0324397	0.0457893	Congenital anomalies of face and neck	congenital anomalies
965.1	`10:44589893_G`	NA	0.045216	1.04625	0.0226761	0.046153	logistic	659535	4139	655396	1	0.44937	6220	3	4.81059e-06	0	1.76603	2	0.413535	0.045216	1.04625	0.0226761	0.046153	0.0451657	1.0462	0.0227302	0.0469191	Opiates and related narcotics causing adverse effects in therapeutic use	injuries & poisonings
798.1	`10:44589893_G`	NA	0.0447392	1.04576	0.0224941	0.0467091	logistic	228471	4302	224169	1	0.385806	0	2	0	0	0.137004	1	0.711278	0.0447392	1.04576	0.0224941	0.0467091	0.0447392	1.04576	0.0224941	0.0467091	Chronic fatigue syndrome	symptoms
612.3	`10:44589893_G`	NA	-0.139453	0.869834	0.0701382	0.0467828	logistic	649592	439	649153	1	0.454764	6659	3	0.0138372	38.804	3.26819	2	0.195129	-0.139453	0.869834	0.0701382	0.0467828	-0.105419	0.899948	0.102859	0.305418	Congenital anomalies of breast	genitourinary
743.21	`10:44589893_G`	NA	-0.0489304	0.952247	0.0247084	0.0476678	logistic	662415	3533	658882	1	0.451011	6686	3	0.000468597	9.68616	2.2145	2	0.330466	-0.0489304	0.952247	0.0247084	0.0476678	-0.0510208	0.950259	0.027963	0.0680638	Pathologic fracture of vertebrae	musculoskeletal
509.2	`10:44589893_G`	NA	0.0773515	1.08042	0.0391137	0.0479735	logistic	646133	1470	644663	1	0.452808	6537	3	0	0	1.27854	2	0.527677	0.0773515	1.08042	0.0391137	0.0479735	0.0773515	1.08042	0.0391137	0.0479735	Respiratory insufficiency	respiratory
706.1	`10:44589893_G`	NA	-0.0303742	0.970083	0.0153731	0.0481776	logistic	663367	10267	653100	1	0.452538	6682	3	0	0	0.0680846	2	0.966531	-0.0303742	0.970083	0.0153731	0.0481776	-0.0303742	0.970083	0.0153731	0.0481776	Acne	dermatologic
352.1	`10:44589893_G`	NA	0.0561837	1.05779	0.0284764	0.0484966	logistic	641278	2628	638650	1	0.45327	6485	3	0.00513566	68.0856	6.26675	2	0.0435704	0.0561837	1.05779	0.0284764	0.0484966	0.0450374	1.04607	0.0505147	0.372623	Trigeminal nerve disorders [CN5]	neurological
592.12	`10:44589893_G`	NA	0.0689089	1.07134	0.0349298	0.0485203	logistic	608207	1702	606505	1	0.454474	6279	3	0	0	1.26503	2	0.531255	0.0689089	1.07134	0.0349298	0.0485203	0.0689089	1.07134	0.0349298	0.0485203	Chronic cystitis	genitourinary
573.2	`10:44589893_G`	NA	0.0910502	1.09532	0.0463442	0.0494544	logistic	653577	1011	652566	1	0.453832	6618	3	0	0	0.326405	2	0.849419	0.0910502	1.09532	0.0463442	0.0494544	0.0910502	1.09532	0.0463442	0.0494544	Liver replaced by transplant	digestive
385.3	`10:44589893_G`	NA	0.0817475	1.08518	0.0416692	0.0497832	logistic	669366	1202	668164	1	0.453779	6761	3	0.0055823	48.646	3.89454	2	0.142663	0.0817475	1.08518	0.0416692	0.0497832	0.073242	1.07599	0.0618321	0.236203	Cholesteatoma	sense organs

## Sheet: ST10 metaPheWASrs6802848
phenotype	SNP (chr:hg19position_EA)	adjustment	beta	OR	SE	p	type	n_total	n_cases	n_controls	HWE_p.min	allele_freq	n_no_snp	k_studies	tau2	I2.percent	Q	Q.df	Q.p	beta.fixed	OR.fixed	SE.fixed	p.fixed	beta.random	OR.random	SE.random	p.random	description	group
562	`3:79411014_A`	NA	0.0267874	1.02715	0.00608977	1.08871e-05	logistic	613128	64840	548288	0.999995	0.433828	1400	3	0.000252	62.2785	5.30201	2	0.0705802	0.0267874	1.02715	0.00608977	1.08871e-05	0.0258035	1.02614	0.0114168	0.0238132	Diverticulosis and diverticulitis	digestive
368	`3:79411014_A`	NA	0.0419297	1.04282	0.00962815	1.33125e-05	logistic	710605	24722	685883	0.999999	0.434669	1592	3	4.92683e-05	2.45284	2.05029	2	0.358744	0.0419297	1.04282	0.00962815	1.33125e-05	0.0411442	1.042	0.0105973	0.000103372	Visual disturbances	sense organs
562.1	`3:79411014_A`	NA	0.0251033	1.02542	0.00621405	5.35067e-05	logistic	610168	61880	548288	0.999994	0.433731	1400	3	0.000285734	62.097	5.27663	2	0.0714815	0.0251033	1.02542	0.00621405	5.35067e-05	0.0233031	1.02358	0.0120561	0.0532494	Diverticulosis	digestive
564.1	`3:79411014_A`	NA	0.0392756	1.04006	0.0108011	0.000276641	logistic	566891	18603	548288	0.999996	0.433004	1294	3	0	0	1.13354	2	0.567354	0.0392756	1.04006	0.0108011	0.000276641	0.0392756	1.04006	0.0108011	0.000276641	Irritable Bowel Syndrome	digestive
722.3	`3:79411014_A`	NA	0.329829	1.39073	0.102967	0.00135892	logistic	622329	193	622136	0.999996	0.435391	1520	3	0	0	0.0871286	2	0.957371	0.329829	1.39073	0.102967	0.00135892	0.329829	1.39073	0.102967	0.00135892	Schmorl's nodes	musculoskeletal
747.2	`3:79411014_A`	NA	-0.116627	0.889917	0.0367157	0.00149062	logistic	721304	1594	719710	0.999998	0.434161	1588	3	0.0165156	79.4096	9.71329	2	0.00777655	-0.116627	0.889917	0.0367157	0.00149062	-0.151942	0.859038	0.0838198	0.0698751	Congenital anomalies of peripheral vascular system	congenital anomalies
627.2	`3:79411014_A`	NA	0.0386863	1.03944	0.0122268	0.00155588	logistic	633153	17135	616018	1	0.43546	1476	3	0.000514876	38.9852	3.27789	2	0.194184	0.0386863	1.03944	0.0122268	0.00155588	0.0325899	1.03313	0.0199129	0.10171	Symptomatic menopause	genitourinary
681.5	`3:79411014_A`	NA	-0.0639037	0.938095	0.02051	0.00183489	logistic	651003	5338	645665	0.999994	0.435182	1533	3	0	0	1.20901	2	0.546345	-0.0639037	0.938095	0.02051	0.00183489	-0.0639037	0.938095	0.02051	0.00183489	Cellulitis and abscess of leg, except foot	dermatologic
350.1	`3:79411014_A`	NA	0.0526972	1.05411	0.0178152	0.00309655	logistic	703308	6692	696616	0.999999	0.434391	1583	3	0.000454691	30.1206	2.86207	2	0.239061	0.0526972	1.05411	0.0178152	0.00309655	0.0539309	1.05541	0.0218411	0.0135402	Abnormal involuntary movements	neurological
681.1	`3:79411014_A`	NA	0.0534664	1.05492	0.0183564	0.00358334	logistic	652184	6519	645665	0.999994	0.435432	1533	3	0.00121101	51.1335	4.09278	2	0.1292	0.0534664	1.05492	0.0183564	0.00358334	0.0449556	1.04598	0.0309605	0.146493	Cellulitis and abscess of fingers/toes	dermatologic
289.4	`3:79411014_A`	NA	0.0324441	1.03298	0.0111556	0.00363369	logistic	673357	17943	655414	0.999996	0.434454	1558	3	0.000176424	28.0634	2.78023	2	0.249047	0.0324441	1.03298	0.0111556	0.00363369	0.0308695	1.03135	0.0137361	0.024619	Lymphadenitis	hematopoietic
362.9	`3:79411014_A`	NA	0.121919	1.12966	0.0423798	0.00401702	logistic	265422	1220	264202	1	0.422305	0	2	0.00275664	43.0214	1.75504	1	0.185244	0.121919	1.12966	0.0423798	0.00401702	0.118827	1.12618	0.0564538	0.0353038	Retinal edema	sense organs
750.1	`3:79411014_A`	NA	0.112922	1.11954	0.0404133	0.0052033	logistic	717320	1267	716053	0.999996	0.434152	1581	3	0	0	1.07202	2	0.585078	0.112922	1.11954	0.0404133	0.0052033	0.112922	1.11954	0.0404133	0.0052033	Upper gastrointestinal congenital anomalies	congenital anomalies
747	`3:79411014_A`	NA	-0.0418108	0.959051	0.0150015	0.00531816	logistic	729321	9611	719710	0.999999	0.43412	1591	3	0	0	1.17495	2	0.555729	-0.0418108	0.959051	0.0150015	0.00531816	-0.0418108	0.959051	0.0150015	0.00531816	Cardiac and circulatory congenital anomalies	congenital anomalies
442.2	`3:79411014_A`	NA	0.13523	1.1448	0.0487153	0.00550435	logistic	665178	884	664294	0.999998	0.434142	1552	3	0	0	0.30733	2	0.857559	0.13523	1.1448	0.0487153	0.00550435	0.13523	1.1448	0.0487153	0.00550435	Aneurysm of iliac artery	circulatory system
550.6	`3:79411014_A`	NA	0.0669249	1.06922	0.0243425	0.00597223	logistic	627875	3580	624295	1	0.433309	1386	3	0	0	0.526187	2	0.76867	0.0669249	1.06922	0.0243425	0.00597223	0.0669249	1.06922	0.0243425	0.00597223	Incisional hernia	digestive
257	`3:79411014_A`	NA	0.0605081	1.06238	0.0220121	0.0059803	logistic	689945	4372	685573	0.999997	0.434817	1562	3	0	0	0.441616	2	0.801871	0.0605081	1.06238	0.0220121	0.0059803	0.0605081	1.06238	0.0220121	0.0059803	Testicular dysfunction	endocrine/metabolic
257.1	`3:79411014_A`	NA	0.06048	1.06235	0.0222611	0.00659073	logistic	689844	4271	685573	0.999997	0.434817	1562	3	0	0	0.358485	2	0.835903	0.06048	1.06235	0.0222611	0.00659073	0.06048	1.06235	0.0222611	0.00659073	Testicular hypofunction	endocrine/metabolic
250.5	`3:79411014_A`	NA	0.182025	1.19964	0.067314	0.00684865	logistic	593970	467	593503	0.999987	0.436709	1459	3	0.0589247	76.7188	8.59063	2	0.0136323	0.182025	1.19964	0.067314	0.00684865	0.126782	1.13517	0.157045	0.419493	Glycosuria or Acetonuria	endocrine/metabolic
740.2	`3:79411014_A`	NA	0.0398735	1.04068	0.0151856	0.00864592	logistic	583059	9693	573366	1	0.434845	1386	3	0	0	1.2755	2	0.528481	0.0398735	1.04068	0.0151856	0.00864592	0.0398735	1.04068	0.0151856	0.00864592	Osteoarthrosis, generalized	musculoskeletal
378.5	`3:79411014_A`	NA	0.101313	1.10662	0.0387765	0.00898176	logistic	664310	1388	662922	0.999997	0.434778	1560	3	0	0	0.463693	2	0.793068	0.101313	1.10662	0.0387765	0.00898176	0.101313	1.10662	0.0387765	0.00898176	Paralytic strabismus	sense organs
723	`3:79411014_A`	NA	-0.0596084	0.942133	0.0228726	0.00915798	logistic	626315	4179	622136	0.999996	0.435208	1520	3	2.03619e-07	21.8512	2.55922	2	0.278146	-0.0596084	0.942133	0.0228726	0.00915798	-0.0596071	0.942135	0.022875	0.00916679	Other disorders of cervical region	musculoskeletal
705.3	`3:79411014_A`	NA	-0.094828	0.909529	0.0368175	0.010006	logistic	659987	1759	658228	0.999998	0.434923	1553	3	0.00487989	45.9665	3.70141	2	0.157126	-0.094828	0.909529	0.0368175	0.010006	-0.119862	0.887043	0.0580185	0.0388353	Hidradenitis	dermatologic
250.13	`3:79411014_A`	NA	0.0856306	1.0894	0.0334941	0.0105703	logistic	595376	1873	593503	0.999989	0.436728	1463	3	0	0	1.52375	2	0.466791	0.0856306	1.0894	0.0334941	0.0105703	0.0856306	1.0894	0.0334941	0.0105703	Type 1 diabetes with ophthalmic manifestations	endocrine/metabolic
594.2	`3:79411014_A`	NA	0.0836069	1.0872	0.0330346	0.0113773	logistic	696751	1866	694885	0.999999	0.43378	1568	3	0	0	0.817726	2	0.664405	0.0836069	1.0872	0.0330346	0.0113773	0.0836069	1.0872	0.0330346	0.0113773	Calculus of lower urinary tract	genitourinary
255.13	`3:79411014_A`	NA	-0.9099	0.402564	0.361951	0.0119411	logistic	83911	21	83890	1	0.419313	0	1	NA	NA	0	0	1	-0.9099	0.402564	0.361951	0.0119411	-0.9099	0.402564	0.361951	0.0119411	Medulloadrenal hyperfunction	endocrine/metabolic
367.1	`3:79411014_A`	NA	0.030287	1.03075	0.0120684	0.0120865	logistic	697033	17123	679910	0.999999	0.434706	1587	3	0.000143829	17.9129	2.43644	2	0.295757	0.030287	1.03075	0.0120684	0.0120865	0.0273822	1.02776	0.0145003	0.0589745	Myopia	sense organs
565	`3:79411014_A`	NA	0.0189928	1.01917	0.00760112	0.0124656	logistic	673756	38706	635050	0.999999	0.434185	1557	3	0.000267201	56.7652	4.62591	2	0.0989685	0.0189928	1.01917	0.00760112	0.0124656	0.0237184	1.024	0.0126913	0.0616397	Anal and rectal conditions	digestive
694.1	`3:79411014_A`	NA	-0.123913	0.883457	0.0503313	0.0138186	logistic	643482	866	642616	0.999998	0.434543	1563	3	0	0	0.535245	2	0.765196	-0.123913	0.883457	0.0503313	0.0138186	-0.123913	0.883457	0.0503313	0.0138186	Vitiligo	dermatologic
687.3	`3:79411014_A`	NA	-0.128516	0.8794	0.0522369	0.0138842	logistic	632707	804	631903	0.999999	0.435554	1574	3	0	0	0.828984	2	0.660676	-0.128516	0.8794	0.0522369	0.0138842	-0.128516	0.8794	0.0522369	0.0138842	Changes in skin texture	dermatologic
170.1	`3:79411014_A`	NA	-0.11394	0.892312	0.0463506	0.0139627	logistic	729454	978	728476	0.999999	0.434137	1589	3	0	0	0.48664	2	0.78402	-0.11394	0.892312	0.0463506	0.0139627	-0.11394	0.892312	0.0463506	0.0139627	Bone cancer	neoplasms
227.2	`3:79411014_A`	NA	-0.117022	0.889565	0.0477566	0.0142702	logistic	722442	930	721512	0.999997	0.434097	1580	3	0	0	0.208811	2	0.90086	-0.117022	0.889565	0.0477566	0.0142702	-0.117022	0.889565	0.0477566	0.0142702	Benign neoplasm of parathyroid gland	neoplasms
187.1	`3:79411014_A`	NA	0.238911	1.26987	0.0976732	0.0144442	logistic	714207	213	713994	0.999998	0.434	1556	3	0	0	0.845664	2	0.655189	0.238911	1.26987	0.0976732	0.0144442	0.238911	1.26987	0.0976732	0.0144442	Malignant neoplasm of unspecified male genital organ	neoplasms
264	`3:79411014_A`	NA	-0.0686614	0.933643	0.0281117	0.0145879	logistic	642726	3525	639201	0.999998	0.43565	1565	3	0	0	0.975835	2	0.613903	-0.0686614	0.933643	0.0281117	0.0145879	-0.0686614	0.933643	0.0281117	0.0145879	Lack of normal physiological development	endocrine/metabolic
724	`3:79411014_A`	NA	0.0366456	1.03733	0.0150964	0.0152058	logistic	631890	9754	622136	0.999994	0.435428	1522	3	0.000327014	11.9738	2.27205	2	0.321093	0.0366456	1.03733	0.0150964	0.0152058	0.0329644	1.03351	0.0192954	0.0875604	Other and unspecified disorders of back	musculoskeletal
627.1	`3:79411014_A`	NA	-0.0269934	0.973368	0.0111903	0.0158555	logistic	633877	17859	616018	1	0.435013	1511	3	3.61909e-05	0	1.95733	2	0.375812	-0.0269934	0.973368	0.0111903	0.0158555	-0.027821	0.972562	0.011913	0.0195252	Postmenopausal bleeding	genitourinary
245.1	`3:79411014_A`	NA	-0.261013	0.770271	0.108469	0.0161129	logistic	249737	186	249551	1	0.418388	0	2	0	0	0.346588	1	0.556051	-0.261013	0.770271	0.108469	0.0161129	-0.261013	0.770271	0.108469	0.0161129	Thyroiditis, acute and subacute	endocrine/metabolic
132	`3:79411014_A`	NA	0.0915602	1.09588	0.0381174	0.0163033	logistic	705060	1519	703541	0.999996	0.434744	1528	3	0	0	0.731018	2	0.693843	0.0915602	1.09588	0.0381174	0.0163033	0.0915602	1.09588	0.0381174	0.0163033	Infestation (lice, mites)	infectious diseases
626.4	`3:79411014_A`	NA	0.100782	1.10604	0.0420094	0.0164383	logistic	617195	1177	616018	1	0.435266	1477	3	0	0	0.594567	2	0.742833	0.100782	1.10604	0.0420094	0.0164383	0.100782	1.10604	0.0420094	0.0164383	Premenstrual tension syndromes	genitourinary
379.2	`3:79411014_A`	NA	0.0279104	1.0283	0.0116406	0.0164996	logistic	680460	17538	662922	0.999995	0.434939	1567	3	0.00120846	66.85	6.03318	2	0.048968	0.0279104	1.0283	0.0116406	0.0164996	0.0231818	1.02345	0.0243961	0.341999	Disorders of vitreous body	sense organs
375.1	`3:79411014_A`	NA	0.0295807	1.03002	0.0123814	0.0168881	logistic	276281	15767	260514	1	0.422226	0	2	0	0	0.759318	1	0.383542	0.0295807	1.03002	0.0123814	0.0168881	0.0295807	1.03002	0.0123814	0.0168881	Dry eyes	sense organs
480.5	`3:79411014_A`	NA	-0.100692	0.904211	0.0423269	0.0173634	logistic	644521	1170	643351	1	0.435357	1523	3	0	0	1.00433	2	0.605218	-0.100692	0.904211	0.0423269	0.0173634	-0.100692	0.904211	0.0423269	0.0173634	Bronchopneumonia and lung abscess	respiratory
452.1	`3:79411014_A`	NA	0.190207	1.2095	0.0801769	0.0176757	logistic	228702	336	228366	1	0.42025	0	2	0	0	0.774011	1	0.378979	0.190207	1.2095	0.0801769	0.0176757	0.190207	1.2095	0.0801769	0.0176757	Iatrogenic pulmonary embolism and infarction	circulatory system
724.1	`3:79411014_A`	NA	0.0620444	1.06401	0.0262045	0.017899	logistic	625222	3086	622136	0.999996	0.435469	1520	3	0	0	0.60473	2	0.739068	0.0620444	1.06401	0.0262045	0.017899	0.0620444	1.06401	0.0262045	0.017899	Disorders of sacrum	musculoskeletal
564	`3:79411014_A`	NA	0.0170968	1.01724	0.00728052	0.0188594	logistic	590500	42212	548288	0.999998	0.433362	1378	3	8.69845e-05	31.963	2.93958	2	0.229974	0.0170968	1.01724	0.00728052	0.0188594	0.0180515	1.01822	0.00964531	0.0612715	Functional digestive disorders	digestive
626.14	`3:79411014_A`	NA	0.0400833	1.0409	0.0171048	0.0191092	logistic	623301	7283	616018	0.999999	0.435285	1487	3	8.13407e-07	0	1.92823	2	0.38132	0.0400833	1.0409	0.0171048	0.0191092	0.0400881	1.0409	0.0171163	0.0191758	Irregular menstrual bleeding	genitourinary
687	`3:79411014_A`	NA	-0.0663807	0.935775	0.0283353	0.0191455	logistic	634672	2769	631903	0.999999	0.435545	1574	3	0.000141741	0	1.69632	2	0.428202	-0.0663807	0.935775	0.0283353	0.0191455	-0.0668072	0.935376	0.029256	0.0223987	Symptoms affecting skin	dermatologic
366.2	`3:79411014_A`	NA	0.0173354	1.01749	0.00740793	0.019278	logistic	695671	46941	648730	0.999996	0.434363	1505	3	0.000299207	63.591	5.49315	2	0.0641472	0.0173354	1.01749	0.00740793	0.019278	0.0133124	1.0134	0.0127141	0.295073	Senile cataract	sense organs
599.1	`3:79411014_A`	NA	0.0580647	1.05978	0.0248183	0.0193045	logistic	593885	3437	590448	0.999992	0.434977	1447	3	0.000263918	4.65706	2.09769	2	0.350342	0.0580647	1.05978	0.0248183	0.0193045	0.0614234	1.06335	0.0278562	0.0274529	Urinary obstruction	genitourinary
443	`3:79411014_A`	NA	0.0241337	1.02443	0.010359	0.0198208	logistic	685467	21173	664294	0.999997	0.434167	1572	3	0	0	1.43103	2	0.48894	0.0241337	1.02443	0.010359	0.0198208	0.0241337	1.02443	0.010359	0.0198208	Peripheral vascular disease	circulatory system
378.2	`3:79411014_A`	NA	0.109888	1.11615	0.0472454	0.020024	logistic	663858	936	662922	0.999998	0.434754	1561	3	0	0	0.14716	2	0.929062	0.109888	1.11615	0.0472454	0.020024	0.109888	1.11615	0.0472454	0.020024	Nystagmus and other irregular eye movements	sense organs
704.8	`3:79411014_A`	NA	0.05976	1.06158	0.0257011	0.0200618	logistic	688173	3317	684856	0.999999	0.434653	1586	3	0	0	0.627391	2	0.730741	0.05976	1.06158	0.0257011	0.0200618	0.05976	1.06158	0.0257011	0.0200618	Other specified diseases of hair and hair follicles	dermatologic
626.2	`3:79411014_A`	NA	0.042965	1.0439	0.0185396	0.020478	logistic	622486	6468	616018	1	0.435072	1480	3	0.0049	80.3359	10.1708	2	0.00618628	0.042965	1.0439	0.0185396	0.020478	0.0366572	1.03734	0.0448807	0.41406	Dysmenorrhea	genitourinary
750.15	`3:79411014_A`	NA	0.305991	1.35797	0.132531	0.020953	logistic	716169	116	716053	0.999996	0.434119	1581	3	0	0	0.801118	2	0.669945	0.305991	1.35797	0.132531	0.020953	0.305991	1.35797	0.132531	0.020953	Congenital anomalies of stomach	congenital anomalies
285.8	`3:79411014_A`	NA	0.235674	1.26576	0.102217	0.0211315	logistic	604516	196	604320	0.999815	0.437036	1463	3	1.58559e-06	0	1.85286	2	0.395966	0.235674	1.26576	0.102217	0.0211315	0.235676	1.26576	0.10222	0.0211349	Hemoglobinuria	hematopoietic
368.4	`3:79411014_A`	NA	0.0568066	1.05845	0.0247122	0.0215207	logistic	689370	3487	685883	0.999998	0.434622	1576	3	0	0	0.453504	2	0.797118	0.0568066	1.05845	0.0247122	0.0215207	0.0568066	1.05845	0.0247122	0.0215207	Visual field defects	sense organs
170	`3:79411014_A`	NA	-0.053694	0.947722	0.0235403	0.0225521	logistic	732295	3819	728476	0.999999	0.434111	1591	3	0	0	1.18071	2	0.55413	-0.053694	0.947722	0.0235403	0.0225521	-0.053694	0.947722	0.0235403	0.0225521	Cancer of bone and connective tissue	neoplasms
184	`3:79411014_A`	NA	0.0341781	1.03477	0.0150554	0.0231983	logistic	685054	9215	675839	0.999998	0.433997	1518	3	0	0	0.526436	2	0.768574	0.0341781	1.03477	0.0150554	0.0231983	0.0341781	1.03477	0.0150554	0.0231983	Cancer of other female genital organs	neoplasms
527.2	`3:79411014_A`	NA	-0.0834295	0.919956	0.0367853	0.0233284	logistic	699969	1588	698381	0.999999	0.434081	1567	3	0	0	0.237595	2	0.887988	-0.0834295	0.919956	0.0367853	0.0233284	-0.0834295	0.919956	0.0367853	0.0233284	Sialoadenitis	digestive
557	`3:79411014_A`	NA	0.0616165	1.06355	0.0274296	0.0246814	logistic	551081	2793	548288	0.999997	0.432485	1269	3	0.00720772	74.8397	7.94903	2	0.0187884	0.0616165	1.06355	0.0274296	0.0246814	0.0319446	1.03246	0.0577274	0.58001	Intestinal malabsorption (non-celiac)	digestive
272	`3:79411014_A`	NA	0.00995599	1.01001	0.00443701	0.0248421	logistic	712212	173600	538612	0.999999	0.434349	1594	3	8.64207e-06	22.1321	2.56845	2	0.276865	0.00995599	1.01001	0.00443701	0.0248421	0.00976284	1.00981	0.00478727	0.0414167	Disorders of lipoid metabolism	endocrine/metabolic
612	`3:79411014_A`	NA	0.0455326	1.04659	0.0203739	0.0254269	logistic	659507	5258	654249	0.999999	0.435007	1566	3	0	0	0.189738	2	0.909492	0.0455326	1.04659	0.0203739	0.0254269	0.0455326	1.04659	0.0203739	0.0254269	Breast conditions, congenital or relating to hormones	genitourinary
964	`3:79411014_A`	NA	-0.135079	0.873647	0.0605975	0.0258063	logistic	660743	598	660145	0.999999	0.433977	1445	3	0	0	0.122879	2	0.94041	-0.135079	0.873647	0.0605975	0.0258063	-0.135079	0.873647	0.0605975	0.0258063	Poisoning by agents primarily affecting blood constituents	injuries & poisonings
701.1	`3:79411014_A`	NA	0.0593184	1.06111	0.0266204	0.0258603	logistic	676475	3187	673288	0.999997	0.434624	1569	3	0	0	1.14252	2	0.564813	0.0593184	1.06111	0.0266204	0.0258603	0.0593184	1.06111	0.0266204	0.0258603	Keratoderma, acquired	dermatologic
198.3	`3:79411014_A`	NA	0.0385747	1.03933	0.0173409	0.0261148	logistic	655921	6862	649059	0.999997	0.43327	1470	3	0.00117079	40.6289	3.36864	2	0.18557	0.0385747	1.03933	0.0173409	0.0261148	0.0548009	1.05633	0.0292464	0.0609628	Secondary malignant neoplasm of digestive systems	neoplasms
972.2	`3:79411014_A`	NA	-0.284855	0.752123	0.128355	0.0264676	logistic	447267	130	447137	0.999999	0.438678	1445	2	0	0	0.34206	1	0.558642	-0.284855	0.752123	0.128355	0.0264676	-0.284855	0.752123	0.128355	0.0264676	Antilipemic and antiarteriosclerotic drugs causing adverse effects in therapeutic use	injuries & poisonings
717	`3:79411014_A`	NA	0.0521199	1.0535	0.023575	0.0270492	logistic	734664	3690	730974	0.999999	0.434094	1594	3	0	0	0.0315423	2	0.984353	0.0521199	1.0535	0.023575	0.0270492	0.0521199	1.0535	0.023575	0.0270492	Polymyalgia Rheumatica	musculoskeletal
731.1	`3:79411014_A`	NA	0.132431	1.1416	0.0599139	0.02708	logistic	615703	594	615109	0.999992	0.434915	1501	3	0.0391037	74.3072	7.78429	2	0.0204015	0.132431	1.1416	0.0599139	0.02708	0.061529	1.06346	0.133326	0.644445	Osteitis deformans [Paget's disease of bone]	musculoskeletal
250.7	`3:79411014_A`	NA	0.0351229	1.03575	0.0159089	0.0272618	logistic	666357	8946	657411	0.999997	0.434767	1531	3	0	0	1.44638	2	0.485201	0.0351229	1.03575	0.0159089	0.0272618	0.0351229	1.03575	0.0159089	0.0272618	Diabetic retinopathy	endocrine/metabolic
704.11	`3:79411014_A`	NA	0.121607	1.12931	0.0554588	0.0283265	logistic	685559	703	684856	0.999999	0.434731	1586	3	5.80035e-06	0	1.64714	2	0.438862	0.121607	1.12931	0.0554588	0.0283265	0.121591	1.12929	0.0554868	0.0284267	Alopecia Areata	dermatologic
695	`3:79411014_A`	NA	0.0201543	1.02036	0.00923295	0.0290457	logistic	670304	27688	642616	0.999998	0.434572	1571	3	0.000369339	54.3173	4.37803	2	0.112027	0.0201543	1.02036	0.00923295	0.0290457	0.0133283	1.01342	0.0151297	0.378351	Erythematous conditions	dermatologic
291.8	`3:79411014_A`	NA	0.0432084	1.04416	0.0198268	0.02931	logistic	667934	5606	662328	0.999998	0.434984	1552	3	0.000266892	0	1.83966	2	0.398586	0.0432084	1.04416	0.0198268	0.02931	0.0419407	1.04283	0.022404	0.0612043	Alteration of consciousness	mental disorders
327.31	`3:79411014_A`	NA	0.0659251	1.06815	0.0302591	0.029355	logistic	227206	2315	224891	1	0.421393	0	2	0	0	0.504466	1	0.477544	0.0659251	1.06815	0.0302591	0.029355	0.0659251	1.06815	0.0302591	0.029355	Central/nonobstroctive sleep apnea	neurological
288.1	`3:79411014_A`	NA	0.0283032	1.02871	0.0130501	0.0300969	logistic	668035	12621	655414	0.999998	0.434653	1557	3	0	0	1.09154	2	0.579394	0.0283032	1.02871	0.0130501	0.0300969	0.0283032	1.02871	0.0130501	0.0300969	Decreased white blood cell count	hematopoietic
338.2	`3:79411014_A`	NA	0.0161508	1.01628	0.00746959	0.0306021	logistic	274506	49305	225201	1	0.421362	0	2	0.00192863	90.5217	10.5504	1	0.0011616	0.0161508	1.01628	0.00746959	0.0306021	-0.00361171	0.996395	0.0325731	0.911711	Chronic pain	neurological
575.2	`3:79411014_A`	NA	-0.0630491	0.938897	0.0292903	0.0313535	logistic	680907	2443	678464	0.999998	0.433696	1507	3	0	0	0.433361	2	0.805187	-0.0630491	0.938897	0.0292903	0.0313535	-0.0630491	0.938897	0.0292903	0.0313535	Obstruction of bile duct	digestive
575	`3:79411014_A`	NA	-0.026818	0.973538	0.0124649	0.0314381	logistic	692284	13820	678464	0.999998	0.433652	1526	3	0	0	1.0898	2	0.579899	-0.026818	0.973538	0.0124649	0.0314381	-0.026818	0.973538	0.0124649	0.0314381	Other biliary tract disease	digestive
716.2	`3:79411014_A`	NA	0.141204	1.15166	0.06567	0.0315392	logistic	644586	481	644105	0.99999	0.434826	1515	3	0	0	0.324339	2	0.850297	0.141204	1.15166	0.06567	0.0315392	0.141204	1.15166	0.06567	0.0315392	Unspecified monoarthritis	musculoskeletal
361	`3:79411014_A`	NA	0.0320245	1.03254	0.0149775	0.0325027	logistic	671775	9545	662230	0.999997	0.434956	1544	3	0	0	0.297726	2	0.861687	0.0320245	1.03254	0.0149775	0.0325027	0.0320245	1.03254	0.0149775	0.0325027	Retinal detachments and defects	sense organs
153.3	`3:79411014_A`	NA	-0.0401732	0.960623	0.0188307	0.0328932	logistic	636039	6062	629977	0.999998	0.433636	1461	3	0.00057908	26.0633	2.70502	2	0.258591	-0.0401732	0.960623	0.0188307	0.0328932	-0.042158	0.958718	0.0238666	0.0773282	Malignant neoplasm of rectum, rectosigmoid junction, and anus	neoplasms
367	`3:79411014_A`	NA	0.0174698	1.01762	0.00821037	0.0333554	logistic	720203	40293	679910	0.999999	0.434505	1592	3	1.85785e-05	0	1.71054	2	0.425168	0.0174698	1.01762	0.00821037	0.0333554	0.0168422	1.01698	0.00875132	0.0542873	Disorders of refraction and accommodation; blindness and low vision	sense organs
592	`3:79411014_A`	NA	0.0256583	1.02599	0.0120595	0.0333663	logistic	626480	15185	611295	0.999999	0.434476	1475	3	0.000454779	47.2099	3.78859	2	0.150424	0.0256583	1.02599	0.0120595	0.0333663	0.0199102	1.02011	0.017758	0.262206	Cystitis and urethritis	genitourinary
550.5	`3:79411014_A`	NA	0.0329855	1.03354	0.01553	0.033672	logistic	633084	8789	624295	1	0.433288	1397	3	0.000105932	0.660944	2.01331	2	0.36544	0.0329855	1.03354	0.01553	0.033672	0.0338952	1.03448	0.0167568	0.0430971	Ventral hernia	digestive
618.2	`3:79411014_A`	NA	-0.0449495	0.956046	0.0212531	0.034433	logistic	715556	4668	710888	0.999996	0.433807	1551	3	2.11841e-07	0	1.9757	2	0.372376	-0.0449495	0.956046	0.0212531	0.034433	-0.0449503	0.956045	0.0212549	0.0344454	Uterine/Uterovaginal prolapse	genitourinary
155.1	`3:79411014_A`	NA	0.0948803	1.09953	0.0453097	0.0362567	logistic	679223	1029	678194	0.999999	0.433874	1487	3	0.0165017	71.3826	6.98876	2	0.0303676	0.0948803	1.09953	0.0453097	0.0362567	0.0788929	1.08209	0.0873069	0.366193	Malignant neoplasm of liver, primary	neoplasms
750	`3:79411014_A`	NA	0.0562733	1.05789	0.0268901	0.0363746	logistic	718941	2888	716053	0.999996	0.434157	1585	3	0	0	0.0166751	2	0.991697	0.0562733	1.05789	0.0268901	0.0363746	0.0562733	1.05789	0.0268901	0.0363746	Digestive congenital anomalies	congenital anomalies
241.1	`3:79411014_A`	NA	0.0298595	1.03031	0.0142694	0.0363893	logistic	647506	11036	636470	0.999995	0.433671	1496	3	0	0	0.408201	2	0.81538	0.0298595	1.03031	0.0142694	0.0363893	0.0298595	1.03031	0.0142694	0.0363893	Nontoxic uninodular goiter	endocrine/metabolic
737.1	`3:79411014_A`	NA	-0.0719771	0.930552	0.0344507	0.0366823	logistic	657707	1776	655931	0.99999	0.434846	1531	3	0.00236789	35.947	3.12242	2	0.209882	-0.0719771	0.930552	0.0344507	0.0366823	-0.0694003	0.932953	0.045432	0.12662	Kyphosis (acquired)	musculoskeletal
288.11	`3:79411014_A`	NA	0.0312633	1.03176	0.015063	0.0379403	logistic	664714	9300	655414	0.999998	0.434726	1557	3	0	0	1.44034	2	0.486669	0.0312633	1.03176	0.015063	0.0379403	0.0312633	1.03176	0.015063	0.0379403	Neutropenia	hematopoietic
277	`3:79411014_A`	NA	0.0700414	1.07255	0.0337742	0.0380965	logistic	717840	1825	716015	0.999999	0.434109	1589	3	0.00658691	62.7141	5.36396	2	0.0684274	0.0700414	1.07255	0.0337742	0.0380965	0.0806091	1.08395	0.0582831	0.166646	Other disorders of metabolism	endocrine/metabolic
851	`3:79411014_A`	NA	0.0642296	1.06634	0.0310497	0.0385829	logistic	678372	2330	676042	0.999996	0.434323	1544	3	0.000549381	0	1.82267	2	0.401988	0.0642296	1.06634	0.0310497	0.0385829	0.0672212	1.06953	0.0346117	0.0521185	Complications of transplants and reattached limbs	injuries & poisonings
575.1	`3:79411014_A`	NA	-0.0699004	0.932487	0.0338134	0.0387114	logistic	680280	1816	678464	0.999998	0.43369	1508	3	0.00216732	38.153	3.23379	2	0.198515	-0.0699004	0.932487	0.0338134	0.0387114	-0.0633444	0.93862	0.0442056	0.151872	Cholangitis	digestive
285.3	`3:79411014_A`	NA	-0.379696	0.684069	0.183793	0.038839	logistic	604392	72	604320	0.999815	0.437001	1463	3	0.166048	62.3988	5.31897	2	0.0699841	-0.379696	0.684069	0.183793	0.038839	-0.426807	0.652589	0.299645	0.154338	Sideroblastic anemia	hematopoietic
797.1	`3:79411014_A`	NA	-0.0922387	0.911887	0.0447639	0.039345	logistic	731363	1084	730279	0.999999	0.434165	1593	3	0.011971	60.47	5.05945	2	0.0796811	-0.0922387	0.911887	0.0447639	0.039345	-0.117597	0.889055	0.0797205	0.140183	Cardiogenic shock	symptoms
594.3	`3:79411014_A`	NA	0.0332737	1.03383	0.0161575	0.0394623	logistic	702833	7948	694885	1	0.433922	1578	3	0	0	0.776898	2	0.678108	0.0332737	1.03383	0.0161575	0.0394623	0.0332737	1.03383	0.0161575	0.0394623	Calculus of ureter	genitourinary
371.2	`3:79411014_A`	NA	0.0511147	1.05244	0.0248684	0.0398395	logistic	658811	3649	655162	0.999996	0.434938	1540	3	0	0	1.17802	2	0.554877	0.0511147	1.05244	0.0248684	0.0398395	0.0511147	1.05244	0.0248684	0.0398395	Conjunctivitis, noninfectious	sense organs
396	`3:79411014_A`	NA	0.0288358	1.02926	0.0140349	0.0399199	logistic	680116	11155	668961	0.999999	0.43436	1561	3	0	0	0.952567	2	0.621087	0.0288358	1.02926	0.0140349	0.0399199	0.0288358	1.02926	0.0140349	0.0399199	Abnormal heart sounds	circulatory system
368.7	`3:79411014_A`	NA	0.274334	1.31565	0.133879	0.040451	logistic	193782	113	193669	1	0.423264	0	1	NA	NA	0	0	1	0.274334	1.31565	0.133879	0.040451	0.274334	1.31565	0.133879	0.040451	Disorders of accommodation	sense organs
930	`3:79411014_A`	NA	-0.0598289	0.941926	0.0292624	0.0408979	logistic	629132	2772	626360	0.999998	0.435137	1557	3	8.43234e-06	0	1.32162	2	0.516434	-0.0598289	0.941926	0.0292624	0.0408979	-0.0598302	0.941924	0.0293545	0.0415307	Allergic reaction to food	injuries & poisonings
785	`3:79411014_A`	NA	0.00949896	1.00954	0.00464747	0.0409633	logistic	698292	135721	562571	0.999999	0.434712	1594	3	0.000108433	58.3025	4.79645	2	0.0908791	0.00949896	1.00954	0.00464747	0.0409633	0.00750669	1.00753	0.00770716	0.330062	Abdominal pain	symptoms
747.1	`3:79411014_A`	NA	-0.0335292	0.967027	0.0165522	0.0427995	logistic	727558	7848	719710	0.999999	0.434169	1588	3	0	0	0.159435	2	0.923377	-0.0335292	0.967027	0.0165522	0.0427995	-0.0335292	0.967027	0.0165522	0.0427995	Cardiac congenital anomalies	congenital anomalies
263	`3:79411014_A`	NA	0.0785363	1.0817	0.0388463	0.0432054	logistic	235663	1396	234267	1	0.42271	0	2	0.00233014	43.5685	1.77206	1	0.183127	0.0785363	1.0817	0.0388463	0.0432054	0.0785801	1.08175	0.0517118	0.128617	Other nutritional deficiency	endocrine/metabolic
599.3	`3:79411014_A`	NA	0.0207937	1.02101	0.0102855	0.043212	logistic	613061	22613	590448	0.999991	0.434909	1454	3	0.000990085	67.6814	6.1884	2	0.0453113	0.0207937	1.02101	0.0102855	0.043212	0.00590846	1.00593	0.0222584	0.790664	Dysuria	genitourinary
994.21	`3:79411014_A`	NA	-0.0777216	0.925222	0.0386138	0.0441362	logistic	312032	1465	310567	1	0.421992	0	2	0	0	0.111646	1	0.738278	-0.0777216	0.925222	0.0386138	0.0441362	-0.0777216	0.925222	0.0386138	0.0441362	Septic shock	injuries & poisonings
401.1	`3:79411014_A`	NA	0.00783511	1.00787	0.0039022	0.0446571	logistic	708310	237118	471192	0.999999	0.434872	1592	3	0.000134525	75.1568	8.05049	2	0.0178591	0.00783511	1.00787	0.0039022	0.0446571	0.00707073	1.0071	0.00799789	0.376656	Essential hypertension	circulatory system
200	`3:79411014_A`	NA	0.0401668	1.04098	0.0200791	0.0454538	logistic	716245	5209	711036	0.999999	0.434185	1571	3	0.00159739	54.8018	4.42495	2	0.109429	0.0401668	1.04098	0.0200791	0.0454538	0.0298642	1.03031	0.0312696	0.339549	Myeloproliferative disease	neoplasms
643.1	`3:79411014_A`	NA	-0.0986718	0.90604	0.0494798	0.0461319	logistic	732563	968	731595	0.999999	0.434197	1594	3	0.000840602	12.2967	2.28042	2	0.319753	-0.0986718	0.90604	0.0494798	0.0461319	-0.0966492	0.907874	0.0530803	0.0686358	Hyperemesis gravidarum	pregnancy complications
615	`3:79411014_A`	NA	0.0316346	1.03214	0.0158725	0.0462573	logistic	692335	8432	683903	0.999999	0.435526	1569	3	0	0	0.407424	2	0.815697	0.0316346	1.03214	0.0158725	0.0462573	0.0316346	1.03214	0.0158725	0.0462573	Endometriosis	genitourinary
669	`3:79411014_A`	NA	-0.0573343	0.944278	0.0287686	0.0462675	logistic	733284	2688	730596	0.999999	0.434077	1593	3	0.000168584	0	1.53324	2	0.464581	-0.0573343	0.944278	0.0287686	0.0462675	-0.0589518	0.942752	0.0302366	0.051214	Complications of labor and delivery NEC	pregnancy complications
340.1	`3:79411014_A`	NA	0.0347086	1.03532	0.0174283	0.0464247	logistic	690523	7099	683424	0.999998	0.434652	1573	3	0.000862794	43.2026	3.52129	2	0.171934	0.0347086	1.03532	0.0174283	0.0464247	0.0473022	1.04844	0.0276578	0.0872164	Migrain with aura	neurological
627.3	`3:79411014_A`	NA	-0.0322117	0.968302	0.0162238	0.0470929	logistic	624608	8590	616018	1	0.435147	1481	3	0.000186613	14.5873	2.34157	2	0.310123	-0.0322117	0.968302	0.0162238	0.0470929	-0.0335487	0.967008	0.0183998	0.068255	Postmenopausal atrophic vaginitis	genitourinary
916	`3:79411014_A`	NA	0.0188113	1.01899	0.00949421	0.0475523	logistic	707313	26657	680656	0.999999	0.43461	1592	3	0.000953514	77.502	8.88968	2	0.011739	0.0188113	1.01899	0.00949421	0.0475523	0.00821813	1.00825	0.0212144	0.698471	Contusion	injuries & poisonings
740	`3:79411014_A`	NA	0.00893957	1.00898	0.00452097	0.048001	logistic	710425	137059	573366	0.999999	0.434498	1594	3	6.21217e-05	47.6592	3.82111	2	0.147998	0.00893957	1.00898	0.00452097	0.048001	0.00862545	1.00866	0.00657548	0.189601	Osteoarthrosis	musculoskeletal
711.3	`3:79411014_A`	NA	0.147693	1.15916	0.0748391	0.0484417	logistic	644478	373	644105	0.99999	0.434813	1515	3	0.00078939	0	1.55087	2	0.460504	0.147693	1.15916	0.0748391	0.0484417	0.144314	1.15525	0.0780668	0.064517	Behcet's syndrome	musculoskeletal
264.9	`3:79411014_A`	NA	-0.0762998	0.926538	0.0387865	0.0491631	logistic	236051	1784	234267	1	0.422362	0	2	0	0	0.0281719	1	0.866705	-0.0762998	0.926538	0.0387865	0.0491631	-0.0762998	0.926538	0.0387865	0.0491631	Lack of normal physiological development, unspecified	endocrine/metabolic

## Sheet: ST11 metaPheWASrs246232
phenotype	SNP (chr:hg19position_EA)	adjustment	beta	OR	SE	p	type	n_total	n_cases	n_controls	HWE_p.min	allele_freq	n_no_snp	k_studies	tau2	I2.percent	Q	Q.df	Q.p	beta.fixed	OR.fixed	SE.fixed	p.fixed	beta.random	OR.random	SE.random	p.random	description	group
187.2	`16:16130524_G`	NA	0.244561	1.27706	0.0578132	2.33489e-05	logistic	709373	649	708724	1	0.369691	6830	3	0.00912478	44.9786	3.63495	2	0.162435	0.244561	1.27706	0.0578132	2.33489e-05	0.22862	1.25686	0.0811929	0.00486612	Malignant neoplasm of testis	neoplasms
187	`16:16130524_G`	NA	0.172681	1.18849	0.0440903	8.98354e-05	logistic	709871	1147	708724	1	0.369693	6834	3	0.00266572	34.2367	3.04121	2	0.21858	0.172681	1.18849	0.0440903	8.98354e-05	0.17021	1.18555	0.0538587	0.00157605	Cancer of other male genital organs	neoplasms
555.2	`16:16130524_G`	NA	0.064443	1.06656	0.0176326	0.000257421	logistic	551449	7506	543943	1	0.371089	5682	3	1.6726e-05	0	1.79491	2	0.407606	0.064443	1.06656	0.0176326	0.000257421	0.0646227	1.06676	0.0178177	0.000286871	Ulcerative colitis	digestive
754	`16:16130524_G`	NA	0.100655	1.1059	0.030566	0.000991091	logistic	716960	2506	714454	1	0.368899	6972	3	0	0	1.11108	2	0.573764	0.100655	1.1059	0.030566	0.000991091	0.100655	1.1059	0.030566	0.000991091	Congenital musculoskeletal deformities of spine	congenital anomalies
593	`16:16130524_G`	NA	-0.0262806	0.974062	0.00812949	0.00122607	logistic	645690	39287	606403	1	0.365387	6677	3	0	0	0.000424185	2	0.999788	-0.0262806	0.974062	0.00812949	0.00122607	-0.0262806	0.974062	0.00812949	0.00122607	Hematuria	genitourinary
571	`16:16130524_G`	NA	-0.0332632	0.967284	0.0105284	0.00158111	logistic	675385	22953	652432	1	0.366916	6827	3	0	0	1.77028	2	0.412656	-0.0332632	0.967284	0.0105284	0.00158111	-0.0332632	0.967284	0.0105284	0.00158111	Chronic liver disease and cirrhosis	digestive
536.3	`16:16130524_G`	NA	-0.0904517	0.913518	0.0286895	0.00161723	logistic	271111	3014	268097	1	0.428941	0	2	0	0	0.0177015	1	0.894156	-0.0904517	0.913518	0.0286895	0.00161723	-0.0904517	0.913518	0.0286895	0.00161723	Gastroparesis	digestive
555	`16:16130524_G`	NA	0.0433981	1.04435	0.0141705	0.00219447	logistic	555785	11842	543943	1	0.371019	5704	3	5.45491e-06	0	1.98733	2	0.370218	0.0433981	1.04435	0.0141705	0.00219447	0.0434461	1.0444	0.0142412	0.00228287	Inflammatory bowel disease and other gastroenteritis and colitis	digestive
789.1	`16:16130524_G`	NA	-0.246475	0.781551	0.0815255	0.00250042	logistic	245301	384	244917	1	0.426331	0	2	0	0	0.463883	1	0.495815	-0.246475	0.781551	0.0815255	0.00250042	-0.246475	0.781551	0.0815255	0.00250042	Persistent vomiting	symptoms
165.1	`16:16130524_G`	NA	0.0555986	1.05717	0.0184599	0.0025965	logistic	725491	6901	718590	1	0.36964	6939	3	0	0	1.51147	2	0.469666	0.0555986	1.05717	0.0184599	0.0025965	0.0555986	1.05717	0.0184599	0.0025965	Cancer of bronchus; lung	neoplasms
386.2	`16:16130524_G`	NA	-0.0575201	0.944103	0.0191039	0.00260462	logistic	653506	6747	646759	1	0.364653	6837	3	0.00560211	71.1617	6.93523	2	0.0311914	-0.0575201	0.944103	0.0191039	0.00260462	-0.0374531	0.96324	0.0492019	0.44653	Peripheral or central vertigo	sense organs
571.5	`16:16130524_G`	NA	-0.0324498	0.968071	0.0110274	0.00325414	logistic	673326	20894	652432	1	0.366964	6812	3	0.000233481	38.4558	3.2497	2	0.196941	-0.0324498	0.968071	0.0110274	0.00325414	-0.0335502	0.967006	0.0146381	0.021907	Other chronic nonalcoholic liver disease	digestive
165	`16:16130524_G`	NA	0.0509698	1.05229	0.017333	0.00327556	logistic	726439	7849	718590	1	0.36959	6959	3	0.000184666	20.2176	2.50682	2	0.28553	0.0509698	1.05229	0.017333	0.00327556	0.0520862	1.05347	0.0191764	0.00660434	Cancer within the respiratory system	neoplasms
287.2	`16:16130524_G`	NA	-0.313493	0.730889	0.108559	0.00387992	logistic	681216	223	680993	1	0.367875	6901	3	0.0137153	24.7244	2.6569	2	0.264887	-0.313493	0.730889	0.108559	0.00387992	-0.308704	0.734398	0.128135	0.0159875	Allergic purpura	hematopoietic
728.1	`16:16130524_G`	NA	-0.260608	0.770583	0.0913231	0.0043215	logistic	572818	308	572510	1	0.364371	6317	3	0	0	0.778541	2	0.677551	-0.260608	0.770583	0.0913231	0.0043215	-0.260608	0.770583	0.0913231	0.0043215	Muscular calcification and ossification	musculoskeletal
367.1	`16:16130524_G`	NA	0.0362447	1.03691	0.0127902	0.00460016	logistic	691669	17105	674564	1	0.366664	6951	3	0	0	1.17904	2	0.554593	0.0362447	1.03691	0.0127902	0.00460016	0.0362447	1.03691	0.0127902	0.00460016	Myopia	sense organs
573.9	`16:16130524_G`	NA	0.077995	1.08112	0.0276847	0.00484347	logistic	471367	3246	468121	1	0.336575	6761	2	0.00748491	65.1348	2.86819	1	0.0903464	0.077995	1.08112	0.0276847	0.00484347	0.116789	1.12388	0.0729006	0.109147	Abnormal serum enzyme levels	digestive
443.9	`16:16130524_G`	NA	0.0416743	1.04255	0.0148417	0.00498639	logistic	670720	11645	659075	1	0.368039	6834	3	0	0	0.109234	2	0.946848	0.0416743	1.04255	0.0148417	0.00498639	0.0416743	1.04255	0.0148417	0.00498639	Peripheral vascular disease, unspecified	circulatory system
599.9	`16:16130524_G`	NA	-0.0388729	0.961873	0.0139719	0.00539894	logistic	598349	12803	585546	1	0.3639	6390	3	0.000914549	56.645	4.61308	2	0.0996052	-0.0388729	0.961873	0.0139719	0.00539894	-0.0317406	0.968758	0.0230067	0.167702	Other abnormality of urination	genitourinary
530.5	`16:16130524_G`	NA	-0.0837277	0.919682	0.0303751	0.00584316	logistic	559551	2644	556907	1	0.36425	6101	3	0	0	0.680601	2	0.711556	-0.0837277	0.919682	0.0303751	0.00584316	-0.0837277	0.919682	0.0303751	0.00584316	Disorders of esophageal motility	digestive
512.2	`16:16130524_G`	NA	0.0463295	1.04742	0.0170557	0.00660042	logistic	575487	9397	566090	1	0.35519	6882	3	1.82856e-05	0	1.95653	2	0.375963	0.0463295	1.04742	0.0170557	0.00660042	0.0464201	1.04751	0.0173331	0.00740354	Painful respiration	respiratory
754.2	`16:16130524_G`	NA	0.0942415	1.09883	0.0347208	0.00664232	logistic	310886	1950	308936	1	0.429101	0	2	0	0	0.45235	1	0.501221	0.0942415	1.09883	0.0347208	0.00664232	0.0942415	1.09883	0.0347208	0.00664232	Spondylolisthesis, congenital	congenital anomalies
327.41	`16:16130524_G`	NA	-0.0585148	0.943164	0.0225196	0.00936592	logistic	229729	4838	224891	1	0.435021	0	2	0	0	0.724622	1	0.394632	-0.0585148	0.943164	0.0225196	0.00936592	-0.0585148	0.943164	0.0225196	0.00936592	Organic or persistent insomnia	neurological
717	`16:16130524_G`	NA	0.064976	1.06713	0.0250148	0.00939038	logistic	729281	3679	725602	1	0.369479	6977	3	0	0	0.487367	2	0.783736	0.064976	1.06713	0.0250148	0.00939038	0.064976	1.06713	0.0250148	0.00939038	Polymyalgia Rheumatica	musculoskeletal
291.1	`16:16130524_G`	NA	0.155904	1.16871	0.0605481	0.0100275	logistic	657683	610	657073	1	0.365954	6813	3	0.0017025	0	1.89052	2	0.388579	0.155904	1.16871	0.0605481	0.0100275	0.150133	1.16199	0.0661838	0.0233032	Transient mental disorders due to conditions classified elsewhere	mental disorders
367.2	`16:16130524_G`	NA	0.0348249	1.03544	0.0136782	0.0108964	logistic	691172	16608	674564	1	0.366483	6925	3	0	0	1.37872	2	0.501898	0.0348249	1.03544	0.0136782	0.0108964	0.0348249	1.03544	0.0136782	0.0108964	Astigmatism	sense organs
522	`16:16130524_G`	NA	0.049942	1.05121	0.0197637	0.0115055	logistic	677146	6236	670910	1	0.364895	6756	3	0.00381173	75.2334	8.07539	2	0.0176381	0.049942	1.05121	0.0197637	0.0115055	0.0635895	1.06565	0.0414589	0.12508	Diseases of pulp and periapical tissues	digestive
555.21	`16:16130524_G`	NA	0.0711157	1.07371	0.0283384	0.0120896	logistic	546832	2889	543943	1	0.371286	5626	3	0.00078038	30.0836	2.86056	2	0.239242	0.0711157	1.07371	0.0283384	0.0120896	0.0700651	1.07258	0.0327671	0.0324942	Ulcerative colitis (chronic)	digestive
277.1	`16:16130524_G`	NA	0.330248	1.39131	0.132268	0.0125314	logistic	710784	124	710660	1	0.368886	6942	3	0	0	0.308858	2	0.856904	0.330248	1.39131	0.132268	0.0125314	0.330248	1.39131	0.132268	0.0125314	Disorders of porphyrin metabolism	endocrine/metabolic
279.2	`16:16130524_G`	NA	-0.101953	0.903072	0.0410246	0.0129489	logistic	301496	1461	300035	1	0.431143	0	2	0.00521406	58.9535	2.43626	1	0.118559	-0.101953	0.903072	0.0410246	0.0129489	-0.11253	0.89357	0.0660904	0.0886291	Autoimmune disease NEC	endocrine/metabolic
258.1	`16:16130524_G`	NA	0.189708	1.2089	0.0764919	0.0131341	logistic	680681	382	680299	1	0.366993	6837	3	0.00514306	35.1905	3.08597	2	0.213743	0.189708	1.2089	0.0764919	0.0131341	0.183542	1.20147	0.0941864	0.0513304	Postablative ovarian failure	endocrine/metabolic
117.1	`16:16130524_G`	NA	0.230486	1.25921	0.0931047	0.013303	logistic	254620	261	254359	1	0.422879	0	2	0	0	0.00495066	1	0.943906	0.230486	1.25921	0.0931047	0.013303	0.230486	1.25921	0.0931047	0.013303	Histoplasmosis	infectious diseases
531	`16:16130524_G`	NA	-0.0287127	0.971696	0.0118849	0.0156968	logistic	722820	17413	705407	1	0.369058	6975	3	0	0	0.300855	2	0.86034	-0.0287127	0.971696	0.0118849	0.0156968	-0.0287127	0.971696	0.0118849	0.0156968	Peptic ulcer (excl. esophageal)	digestive
377.1	`16:16130524_G`	NA	0.0766192	1.07963	0.0317588	0.015842	logistic	660092	2438	657654	1	0.36546	6830	3	0	0	0.628058	2	0.730498	0.0766192	1.07963	0.0317588	0.015842	0.0766192	1.07963	0.0317588	0.015842	Optic atrophy	sense organs
362.26	`16:16130524_G`	NA	0.0565248	1.05815	0.0234761	0.0160507	logistic	268627	4425	264202	1	0.427355	0	2	0.00347707	71.1074	3.4611	1	0.0628286	0.0565248	1.05815	0.0234761	0.0160507	0.0730094	1.07574	0.0489906	0.136152	Macular puckering of retina	sense organs
686.3	`16:16130524_G`	NA	0.0846617	1.08835	0.0352849	0.0164231	logistic	642380	1882	640498	1	0.364432	6713	3	0	0	1.06218	2	0.587963	0.0846617	1.08835	0.0352849	0.0164231	0.0846617	1.08835	0.0352849	0.0164231	Pilonidal cyst	dermatologic
743.1	`16:16130524_G`	NA	-0.0211376	0.979084	0.0088178	0.0165229	logistic	692739	33991	658748	1	0.368457	6938	3	6.56778e-05	19.4907	2.48418	2	0.288779	-0.0211376	0.979084	0.0088178	0.0165229	-0.0203639	0.979842	0.010043	0.0425947	Osteoporosis	musculoskeletal
987	`16:16130524_G`	NA	-0.285748	0.751452	0.120505	0.0177277	logistic	726013	186	725827	1	0.368872	6959	3	0.025327	23.0804	2.60012	2	0.272516	-0.285748	0.751452	0.120505	0.0177277	-0.240605	0.786152	0.160593	0.134073	Toxic effect of other gases, fumes, or vapors	injuries & poisonings
561	`16:16130524_G`	NA	0.0225198	1.02278	0.00951953	0.0179988	logistic	571237	27294	543943	1	0.370324	5903	3	0.00071488	68.4243	6.33398	2	0.0421303	0.0225198	1.02278	0.00951953	0.0179988	0.0112182	1.01128	0.0192583	0.560222	Symptoms involving digestive system	digestive
430	`16:16130524_G`	NA	0.0464503	1.04755	0.019691	0.0183261	logistic	664805	6132	658673	1	0.367038	6781	3	0.000188019	14.6971	2.34459	2	0.309656	0.0464503	1.04755	0.019691	0.0183261	0.0466992	1.04781	0.0212414	0.0279133	Intracranial hemorrhage	circulatory system
348.7	`16:16130524_G`	NA	0.136811	1.14661	0.0582227	0.0187837	logistic	638147	679	637468	1	0.366209	6615	3	0.0272815	67.4203	6.13879	2	0.0464492	0.136811	1.14661	0.0582227	0.0187837	0.199801	1.22116	0.121534	0.100178	Coma	neurological
292.5	`16:16130524_G`	NA	-0.102234	0.902818	0.0435647	0.0189392	logistic	262256	1297	260959	1	0.431361	0	2	0	0	0.269075	1	0.603953	-0.102234	0.902818	0.0435647	0.0189392	-0.102234	0.902818	0.0435647	0.0189392	Transient alteration of awareness	mental disorders
416	`16:16130524_G`	NA	0.0295934	1.03004	0.012613	0.0189629	logistic	695130	16112	679018	1	0.367646	6863	3	0	0	0.275424	2	0.87135	0.0295934	1.03004	0.012613	0.0189629	0.0295934	1.03004	0.012613	0.0189629	Cardiomegaly	circulatory system
278.3	`16:16130524_G`	NA	-0.110061	0.895779	0.047335	0.0200636	logistic	612826	1131	611695	1	0.357984	6662	3	0.000393316	15.3055	2.36143	2	0.30706	-0.110061	0.895779	0.047335	0.0200636	-0.112089	0.893965	0.0492292	0.0227936	Localized adiposity	endocrine/metabolic
655.1	`16:16130524_G`	NA	-0.0675971	0.934637	0.0291478	0.0203889	logistic	311040	3015	308025	1	0.427238	0	2	0	0	0.162496	1	0.686868	-0.0675971	0.934637	0.0291478	0.0203889	-0.0675971	0.934637	0.0291478	0.0203889	Abnormality in fetal heart rate or rhythm	pregnancy complications
705.3	`16:16130524_G`	NA	0.088546	1.09258	0.0382048	0.0204673	logistic	654748	1759	652989	1	0.366137	6792	3	0.00593072	50.9524	4.07767	2	0.13018	0.088546	1.09258	0.0382048	0.0204673	0.10331	1.10884	0.0620188	0.0957554	Hidradenitis	dermatologic
655	`16:16130524_G`	NA	-0.0324064	0.968113	0.0139845	0.0204867	logistic	725182	13229	711953	1	0.368976	6969	3	0	0	0.228318	2	0.892116	-0.0324064	0.968113	0.0139845	0.0204867	-0.0324064	0.968113	0.0139845	0.0204867	Known or suspected fetal abnormality affecting management of mother	pregnancy complications
656.6	`16:16130524_G`	NA	-0.667322	0.513081	0.289798	0.0212949	logistic	98358	34	98324	1	0.400196	0	1	NA	NA	0	0	1	-0.667322	0.513081	0.289798	0.0212949	-0.667322	0.513081	0.289798	0.0212949	Perinatal disorders of digestive system	pregnancy complications
386	`16:16130524_G`	NA	-0.0343082	0.966274	0.014999	0.0221745	logistic	657715	10956	646759	1	0.364593	6855	3	0.000529463	42.1045	3.4545	2	0.177773	-0.0343082	0.966274	0.014999	0.0221745	-0.0304324	0.970026	0.0204699	0.137097	Vertiginous syndromes and other disorders of vestibular system	sense organs
527.1	`16:16130524_G`	NA	-0.23839	0.787896	0.104258	0.022223	logistic	693331	236	693095	1	0.368377	6853	3	0	0	0.916104	2	0.632515	-0.23839	0.787896	0.104258	0.022223	-0.23839	0.787896	0.104258	0.022223	Hypertrophy of salivary gland	digestive
580.4	`16:16130524_G`	NA	0.10116	1.10645	0.0442548	0.0222633	logistic	631018	1251	629767	1	0.363905	6573	3	0	0	0.450035	2	0.798502	0.10116	1.10645	0.0442548	0.0222633	0.10116	1.10645	0.0442548	0.0222633	Renal sclerosis, NOS	genitourinary
459.7	`16:16130524_G`	NA	0.0617713	1.06372	0.0271914	0.0231034	logistic	456908	3132	453776	1	0.337086	6484	2	0	0	0.428723	1	0.512616	0.0617713	1.06372	0.0271914	0.0231034	0.0617713	1.06372	0.0271914	0.0231034	Blood vessel replaced	circulatory system
260.22	`16:16130524_G`	NA	0.218565	1.24429	0.0969447	0.024163	logistic	234509	242	234267	1	0.429881	0	2	0	0	0.614799	1	0.432987	0.218565	1.24429	0.0969447	0.024163	0.218565	1.24429	0.0969447	0.024163	Nutritional marasmus	endocrine/metabolic
803.1	`16:16130524_G`	NA	-0.0483112	0.952837	0.0216309	0.02552	logistic	654393	5140	649253	1	0.367732	6630	3	0	0	0.711271	2	0.700728	-0.0483112	0.952837	0.0216309	0.02552	-0.0483112	0.952837	0.0216309	0.02552	Fracture of humerus	injuries & poisonings
379.3	`16:16130524_G`	NA	0.0839739	1.0876	0.0376151	0.0255851	logistic	659465	1811	657654	1	0.365203	6835	3	0.00246801	31.3154	2.91186	2	0.233183	0.0839739	1.0876	0.0376151	0.0255851	0.0919236	1.09628	0.047969	0.0553255	Aphakia and other disorders of lens	sense organs
740.11	`16:16130524_G`	NA	-0.0151234	0.98499	0.00679716	0.0260837	logistic	631476	62771	568705	1	0.369282	6297	3	6.741e-06	0	1.67401	2	0.433005	-0.0151234	0.98499	0.00679716	0.0260837	-0.0153159	0.984801	0.00699671	0.028596	Osteoarthrosis, localized, primary	musculoskeletal
535.8	`16:16130524_G`	NA	-0.030057	0.97039	0.013509	0.0260841	logistic	639717	13371	626346	1	0.368379	6257	3	0.00128712	65.5712	5.80909	2	0.0547738	-0.030057	0.97039	0.013509	0.0260841	-0.0287677	0.971642	0.0262239	0.272641	Other specified gastritis	digestive
362.4	`16:16130524_G`	NA	0.0519163	1.05329	0.0235293	0.0273524	logistic	656694	4409	652285	1	0.365497	6659	3	0	0	1.49642	2	0.473213	0.0519163	1.05329	0.0235293	0.0273524	0.0519163	1.05329	0.0235293	0.0273524	Retinal vascular changes and abnomalities	sense organs
255	`16:16130524_G`	NA	-0.0430752	0.957839	0.0195329	0.0274356	logistic	686714	6415	680299	1	0.367181	6859	3	0	0	0.773664	2	0.679205	-0.0430752	0.957839	0.0195329	0.0274356	-0.0430752	0.957839	0.0195329	0.0274356	Disorders of adrenal glands	endocrine/metabolic
733.4	`16:16130524_G`	NA	-0.0717645	0.93075	0.0326875	0.0281299	logistic	612394	2373	610021	1	0.365115	6590	3	0	0	1.51228	2	0.469475	-0.0717645	0.93075	0.0326875	0.0281299	-0.0717645	0.93075	0.0326875	0.0281299	Aseptic necrosis of bone	musculoskeletal
317	`16:16130524_G`	NA	0.0226881	1.02295	0.0103346	0.0281386	logistic	653659	24231	629428	1	0.361462	6712	3	0.000429273	55.2896	4.47324	2	0.106819	0.0226881	1.02295	0.0103346	0.0281386	0.0183667	1.01854	0.0162613	0.258701	Alcohol-related disorders	mental disorders
707.1	`16:16130524_G`	NA	-0.0517532	0.949563	0.0236603	0.0287176	logistic	715011	4413	710598	1	0.36867	6940	3	0	0	0.511398	2	0.774375	-0.0517532	0.949563	0.0236603	0.0287176	-0.0517532	0.949563	0.0236603	0.0287176	Decubitus ulcer	dermatologic
740.1	`16:16130524_G`	NA	-0.0140334	0.986065	0.00646832	0.0300399	logistic	640468	71763	568705	1	0.36931	6322	3	0	0	0.283162	2	0.867985	-0.0140334	0.986065	0.00646832	0.0300399	-0.0140334	0.986065	0.00646832	0.0300399	Osteoarthritis; localized	musculoskeletal
187.8	`16:16130524_G`	NA	0.201724	1.22351	0.0932535	0.0305278	logistic	708988	264	708724	1	0.36969	6829	3	0.0397347	59.5688	4.94668	2	0.0843029	0.201724	1.22351	0.0932535	0.0305278	0.226479	1.25418	0.149481	0.129746	Neoplasm of uncertain behavior of male genital organs	neoplasms
476	`16:16130524_G`	NA	-0.0179457	0.982214	0.00829873	0.0305828	logistic	625385	42954	582431	1	0.365199	6606	3	0.00167645	70.5243	6.78525	2	0.0336203	-0.0179457	0.982214	0.00829873	0.0305828	-0.03281	0.967722	0.0266598	0.218439	Allergic rhinitis	respiratory
323.2	`16:16130524_G`	NA	0.19584	1.21633	0.0905642	0.0305839	logistic	719103	273	718830	1	0.369343	6902	3	0.021828	41.2631	3.40502	2	0.182226	0.19584	1.21633	0.0905642	0.0305839	0.218589	1.24432	0.128382	0.088635	Acute (transverse) myelitis	neurological
452.1	`16:16130524_G`	NA	0.18286	1.20065	0.0849783	0.03141	logistic	228702	336	228366	1	0.436741	0	2	0.00542921	24.6953	1.32794	1	0.249172	0.18286	1.20065	0.0849783	0.03141	0.19211	1.2118	0.100979	0.0571105	Iatrogenic pulmonary embolism and infarction	circulatory system
740.12	`16:16130524_G`	NA	0.0539934	1.05548	0.0251772	0.0319902	logistic	572407	3702	568705	1	0.366676	6073	3	0	0	0.143209	2	0.930899	0.0539934	1.05548	0.0251772	0.0319902	0.0539934	1.05548	0.0251772	0.0319902	Osteoarthrosis, localized, secondary	musculoskeletal
535	`16:16130524_G`	NA	-0.0146231	0.985483	0.00686486	0.0331604	logistic	681674	55328	626346	1	0.367602	6767	3	0.000483779	65.5243	5.8012	2	0.0549903	-0.0146231	0.985483	0.00686486	0.0331604	-0.0110241	0.989036	0.0151567	0.467018	Gastritis and duodenitis	digestive
270.35	`16:16130524_G`	NA	0.189644	1.20882	0.0892689	0.0336359	logistic	703245	274	702971	1	0.367294	6952	3	0	0	0.065286	2	0.967884	0.189644	1.20882	0.0892689	0.0336359	0.189644	1.20882	0.0892689	0.0336359	Macroglobulinemia	endocrine/metabolic
803.21	`16:16130524_G`	NA	0.0982506	1.10324	0.0466269	0.0351032	logistic	266811	1054	265757	1	0.432362	0	2	0	0	0.0264149	1	0.870891	0.0982506	1.10324	0.0466269	0.0351032	0.0982506	1.10324	0.0466269	0.0351032	Colles' fracture	injuries & poisonings
458.1	`16:16130524_G`	NA	0.0389684	1.03974	0.0185078	0.0352464	logistic	661434	6944	654490	1	0.369222	6484	3	0.000172851	16.3393	2.39061	2	0.302612	0.0389684	1.03974	0.0185078	0.0352464	0.0394686	1.04026	0.0200265	0.0487446	Orthostatic hypotension	circulatory system
857	`16:16130524_G`	NA	-0.129133	0.878857	0.0617289	0.0364444	logistic	671528	650	670878	1	0.36811	6714	3	0	0	0.105994	2	0.948383	-0.129133	0.878857	0.0617289	0.0364444	-0.129133	0.878857	0.0617289	0.0364444	Mechanical complication of unspecified genitourinary device, implant, and graft	injuries & poisonings
430.2	`16:16130524_G`	NA	0.0607464	1.06263	0.029054	0.0365451	logistic	661474	2801	658673	1	0.366989	6755	3	1.34066e-05	0	1.90252	2	0.386253	0.0607464	1.06263	0.029054	0.0365451	0.0607602	1.06264	0.0291314	0.037003	Intracerebral hemorrhage	circulatory system
913	`16:16130524_G`	NA	0.112196	1.11873	0.0538428	0.0371815	logistic	717411	785	716626	1	0.368761	6980	3	0	0	0.499405	2	0.779033	0.112196	1.11873	0.0538428	0.0371815	0.112196	1.11873	0.0538428	0.0371815	Toxic effect of venom	injuries & poisonings
296.1	`16:16130524_G`	NA	-0.0287046	0.971703	0.0137863	0.0373328	logistic	562170	13958	548212	1	0.360013	6464	3	0	0	0.468365	2	0.791217	-0.0287046	0.971703	0.0137863	0.0373328	-0.0287046	0.971703	0.0137863	0.0373328	Bipolar	mental disorders
916	`16:16130524_G`	NA	0.0208664	1.02109	0.0100441	0.0377577	logistic	701932	26631	675301	1	0.36729	6973	3	0	0	0.142074	2	0.931427	0.0208664	1.02109	0.0100441	0.0377577	0.0208664	1.02109	0.0100441	0.0377577	Contusion	injuries & poisonings
286.2	`16:16130524_G`	NA	0.046198	1.04728	0.0222532	0.0378924	logistic	83785	6112	77673	1	0.40549	0	1	NA	NA	0	0	1	0.046198	1.04728	0.0222532	0.0378924	0.046198	1.04728	0.0222532	0.0378924	Encounter for long-term (current) use of anticoagulants	hematopoietic
740.3	`16:16130524_G`	NA	0.0714966	1.07411	0.0344791	0.0381146	logistic	570973	2268	568705	1	0.366819	6049	3	0	0	0.380401	2	0.826793	0.0714966	1.07411	0.0344791	0.0381146	0.0714966	1.07411	0.0344791	0.0381146	Osteoarthrosis involving more than one site, but not specified as generalized	musculoskeletal
596.5	`16:16130524_G`	NA	-0.0345339	0.966056	0.016695	0.0385917	logistic	669481	8764	660717	1	0.367455	6681	3	0	0	0.875732	2	0.645412	-0.0345339	0.966056	0.016695	0.0385917	-0.0345339	0.966056	0.016695	0.0385917	Functional disorders of bladder	genitourinary
362.7	`16:16130524_G`	NA	0.121786	1.12951	0.0590811	0.0392713	logistic	652955	670	652285	1	0.365315	6644	3	0	0	0.914253	2	0.6331	0.121786	1.12951	0.0590811	0.0392713	0.121786	1.12951	0.0590811	0.0392713	Hereditary retinal dystrophies	sense organs
360.3	`16:16130524_G`	NA	0.237665	1.26828	0.11556	0.0397213	logistic	657246	176	657070	1	0.365669	6687	3	0.00136732	0	1.76046	2	0.414688	0.237665	1.26828	0.11556	0.0397213	0.238348	1.26915	0.117629	0.0427376	Hypotony of eye	sense organs
442.2	`16:16130524_G`	NA	0.105697	1.11148	0.0516624	0.0407648	logistic	659958	883	659075	1	0.367854	6772	3	4.91723e-07	0.605725	2.01219	2	0.365644	0.105697	1.11148	0.0516624	0.0407648	0.105698	1.11149	0.0516643	0.040769	Aneurysm of iliac artery	circulatory system
840.2	`16:16130524_G`	NA	0.0466833	1.04779	0.0229677	0.0420969	logistic	649943	4632	645311	1	0.363355	6890	3	0	0	0.554095	2	0.758018	0.0466833	1.04779	0.0229677	0.0420969	0.0466833	1.04779	0.0229677	0.0420969	Rotator cuff (capsule) sprain	injuries & poisonings
727.1	`16:16130524_G`	NA	-0.0223601	0.977888	0.0110011	0.0421008	logistic	594118	21608	572510	1	0.364986	6415	3	0	0	0.0990478	2	0.951682	-0.0223601	0.977888	0.0110011	0.0421008	-0.0223601	0.977888	0.0110011	0.0421008	Synovitis and tenosynovitis	musculoskeletal
226	`16:16130524_G`	NA	-0.107418	0.89815	0.0528676	0.0421702	logistic	717031	874	716157	1	0.369156	6941	3	0	0	1.60953	2	0.447194	-0.107418	0.89815	0.0528676	0.0421702	-0.107418	0.89815	0.0528676	0.0421702	Benign neoplasm of thyroid glands	neoplasms
738.4	`16:16130524_G`	NA	0.0355931	1.03623	0.0175424	0.0424606	logistic	658570	7807	650763	1	0.366688	6739	3	0	0	0.489671	2	0.782833	0.0355931	1.03623	0.0175424	0.0424606	0.0355931	1.03623	0.0175424	0.0424606	Acquired spondylolisthesis	musculoskeletal
361.2	`16:16130524_G`	NA	0.159094	1.17245	0.0785083	0.0427172	logistic	657439	369	657070	1	0.365664	6684	3	0	0	0.964542	2	0.61738	0.159094	1.17245	0.0785083	0.0427172	0.159094	1.17245	0.0785083	0.0427172	Retinoschisis and retinal cysts	sense organs
840	`16:16130524_G`	NA	0.0168534	1.017	0.00834632	0.0434596	logistic	685447	40136	645311	1	0.365542	6960	3	0	0	0.0568088	2	0.971995	0.0168534	1.017	0.00834632	0.0434596	0.0168534	1.017	0.00834632	0.0434596	Sprains and strains	injuries & poisonings
523.32	`16:16130524_G`	NA	0.0600168	1.06185	0.0297798	0.0438674	logistic	673555	2645	670910	1	0.364451	6745	3	0	0	0.442468	2	0.801529	0.0600168	1.06185	0.0297798	0.0438674	0.0600168	1.06185	0.0297798	0.0438674	Chronic periodontitis	digestive
957	`16:16130524_G`	NA	0.475186	1.60831	0.236002	0.0440635	logistic	222783	43	222740	1	0.440379	0	1	NA	NA	0	0	1	0.475186	1.60831	0.236002	0.0440635	0.475186	1.60831	0.236002	0.0440635	Injury to other and unspecified nerves	injuries & poisonings
256.1	`16:16130524_G`	NA	-0.50812	0.601626	0.25288	0.0445018	logistic	197097	43	197054	1	0.442079	0	1	NA	NA	0	0	1	-0.50812	0.601626	0.25288	0.0445018	-0.50812	0.601626	0.25288	0.0445018	Hyperestrogenism	endocrine/metabolic
290.16	`16:16130524_G`	NA	-0.0920062	0.912099	0.0460893	0.0459056	logistic	658236	1163	657073	1	0.365926	6817	3	0.00363697	36.1032	3.13005	2	0.209083	-0.0920062	0.912099	0.0460893	0.0459056	-0.089534	0.914357	0.0579932	0.12262	Vascular dementia	mental disorders
596	`16:16130524_G`	NA	-0.0205679	0.979642	0.0103195	0.0462488	logistic	683923	23206	660717	1	0.366841	6871	3	0.000509516	60.2547	5.03204	2	0.0807805	-0.0205679	0.979642	0.0103195	0.0462488	-0.0240023	0.976283	0.0170742	0.159793	Other disorders of bladder	genitourinary
711.1	`16:16130524_G`	NA	0.0798255	1.0831	0.0401918	0.0470205	logistic	640529	1454	639075	1	0.366931	6546	3	0	0	0.14938	2	0.928031	0.0798255	1.0831	0.0401918	0.0470205	0.0798255	1.0831	0.0401918	0.0470205	Pyogenic arthritis	musculoskeletal
200	`16:16130524_G`	NA	-0.0427349	0.958165	0.0215425	0.0472842	logistic	710941	5187	705754	1	0.369346	6875	3	0.000193552	0	1.88368	2	0.389911	-0.0427349	0.958165	0.0215425	0.0472842	-0.0444586	0.956515	0.023252	0.0558712	Myeloproliferative disease	neoplasms
713	`16:16130524_G`	NA	-0.0916612	0.912414	0.0463787	0.0481136	logistic	640210	1135	639075	1	0.366817	6550	3	0	0	0.287421	2	0.866139	-0.0916612	0.912414	0.0463787	0.0481136	-0.0916612	0.912414	0.0463787	0.0481136	Arthropathy associated with other disorders classified elsewhere	musculoskeletal
277	`16:16130524_G`	NA	0.0705325	1.07308	0.0357425	0.048456	logistic	712478	1818	710660	1	0.368917	6951	3	0	0	0.180604	2	0.913655	0.0705325	1.07308	0.0357425	0.048456	0.0705325	1.07308	0.0357425	0.048456	Other disorders of metabolism	endocrine/metabolic
560	`16:16130524_G`	NA	0.0270799	1.02745	0.0137628	0.0491121	logistic	556797	12854	543943	1	0.371279	5712	3	0	0	0.270257	2	0.873604	0.0270799	1.02745	0.0137628	0.0491121	0.0270799	1.02745	0.0137628	0.0491121	Intestinal obstruction without mention of hernia	digestive
443.7	`16:16130524_G`	NA	0.0908622	1.09512	0.0462751	0.0495853	logistic	660200	1125	659075	1	0.367944	6775	3	0	0	1.00375	2	0.605394	0.0908622	1.09512	0.0462751	0.0495853	0.0908622	1.09512	0.0462751	0.0495853	Peripheral angiopathy in diseases classified elsewhere	circulatory system

## Sheet: ST12 metaPheWASrs74759570
phenotype	SNP (chr:hg19position_EA)	adjustment	beta	OR	SE	p	type	n_total	n_cases	n_controls	HWE_p.min	allele_freq	n_no_snp	k_studies	tau2	I2.percent	Q	Q.df	Q.p	beta.fixed	OR.fixed	SE.fixed	p.fixed	beta.random	OR.random	SE.random	p.random	description	group
601.12	`1:90981560_C`	NA	0.198904	1.22006	0.0524921	0.000151129	logistic	666195	1824	664371	0.0687716	0.0958833	3402	3	0	0	0.123952	2	0.939905	0.198904	1.22006	0.0524921	0.000151129	0.198904	1.22006	0.0524921	0.000151129	Chronic prostatitis	genitourinary
972.2	`1:90981560_C`	NA	0.623414	1.86529	0.169403	0.000233168	logistic	445473	129	445344	0.134658	0.09797	3239	2	0	0	0.372357	1	0.541722	0.623414	1.86529	0.169403	0.000233168	0.623414	1.86529	0.169403	0.000233168	Antilipemic and antiarteriosclerotic drugs causing adverse effects in therapeutic use	injuries & poisonings
149.4	`1:90981560_C`	NA	0.275597	1.31732	0.0787852	0.000468612	logistic	721214	746	720468	0.0848462	0.0956318	3573	3	0.0173448	47.9266	3.84073	2	0.146553	0.275597	1.31732	0.0787852	0.000468612	0.28382	1.32819	0.109708	0.00968017	Cancer of larynx	neoplasms
346.2	`1:90981560_C`	NA	0.236847	1.26725	0.075606	0.00173241	logistic	641492	845	640647	0.10915	0.0956403	3433	3	0	0	0.749991	2	0.687292	0.236847	1.26725	0.075606	0.00173241	0.236847	1.26725	0.075606	0.00173241	Nonspecific abnormal results of function study of brain and central nervous system	neurological
204.11	`1:90981560_C`	NA	0.296936	1.34573	0.0958244	0.00194336	logistic	709566	527	709039	0.0275455	0.0956852	3566	3	0.042097	53.4977	4.30086	2	0.116434	0.296936	1.34573	0.0958244	0.00194336	0.211287	1.23527	0.161707	0.191348	Lymphoid leukemia, acute	neoplasms
611.11	`1:90981560_C`	NA	-0.163865	0.848857	0.0532867	0.00210393	logistic	256223	2424	253799	0.468473	0.092519	0	2	0.0119358	64.8913	2.8483	1	0.0914707	-0.163865	0.848857	0.0532867	0.00210393	-0.185476	0.830709	0.0951844	0.0513438	Mammographic microcalcification	genitourinary
704.11	`1:90981560_C`	NA	0.260954	1.29817	0.0849305	0.00212232	logistic	683527	703	682824	0.261217	0.095806	3618	3	9.47621e-07	0	1.87198	2	0.392198	0.260954	1.29817	0.0849305	0.00212232	0.260954	1.29817	0.0849334	0.00212308	Alopecia Areata	dermatologic
474.2	`1:90981560_C`	NA	0.0980805	1.10305	0.032442	0.00250072	logistic	591127	5539	585588	0.803222	0.0960513	3433	3	0	0	0.0683204	2	0.966417	0.0980805	1.10305	0.032442	0.00250072	0.0980805	1.10305	0.032442	0.00250072	Chronic tonsillitis and adenoiditis	respiratory
751.12	`1:90981560_C`	NA	0.234089	1.26376	0.0778784	0.00264857	logistic	714842	811	714031	0.374534	0.0957757	3604	3	0	0	0.549916	2	0.759604	0.234089	1.26376	0.0778784	0.00264857	0.234089	1.26376	0.0778784	0.00264857	Congenital anomalies of male genital organs	congenital anomalies
214.1	`1:90981560_C`	NA	-0.0772505	0.925658	0.0257457	0.00269517	logistic	712455	9436	703019	0.649615	0.0957155	3605	3	0.00287129	52.7347	4.23144	2	0.120547	-0.0772505	0.925658	0.0257457	0.00269517	-0.081527	0.921708	0.0429824	0.0578605	Lipoma of skin and subcutaneous tissue	neoplasms
346	`1:90981560_C`	NA	0.20086	1.22245	0.0681938	0.00322512	logistic	641716	1069	640647	0.118304	0.095642	3433	3	0	0	0.456937	2	0.795751	0.20086	1.22245	0.0681938	0.00322512	0.20086	1.22245	0.0681938	0.00322512	Abnormal findings on study of brain and/or nervous system	neurological
656.3	`1:90981560_C`	NA	0.732386	2.08004	0.256354	0.00427755	logistic	98374	50	98324	0.25202	0.0976935	0	1	NA	NA	0	0	1	0.732386	2.08004	0.256354	0.00427755	0.732386	2.08004	0.256354	0.00427755	Endocrine and metabolic disturbances of fetus and newborn	pregnancy complications
743.4	`1:90981560_C`	NA	0.184331	1.20241	0.0647454	0.00441303	logistic	663244	1223	662021	0.392405	0.0958833	3537	3	0.00307555	0	1.50756	2	0.470585	0.184331	1.20241	0.0647454	0.00441303	0.192373	1.21212	0.0759863	0.0113516	Stress fracture	musculoskeletal
241.1	`1:90981560_C`	NA	-0.0696475	0.932723	0.0245605	0.0045718	logistic	645573	11036	634537	0.553073	0.0958048	3429	3	4.10297e-06	0	1.16439	2	0.55867	-0.0696475	0.932723	0.0245605	0.0045718	-0.0696389	0.932731	0.0246128	0.00466379	Nontoxic uninodular goiter	endocrine/metabolic
378.1	`1:90981560_C`	NA	0.103029	1.10852	0.0363884	0.004635	logistic	665205	4253	660952	0.240654	0.0960148	3537	3	0	0	1.56298	2	0.457723	0.103029	1.10852	0.0363884	0.004635	0.103029	1.10852	0.0363884	0.004635	Strabismus (not specified as paralytic)	sense organs
513.4	`1:90981560_C`	NA	-0.240107	0.786544	0.0856618	0.00506353	logistic	705463	948	704515	0.534936	0.0957435	3550	3	0	0	0.984835	2	0.611147	-0.240107	0.786544	0.0856618	0.00506353	-0.240107	0.786544	0.0856618	0.00506353	Hyperventilation	respiratory
687.3	`1:90981560_C`	NA	0.220267	1.24641	0.0790071	0.00530439	logistic	630706	804	629902	0.440571	0.0960923	3575	3	0	0	0.567721	2	0.752872	0.220267	1.24641	0.0790071	0.00530439	0.220267	1.24641	0.0790071	0.00530439	Changes in skin texture	dermatologic
282.8	`1:90981560_C`	NA	0.171611	1.18722	0.0615709	0.00531652	logistic	603913	1471	602442	0.228173	0.0958375	3351	3	0.00259867	1.37329	2.02785	2	0.362793	0.171611	1.18722	0.0615709	0.00531652	0.162532	1.17649	0.0699356	0.020124	Other hemoglobinopathies	hematopoietic
601.1	`1:90981560_C`	NA	0.101682	1.10703	0.0365189	0.00536313	logistic	668574	4203	664371	0.0717709	0.0958824	3403	3	0	0	0.0810032	2	0.960308	0.101682	1.10703	0.0365189	0.00536313	0.101682	1.10703	0.0365189	0.00536313	Prostatitis	genitourinary
227.2	`1:90981560_C`	NA	0.204222	1.22657	0.0736614	0.00556375	logistic	720411	923	719488	0.389171	0.0957349	3611	3	0	0	1.58685	2	0.452292	0.204222	1.22657	0.0736614	0.00556375	0.204222	1.22657	0.0736614	0.00556375	Benign neoplasm of parathyroid gland	neoplasms
701.4	`1:90981560_C`	NA	0.134184	1.1436	0.0487508	0.00591522	logistic	673555	2268	671287	0.562494	0.0956952	3577	3	0	0	0.100002	2	0.951228	0.134184	1.1436	0.0487508	0.00591522	0.134184	1.1436	0.0487508	0.00591522	Keloid scar	dermatologic
931	`1:90981560_C`	NA	-0.151461	0.859451	0.0551123	0.00599189	logistic	227567	2199	225368	0.103217	0.0923376	0	2	0.00844165	44.584	1.80453	1	0.179165	-0.151461	0.859451	0.0551123	0.00599189	-0.123313	0.883987	0.0907911	0.1744	Contact dermatitis and other eczema due to plants [except food]	dermatologic
513.3	`1:90981560_C`	NA	-0.06388	0.938118	0.023297	0.00610696	logistic	715708	11193	704515	0.629377	0.0957171	3633	3	0	0	0.219145	2	0.896217	-0.06388	0.938118	0.023297	0.00610696	-0.06388	0.938118	0.023297	0.00610696	Hypoventilation	respiratory
151	`1:90981560_C`	NA	0.165839	1.18038	0.0610477	0.00659666	logistic	677671	1386	676285	0.161107	0.0956356	3402	3	0.0397715	72.3496	7.23318	2	0.0268742	0.165839	1.18038	0.0610477	0.00659666	0.156284	1.16916	0.133913	0.243187	Cancer of stomach	neoplasms
478	`1:90981560_C`	NA	0.130478	1.13937	0.0483584	0.00697262	logistic	587895	2307	585588	0.826905	0.0960103	3421	3	4.6022e-06	0	1.76033	2	0.414714	0.130478	1.13937	0.0483584	0.00697262	0.130486	1.13938	0.0483779	0.00699207	Throat pain	respiratory
259	`1:90981560_C`	NA	0.12705	1.13547	0.0471737	0.00707633	logistic	686025	2443	683582	0.424965	0.0958296	3556	3	0.00708787	40.7907	3.37785	2	0.184718	0.12705	1.13547	0.0471737	0.00707633	0.147399	1.15882	0.0722483	0.0413325	Other endocrine disorders	endocrine/metabolic
426.25	`1:90981560_C`	NA	0.256155	1.29195	0.0957724	0.00748131	logistic	570478	526	569952	0.25942	0.0959082	3334	3	0.0103956	23.8495	2.62638	2	0.268961	0.256155	1.29195	0.0957724	0.00748131	0.252533	1.28728	0.112773	0.0251365	Other heart block	circulatory system
362.22	`1:90981560_C`	NA	0.177242	1.19392	0.0663878	0.00758949	logistic	265472	1270	264202	0.331299	0.092878	0	2	0	0	0.0074245	1	0.931335	0.177242	1.19392	0.0663878	0.00758949	0.177242	1.19392	0.0663878	0.00758949	Macular degeneration, wet	sense organs
585.31	`1:90981560_C`	NA	0.114929	1.12179	0.04341	0.0081084	logistic	635831	2921	632910	0.376747	0.0959068	3443	3	0	0	0.681794	2	0.711132	0.114929	1.12179	0.04341	0.0081084	0.114929	1.12179	0.04341	0.0081084	Renal dialysis	genitourinary
259.4	`1:90981560_C`	NA	0.297364	1.34631	0.112591	0.00826356	logistic	281315	371	280944	0.426636	0.0927092	0	2	0	0	0.663512	1	0.415323	0.297364	1.34631	0.112591	0.00826356	0.297364	1.34631	0.112591	0.00826356	Precocious sexual development and puberty NEC	endocrine/metabolic
513.32	`1:90981560_C`	NA	-0.0680388	0.934224	0.0260711	0.009061	logistic	713477	8962	704515	0.586366	0.0957242	3633	3	0	0	0.679198	2	0.712056	-0.0680388	0.934224	0.0260711	0.009061	-0.0680388	0.934224	0.0260711	0.009061	Orthopnea	respiratory
758	`1:90981560_C`	NA	0.134204	1.14363	0.0514911	0.0091511	logistic	723475	2025	721450	0.129715	0.0957566	3626	3	0	0	1.27406	2	0.52886	0.134204	1.14363	0.0514911	0.0091511	0.134204	1.14363	0.0514911	0.0091511	Chromosomal anomalies and genetic disorders	congenital anomalies
345.11	`1:90981560_C`	NA	0.110621	1.11697	0.0428265	0.00979447	logistic	643553	2906	640647	0.0185452	0.0956627	3438	3	0	0	0.549678	2	0.759694	0.110621	1.11697	0.0428265	0.00979447	0.110621	1.11697	0.0428265	0.00979447	Generalized convulsive epilepsy	neurological
962.2	`1:90981560_C`	NA	0.311476	1.36544	0.121406	0.0103005	logistic	658662	310	658352	0.093267	0.0955217	3240	3	0	0	0.967403	2	0.616497	0.311476	1.36544	0.121406	0.0103005	0.311476	1.36544	0.121406	0.0103005	Insulins and antidiabetic agents causing adverse effects in therapeutic use	injuries & poisonings
711.3	`1:90981560_C`	NA	0.284174	1.32866	0.111299	0.0106723	logistic	642580	373	642207	0.161135	0.0959468	3413	3	0	0	0.148641	2	0.928374	0.284174	1.32866	0.111299	0.0106723	0.284174	1.32866	0.111299	0.0106723	Behcet's syndrome	musculoskeletal
758.1	`1:90981560_C`	NA	0.177311	1.194	0.0695615	0.0108037	logistic	722543	1093	721450	0.0862293	0.0957459	3626	3	0	0	0.253184	2	0.881093	0.177311	1.194	0.0695615	0.0108037	0.177311	1.194	0.0695615	0.0108037	Chromosomal anomalies	congenital anomalies
474	`1:90981560_C`	NA	0.0690514	1.07149	0.0271361	0.0109394	logistic	593615	8027	585588	0.832061	0.0960522	3443	3	0	0	0.311499	2	0.855774	0.0690514	1.07149	0.0271361	0.0109394	0.0690514	1.07149	0.0271361	0.0109394	Acute and chronic tonsillitis	respiratory
875	`1:90981560_C`	NA	0.229589	1.25808	0.0902737	0.0109823	logistic	269103	587	268516	0.362975	0.0924646	0	2	0	0	0.0902428	1	0.763869	0.229589	1.25808	0.0902737	0.0109823	0.229589	1.25808	0.0902737	0.0109823	Non-healing surgical wound	injuries & poisonings
327	`1:90981560_C`	NA	-0.0301192	0.97033	0.0120828	0.012676	logistic	678055	50589	627466	0.668505	0.0959229	3570	3	0	0	1.46463	2	0.480794	-0.0301192	0.97033	0.0120828	0.012676	-0.0301192	0.97033	0.0120828	0.012676	Sleep disorders	neurological
372	`1:90981560_C`	NA	-0.0946982	0.909647	0.0389675	0.0150912	logistic	657687	4490	653197	0.211798	0.0960229	3519	3	0	0	1.10698	2	0.57494	-0.0946982	0.909647	0.0389675	0.0150912	-0.0946982	0.909647	0.0389675	0.0150912	Disorders of conjunctiva	sense organs
202.22	`1:90981560_C`	NA	0.156404	1.1693	0.0644692	0.0152655	logistic	710265	1226	709039	0.0956746	0.0956946	3570	3	0.00416156	31.5394	2.92139	2	0.232075	0.156404	1.1693	0.0644692	0.0152655	0.139818	1.15006	0.0798337	0.0798825	Reticulosarcoma	neoplasms
345.1	`1:90981560_C`	NA	0.0664302	1.06869	0.0274093	0.0153662	logistic	648223	7576	640647	0.0806177	0.0956916	3444	3	0.000544264	8.97717	2.19725	2	0.333329	0.0664302	1.06869	0.0274093	0.0153662	0.0647145	1.06685	0.0307717	0.0354611	Epilepsy	neurological
226	`1:90981560_C`	NA	0.183473	1.20138	0.0760657	0.0158636	logistic	720366	878	719488	0.458939	0.0957319	3606	3	0.0165411	48.7311	3.901	2	0.142203	0.183473	1.20138	0.0760657	0.0158636	0.18195	1.19955	0.106326	0.087037	Benign neoplasm of thyroid glands	neoplasms
613.7	`1:90981560_C`	NA	-0.0863118	0.917308	0.0358528	0.016067	logistic	696308	5091	691217	0.532339	0.0958448	3591	3	0.005568	56.6927	4.61815	2	0.0993529	-0.0863118	0.917308	0.0358528	0.016067	-0.1051	0.900235	0.0577723	0.0688801	Other signs and symptoms in breast	genitourinary
327.1	`1:90981560_C`	NA	-0.0727707	0.929814	0.0303217	0.0163973	logistic	634412	6946	627466	0.558719	0.0961047	3560	3	0	0	1.22552	2	0.541853	-0.0727707	0.929814	0.0303217	0.0163973	-0.0727707	0.929814	0.0303217	0.0163973	Hypersomnia	neurological
473	`1:90981560_C`	NA	0.0474681	1.04861	0.019924	0.0171977	logistic	600645	15057	585588	0.782904	0.0960592	3453	3	0.00253352	68.3781	6.32474	2	0.0423254	0.0474681	1.04861	0.019924	0.0171977	0.0564441	1.05807	0.0355881	0.112731	Diseases of the larynx and vocal cords	respiratory
274	`1:90981560_C`	NA	-0.0439502	0.957002	0.018502	0.0175283	logistic	726973	18497	708476	0.297192	0.0957498	3630	3	0	0	0.746384	2	0.688533	-0.0439502	0.957002	0.018502	0.0175283	-0.0439502	0.957002	0.018502	0.0175283	Gout and other crystal arthropathies	endocrine/metabolic
550.3	`1:90981560_C`	NA	0.155444	1.16818	0.0654565	0.0175603	logistic	623714	1182	622532	0.662359	0.0956175	3154	3	0	0	0.641142	2	0.725734	0.155444	1.16818	0.0654565	0.0175603	0.155444	1.16818	0.0654565	0.0175603	Femoral hernia	digestive
318	`1:90981560_C`	NA	0.0262706	1.02662	0.0110789	0.0177295	logistic	684596	51990	632606	0.311248	0.095747	3558	3	0.000158277	30.1414	2.86293	2	0.238959	0.0262706	1.02662	0.0110789	0.0177295	0.0258817	1.02622	0.0135253	0.0556751	Tobacco use disorder	mental disorders
531.2	`1:90981560_C`	NA	0.061289	1.06321	0.0258733	0.0178454	logistic	716999	8304	708695	0.47788	0.0957289	3590	3	0.00229318	44.8104	3.62387	2	0.163338	0.061289	1.06321	0.0258733	0.0178454	0.0734449	1.07621	0.0403234	0.068547	Gastric ulcer	digestive
274.1	`1:90981560_C`	NA	-0.0461742	0.954876	0.0195449	0.0181538	logistic	724990	16514	708476	0.285342	0.0957579	3629	3	0	0	1.39435	2	0.497991	-0.0461742	0.954876	0.0195449	0.0181538	-0.0461742	0.954876	0.0195449	0.0181538	Gout	endocrine/metabolic
527.2	`1:90981560_C`	NA	0.135844	1.1455	0.0577689	0.0186973	logistic	697964	1585	696379	0.717887	0.0957764	3572	3	0.0294985	74.5164	7.84817	2	0.0197602	0.135844	1.1455	0.0577689	0.0186973	0.0892291	1.09333	0.116378	0.44325	Sialoadenitis	digestive
117.3	`1:90981560_C`	NA	0.872134	2.39201	0.372142	0.0191012	logistic	178559	24	178535	0.99993	0.0900319	0	1	NA	NA	0	0	1	0.872134	2.39201	0.372142	0.0191012	0.872134	2.39201	0.372142	0.0191012	Blastomycotic infection	infectious diseases
368	`1:90981560_C`	NA	0.0371927	1.03789	0.0158973	0.019306	logistic	708570	24700	683870	0.0978082	0.0957838	3627	3	0.000231398	12.0775	2.27473	2	0.320663	0.0371927	1.03789	0.0158973	0.019306	0.0397204	1.04052	0.018477	0.0315774	Visual disturbances	sense organs
500.1	`1:90981560_C`	NA	0.264835	1.30322	0.113211	0.0193195	logistic	648098	367	647731	0.606436	0.0956375	3466	3	0	0	0.0644687	2	0.96828	0.264835	1.30322	0.113211	0.0193195	0.264835	1.30322	0.113211	0.0193195	Extrinsic allergic alveolitis	respiratory
272.11	`1:90981560_C`	NA	-0.0314209	0.969068	0.0134425	0.0194165	logistic	585497	48691	536806	0.454086	0.0958476	3206	3	2.63833e-06	25.121	2.67098	2	0.26303	-0.0314209	0.969068	0.0134425	0.0194165	-0.0314247	0.969064	0.0134957	0.019886	Hypercholesterolemia	endocrine/metabolic
244.3	`1:90981560_C`	NA	0.499084	1.64721	0.21495	0.0202404	logistic	249648	97	249551	0.440455	0.0927726	0	2	0.255787	64.9828	2.85574	1	0.0910482	0.499084	1.64721	0.21495	0.0202404	0.333581	1.39596	0.434577	0.442725	Iodine hypothyroidism	endocrine/metabolic
227	`1:90981560_C`	NA	0.0766875	1.0797	0.0334506	0.0218734	logistic	724524	5036	719488	0.330702	0.0957456	3614	3	0	0	0.585249	2	0.746302	0.0766875	1.0797	0.0334506	0.0218734	0.0766875	1.0797	0.0334506	0.0218734	Benign neoplasm of other endocrine glands and related structures	neoplasms
750.21	`1:90981560_C`	NA	-0.202793	0.816448	0.0884624	0.0218817	logistic	714904	873	714031	0.356095	0.095731	3605	3	0	0	1.02406	2	0.599279	-0.202793	0.816448	0.0884624	0.0218817	-0.202793	0.816448	0.0884624	0.0218817	Congenital anomalies of intestine	congenital anomalies
415.2	`1:90981560_C`	NA	-0.0562004	0.94535	0.0246689	0.0227151	logistic	692583	10313	682270	0.134186	0.0955929	3553	3	0	0	0.134654	2	0.934889	-0.0562004	0.94535	0.0246689	0.0227151	-0.0562004	0.94535	0.0246689	0.0227151	Chronic pulmonary heart disease	circulatory system
149	`1:90981560_C`	NA	0.114737	1.12158	0.0504118	0.0228465	logistic	722543	2075	720468	0.0794654	0.0956358	3577	3	0	0	0.504403	2	0.777088	0.114737	1.12158	0.0504118	0.0228465	0.114737	1.12158	0.0504118	0.0228465	Cancer of larynx, pharynx, nasal cavities	neoplasms
214	`1:90981560_C`	NA	-0.0463647	0.954694	0.0204211	0.0231813	logistic	717777	14758	703019	0.623915	0.0957198	3626	3	0	0	1.42988	2	0.489221	-0.0463647	0.954694	0.0204211	0.0231813	-0.0463647	0.954694	0.0204211	0.0231813	Lipoma	neoplasms
426.7	`1:90981560_C`	NA	-0.0484686	0.952687	0.0214032	0.0235406	logistic	213761	15275	198486	0.342048	0.0921496	0	2	0.00156028	59.1284	2.44669	1	0.117773	-0.0484686	0.952687	0.0214032	0.0235406	-0.0401364	0.960658	0.035864	0.263086	Abnormal electrocardiogram [ECG] [EKG]	circulatory system
983	`1:90981560_C`	NA	0.45674	1.57892	0.20208	0.023809	logistic	729266	103	729163	0.27756	0.095699	3622	3	3.21388e-06	12.0424	2.27382	2	0.320808	0.45674	1.57892	0.20208	0.023809	0.456737	1.57891	0.202083	0.0238119	Toxic effect of corrosive aromatics, acids, and caustic alkalis	injuries & poisonings
531	`1:90981560_C`	NA	0.0408535	1.0417	0.0181441	0.0243471	logistic	726167	17472	708695	0.444584	0.0957645	3628	3	0	0	1.60102	2	0.4491	0.0408535	1.0417	0.0181441	0.0243471	0.0408535	1.0417	0.0181441	0.0243471	Peptic ulcer (excl. esophageal)	digestive
710.12	`1:90981560_C`	NA	-0.122633	0.884588	0.0546354	0.0247957	logistic	644351	2144	642207	0.242798	0.095898	3420	3	0	0	0.73715	2	0.691719	-0.122633	0.884588	0.0546354	0.0247957	-0.122633	0.884588	0.0546354	0.0247957	Chronic osteomyelitis	musculoskeletal
473.4	`1:90981560_C`	NA	0.0556044	1.05718	0.0248322	0.0251424	logistic	595174	9586	585588	0.786222	0.0960333	3433	3	0.00530766	73.6813	7.59916	2	0.0223801	0.0556044	1.05718	0.0248322	0.0251424	0.0776236	1.08072	0.0499484	0.120166	Voice disturbance	respiratory
695.8	`1:90981560_C`	NA	0.0829476	1.08648	0.0370749	0.025267	logistic	644786	4160	640626	0.372473	0.0959489	3556	3	2.58416e-07	0	1.41225	2	0.493552	0.0829476	1.08648	0.0370749	0.025267	0.0829484	1.08649	0.0370766	0.0252721	Other specified erythematous conditions	dermatologic
195	`1:90981560_C`	NA	0.040427	1.04126	0.0181513	0.0259322	logistic	664853	17623	647230	0.528188	0.0955858	3356	3	0.000341328	10.5049	2.23476	2	0.327136	0.040427	1.04126	0.0181513	0.0259322	0.0444539	1.04546	0.0216804	0.0403235	Cancer, suspected or other	neoplasms
987	`1:90981560_C`	NA	0.343456	1.40981	0.154244	0.0259668	logistic	729347	184	729163	0.263879	0.095702	3625	3	0	0	1.57945	2	0.453969	0.343456	1.40981	0.154244	0.0259668	0.343456	1.40981	0.154244	0.0259668	Toxic effect of other gases, fumes, or vapors	injuries & poisonings
198	`1:90981560_C`	NA	0.0354693	1.03611	0.0159774	0.0264207	logistic	670309	23079	647230	0.503747	0.0956104	3382	3	0	0	1.2249	2	0.54202	0.0354693	1.03611	0.0159774	0.0264207	0.0354693	1.03611	0.0159774	0.0264207	Secondary malignant neoplasm	neoplasms
513	`1:90981560_C`	NA	-0.0431287	0.957788	0.0194666	0.0267244	logistic	720458	15943	704515	0.525181	0.0957224	3635	3	0.000684888	26.5331	2.72231	2	0.256364	-0.0431287	0.957788	0.0194666	0.0267244	-0.039405	0.961361	0.0255375	0.122825	Respiratory abnormalities	respiratory
613.1	`1:90981560_C`	NA	0.10963	1.11586	0.049545	0.0269164	logistic	693425	2208	691217	0.625726	0.0959354	3585	3	0	0	0.540796	2	0.763076	0.10963	1.11586	0.049545	0.0269164	0.10963	1.11586	0.049545	0.0269164	Inflammatory disease of breast	genitourinary
722.8	`1:90981560_C`	NA	0.109623	1.11586	0.0497544	0.0275746	logistic	622430	2205	620225	0.580703	0.0958622	3431	3	0.0392752	77.7158	8.97499	2	0.0112488	0.109623	1.11586	0.0497544	0.0275746	0.201683	1.22346	0.133578	0.131081	Postlaminectomy syndrome	musculoskeletal
743.2	`1:90981560_C`	NA	0.0610495	1.06295	0.0277479	0.0277962	logistic	669488	7467	662021	0.371249	0.0959069	3552	3	4.74965e-06	0	1.86479	2	0.39361	0.0610495	1.06295	0.0277479	0.0277962	0.0610573	1.06296	0.0277768	0.0279392	Pathologic fracture	musculoskeletal
446.4	`1:90981560_C`	NA	0.20867	1.23204	0.095248	0.0284661	logistic	662852	551	662301	0.482729	0.0958306	3547	3	0.00705105	20.7071	2.52229	2	0.283329	0.20867	1.23204	0.095248	0.0284661	0.208139	1.23138	0.107145	0.052065	Wegener's granulomatosis	circulatory system
352	`1:90981560_C`	NA	0.0657477	1.06796	0.0300667	0.0287623	logistic	648055	6333	641722	0.369791	0.0957558	3419	3	0	0	1.40411	2	0.495565	0.0657477	1.06796	0.0300667	0.0287623	0.0657477	1.06796	0.0300667	0.0287623	Disorders of other cranial nerves	neurological
704	`1:90981560_C`	NA	0.04565	1.04671	0.0210011	0.0297284	logistic	696814	13990	682824	0.346551	0.0957845	3620	3	0.00194263	44.9212	3.63116	2	0.162743	0.04565	1.04671	0.0210011	0.0297284	0.0635242	1.06559	0.0374297	0.0896664	Diseases of hair and hair follicles	dermatologic
500	`1:90981560_C`	NA	0.0869643	1.09086	0.0400334	0.0298335	logistic	651197	3466	647731	0.593223	0.0956569	3472	3	0	0	0.542615	2	0.762382	0.0869643	1.09086	0.0400334	0.0298335	0.0869643	1.09086	0.0400334	0.0298335	Lung disease due to external agents	respiratory
704.2	`1:90981560_C`	NA	0.122295	1.13009	0.0564321	0.0302254	logistic	684511	1687	682824	0.356067	0.0958129	3618	3	0	0	0.0578147	2	0.971506	0.122295	1.13009	0.0564321	0.0302254	0.122295	1.13009	0.0564321	0.0302254	Hirsutism	dermatologic
586.11	`1:90981560_C`	NA	0.380963	1.46369	0.177047	0.0314161	logistic	633048	138	632910	0.319327	0.0958632	3429	3	0	0	0.729079	2	0.694517	0.380963	1.46369	0.177047	0.0314161	0.380963	1.46369	0.177047	0.0314161	Small kidney	genitourinary
180.1	`1:90981560_C`	NA	0.166304	1.18093	0.0774379	0.0317468	logistic	642942	856	642086	0.0919759	0.095773	3223	3	0	0	0.570576	2	0.751798	0.166304	1.18093	0.0774379	0.0317468	0.166304	1.18093	0.0774379	0.0317468	Cervical cancer	neoplasms
722.7	`1:90981560_C`	NA	-0.0796844	0.923408	0.0371575	0.0319926	logistic	624848	4623	620225	0.580048	0.0957697	3438	3	0	0	0.615564	2	0.735076	-0.0796844	0.923408	0.0371575	0.0319926	-0.0796844	0.923408	0.0371575	0.0319926	Intervertebral disc disorder with myelopathy	musculoskeletal
368.1	`1:90981560_C`	NA	0.101534	1.10687	0.0474408	0.0323362	logistic	686261	2391	683870	0.17451	0.0957762	3594	3	0	0	1.6125	2	0.446529	0.101534	1.10687	0.0474408	0.0323362	0.101534	1.10687	0.0474408	0.0323362	Amblyopia	sense organs
278.11	`1:90981560_C`	NA	-0.032254	0.968261	0.0151732	0.0335258	logistic	645123	30253	614870	0.00564279	0.0958631	3486	3	4.5801e-07	0	1.71215	2	0.424826	-0.032254	0.968261	0.0151732	0.0335258	-0.0322484	0.968266	0.0151819	0.0336593	Morbid obesity	endocrine/metabolic
272.13	`1:90981560_C`	NA	-0.0335433	0.967013	0.0157858	0.0335942	logistic	567034	30228	536806	0.0334572	0.0960145	3212	3	0	0	0.713684	2	0.699883	-0.0335433	0.967013	0.0157858	0.0335942	-0.0335433	0.967013	0.0157858	0.0335942	Mixed hyperlipidemia	endocrine/metabolic
347	`1:90981560_C`	NA	-0.206771	0.813206	0.0980855	0.035025	logistic	641366	719	640647	0.127795	0.0955913	3433	3	0	0	0.373763	2	0.829542	-0.206771	0.813206	0.0980855	0.035025	-0.206771	0.813206	0.0980855	0.035025	Cataplexy and narcolepsy	neurological
649.1	`1:90981560_C`	NA	0.0809496	1.08432	0.0385135	0.0355663	logistic	719021	4210	714811	0.36043	0.0958651	3622	3	0.0021441	32.7812	2.97536	2	0.225897	0.0809496	1.08432	0.0385135	0.0355663	0.0753746	1.07829	0.0513695	0.142293	Diabetes or abnormal glucose tolerance complicating pregnancy	pregnancy complications
276.8	`1:90981560_C`	NA	-0.258628	0.77211	0.123733	0.0365981	logistic	637977	471	637506	0.117265	0.0958585	3513	3	0	0	0.39289	2	0.821647	-0.258628	0.77211	0.123733	0.0365981	-0.258628	0.77211	0.123733	0.0365981	Polydipsia	endocrine/metabolic
303.1	`1:90981560_C`	NA	0.289761	1.33611	0.138667	0.0366526	logistic	551562	246	551316	0.61767	0.0958986	3340	3	0.00369756	0	1.94272	2	0.378567	0.289761	1.33611	0.138667	0.0366526	0.29176	1.33878	0.143213	0.0416256	Dissociative disorder	mental disorders
427.6	`1:90981560_C`	NA	-0.0526537	0.948709	0.025203	0.0366914	logistic	580683	10731	569952	0.211657	0.0958139	3344	3	0	0	0.89925	2	0.637867	-0.0526537	0.948709	0.025203	0.0366914	-0.0526537	0.948709	0.025203	0.0366914	Premature beats	circulatory system
974	`1:90981560_C`	NA	-0.246133	0.781818	0.118035	0.037047	logistic	658869	517	658352	0.165592	0.0954917	3238	3	0.149728	73.9273	7.67086	2	0.0215921	-0.246133	0.781818	0.118035	0.037047	-0.17516	0.839323	0.254812	0.491826	Poisoning by water, mineral, and uric acid metabolism drugs	injuries & poisonings
559	`1:90981560_C`	NA	-0.0906519	0.913336	0.0435616	0.0374336	logistic	549904	3267	546637	0.459466	0.0956512	2928	3	0	0	0.60163	2	0.740215	-0.0906519	0.913336	0.0435616	0.0374336	-0.0906519	0.913336	0.0435616	0.0374336	Ileostomy status	digestive
480.13	`1:90981560_C`	NA	0.301475	1.35185	0.145061	0.0376852	logistic	248919	225	248694	0.277403	0.0922127	0	2	0	0	0.0222525	1	0.881417	0.301475	1.35185	0.145061	0.0376852	0.301475	1.35185	0.145061	0.0376852	MRSA pneumonia	respiratory
512.9	`1:90981560_C`	NA	-0.0302897	0.970164	0.0146378	0.03852	logistic	606594	37216	569378	0.627468	0.09622	3593	3	0	0	0.827136	2	0.661287	-0.0302897	0.970164	0.0146378	0.03852	-0.0302897	0.970164	0.0146378	0.03852	Other dyspnea	respiratory
295.1	`1:90981560_C`	NA	0.0662498	1.06849	0.0321045	0.0390587	logistic	556770	5454	551316	0.629168	0.0959705	3360	3	0	0	0.610939	2	0.736777	0.0662498	1.06849	0.0321045	0.0390587	0.0662498	1.06849	0.0321045	0.0390587	Schizophrenia	mental disorders
727.5	`1:90981560_C`	NA	-0.0869479	0.916725	0.0421998	0.0393616	logistic	579084	3529	575555	0.0299095	0.0958773	3278	3	0	0	1.64929	2	0.43839	-0.0869479	0.916725	0.0421998	0.0393616	-0.0869479	0.916725	0.0421998	0.0393616	Rupture of synovium	musculoskeletal
175	`1:90981560_C`	NA	0.0700675	1.07258	0.0341736	0.0403311	logistic	637302	4909	632393	0.394129	0.0958564	3354	3	0	0	0.0266986	2	0.986739	0.0700675	1.07258	0.0341736	0.0403311	0.0700675	1.07258	0.0341736	0.0403311	Acquired absence of breast	neoplasms
626.11	`1:90981560_C`	NA	0.062354	1.06434	0.0305966	0.0415557	logistic	620661	6474	614187	0.444017	0.0959018	3311	3	0	0	1.04945	2	0.591718	0.062354	1.06434	0.0305966	0.0415557	0.062354	1.06434	0.0305966	0.0415557	Absent or infrequent menstruation	genitourinary
704.1	`1:90981560_C`	NA	0.0564008	1.05802	0.0277244	0.0419176	logistic	690721	7897	682824	0.283382	0.0957782	3620	3	9.79449e-07	11.1097	2.24996	2	0.324658	0.0564008	1.05802	0.0277244	0.0419176	0.0564112	1.05803	0.0277347	0.0419556	Alopecia	dermatologic
293	`1:90981560_C`	NA	-0.0837876	0.919627	0.0412114	0.0420408	logistic	714595	3665	710930	0.184536	0.0957186	3621	3	0	0	0.554508	2	0.757862	-0.0837876	0.919627	0.0412114	0.0420408	-0.0837876	0.919627	0.0412114	0.0420408	Symptoms involving head and neck	mental disorders
591	`1:90981560_C`	NA	0.0245551	1.02486	0.012101	0.0424401	logistic	655098	45650	609448	0.496431	0.0959406	3465	3	0	0	0.375058	2	0.829005	0.0245551	1.02486	0.012101	0.0424401	0.0245551	1.02486	0.012101	0.0424401	Urinary tract infection	genitourinary
297.1	`1:90981560_C`	NA	0.0659119	1.06813	0.0325054	0.0425885	logistic	177625	5432	172193	0.593845	0.0916087	0	2	0	0	0.583023	1	0.44513	0.0659119	1.06813	0.0325054	0.0425885	0.0659119	1.06813	0.0325054	0.0425885	Suicidal ideation	mental disorders
348	`1:90981560_C`	NA	0.0469799	1.0481	0.0232201	0.0430485	logistic	651735	11088	640647	0.0964992	0.0956562	3440	3	4.99631e-06	4.55344	2.09541	2	0.350741	0.0469799	1.0481	0.0232201	0.0430485	0.0470243	1.04815	0.0232672	0.0432738	Other conditions of brain	neurological
942	`1:90981560_C`	NA	0.222133	1.24874	0.110193	0.043815	logistic	624790	408	624382	0.0476486	0.0960891	3537	3	0.00364689	3.36539	2.06965	2	0.355288	0.222133	1.24874	0.110193	0.043815	0.219021	1.24486	0.116003	0.0590175	Infusion and transfusion reaction	injuries & poisonings
601	`1:90981560_C`	NA	0.0528184	1.05424	0.0262115	0.043896	logistic	672924	8553	664371	0.150945	0.0958808	3414	3	0	0	0.0962225	2	0.953028	0.0528184	1.05424	0.0262115	0.043896	0.0528184	1.05424	0.0262115	0.043896	Inflammatory diseases of prostate	genitourinary
260.6	`1:90981560_C`	NA	0.0811478	1.08453	0.0403041	0.044074	logistic	640568	3370	637198	0.673605	0.0959383	3576	3	0	0	1.48684	2	0.475485	0.0811478	1.08453	0.0403041	0.044074	0.0811478	1.08453	0.0403041	0.044074	Anorexia	endocrine/metabolic
344	`1:90981560_C`	NA	0.0959629	1.10072	0.0476938	0.0442135	logistic	643046	2399	640647	0.207212	0.0956401	3438	3	0	0	0.662392	2	0.718065	0.0959629	1.10072	0.0476938	0.0442135	0.0959629	1.10072	0.0476938	0.0442135	Other paralytic syndromes	neurological
290.1	`1:90981560_C`	NA	0.0620282	1.06399	0.0308552	0.0443999	logistic	666665	6330	660335	0.00356119	0.0957715	3551	3	0	0	0.814855	2	0.66536	0.0620282	1.06399	0.0308552	0.0443999	0.0620282	1.06399	0.0308552	0.0443999	Dementias	mental disorders
555.21	`1:90981560_C`	NA	0.0890036	1.09308	0.0443155	0.0446002	logistic	549534	2897	546637	0.266368	0.0957093	2924	3	0	0	0.740701	2	0.690492	0.0890036	1.09308	0.0443155	0.0446002	0.0890036	1.09308	0.0443155	0.0446002	Ulcerative colitis (chronic)	digestive
594.2	`1:90981560_C`	NA	0.108023	1.11407	0.0538849	0.0449957	logistic	694766	1862	692904	0.302924	0.0958344	3553	3	2.37808e-06	0	1.8683	2	0.392919	0.108023	1.11407	0.0538849	0.0449957	0.108023	1.11407	0.0538944	0.0450322	Calculus of lower urinary tract	genitourinary
695.42	`1:90981560_C`	NA	0.0738152	1.07661	0.0368509	0.0451692	logistic	640874	4244	636630	0.407699	0.0958995	3550	3	0	0	1.02906	2	0.597781	0.0738152	1.07661	0.0368509	0.0451692	0.0738152	1.07661	0.0368509	0.0451692	Systemic lupus erythematosus	dermatologic
368.3	`1:90981560_C`	NA	0.139334	1.14951	0.0699501	0.0463813	logistic	684969	1099	683870	0.226457	0.0957605	3592	3	0	0	0.580703	2	0.748001	0.139334	1.14951	0.0699501	0.0463813	0.139334	1.14951	0.0699501	0.0463813	Anisometropia	sense organs
352.2	`1:90981560_C`	NA	0.0812669	1.08466	0.0408119	0.046453	logistic	645152	3430	641722	0.434353	0.0957364	3413	3	0	0	0.692797	2	0.707231	0.0812669	1.08466	0.0408119	0.046453	0.0812669	1.08466	0.0408119	0.046453	Facial nerve disorders [CN7]	neurological
657	`1:90981560_C`	NA	0.322904	1.38113	0.162464	0.0468624	logistic	323293	163	323130	0.255075	0.0927904	0	2	0	0	0.158832	1	0.690235	0.322904	1.38113	0.162464	0.0468624	0.322904	1.38113	0.162464	0.0468624	Infections specific to the perinatal period	pregnancy complications
327.3	`1:90981560_C`	NA	-0.023245	0.977023	0.0117055	0.0470535	logistic	679150	51684	627466	0.380232	0.0960178	3625	3	0.000136287	10.9421	2.24573	2	0.325346	-0.023245	0.977023	0.0117055	0.0470535	-0.0206656	0.979546	0.0139527	0.138576	Sleep apnea	neurological
656.7	`1:90981560_C`	NA	-1.42206	0.241217	0.716593	0.047203	logistic	98363	39	98324	0.236926	0.097618	0	1	NA	NA	0	0	1	-1.42206	0.241217	0.716593	0.047203	-1.42206	0.241217	0.716593	0.047203	Conditions involving the integument and temperature regulation of fetus and newborn	pregnancy complications
527	`1:90981560_C`	NA	0.0655239	1.06772	0.0330284	0.0472705	logistic	701605	5226	696379	0.76682	0.0957818	3572	3	0	0	0.152255	2	0.926698	0.0655239	1.06772	0.0330284	0.0472705	0.0655239	1.06772	0.0330284	0.0472705	Diseases of the salivary glands	digestive
958.1	`1:90981560_C`	NA	0.248473	1.28207	0.125369	0.0474856	logistic	729716	320	729396	0.206521	0.0957044	3634	3	0.0551303	53.7768	4.32683	2	0.114932	0.248473	1.28207	0.125369	0.0474856	0.270905	1.31115	0.185528	0.144241	Postoperative shock	injuries & poisonings
278	`1:90981560_C`	NA	-0.017964	0.982196	0.00906991	0.047634	logistic	708522	93652	614870	0.226037	0.0957648	3635	3	0	0	1.12634	2	0.569401	-0.017964	0.982196	0.00906991	0.047634	-0.017964	0.982196	0.00906991	0.047634	Overweight, obesity and other hyperalimentation	endocrine/metabolic
277.51	`1:90981560_C`	NA	0.107586	1.11359	0.0544745	0.0482708	logistic	715842	1857	713985	0.182174	0.0957537	3617	3	0	0	1.33513	2	0.512957	0.107586	1.11359	0.0544745	0.0482708	0.107586	1.11359	0.0544745	0.0482708	Lipoprotein disorders	endocrine/metabolic
497	`1:90981560_C`	NA	-0.045661	0.955366	0.023202	0.0490708	logistic	604391	11927	592464	0.18076	0.0954564	3251	3	0	0	0.100742	2	0.950877	-0.045661	0.955366	0.023202	0.0490708	-0.045661	0.955366	0.023202	0.0490708	Bronchitis	respiratory
691.1	`1:90981560_C`	NA	-0.525331	0.59136	0.267001	0.0491229	logistic	239924	132	239792	0.490453	0.0923292	0	2	0	0	0.266859	1	0.605447	-0.525331	0.59136	0.267001	0.0491229	-0.525331	0.59136	0.267001	0.0491229	Ichthyosis congenita	dermatologic
297	`1:90981560_C`	NA	0.0532443	1.05469	0.0271283	0.0496824	logistic	559377	8061	551316	0.579315	0.0959478	3343	3	1.60774e-07	3.16793	2.06543	2	0.356039	0.0532443	1.05469	0.0271283	0.0496824	0.053244	1.05469	0.02713	0.0496984	Suicidal ideation or attempt	mental disorders
389.5	`1:90981560_C`	NA	-0.163771	0.848936	0.0838253	0.0507346	logistic	669089	995	668094	0.145674	0.0958408	3582	3	0.016595	22.1155	2.56791	2	0.27694	-0.163771	0.848936	0.0838253	0.0507346	-0.149656	0.861004	0.121105	0.216548	Disorders of acoustic nerve	sense organs
345.12	`1:90981560_C`	NA	0.0678046	1.07016	0.0347231	0.0508521	logistic	645336	4689	640647	0.0830722	0.0956571	3437	3	0.00107113	15.1699	2.35765	2	0.30764	0.0678046	1.07016	0.0347231	0.0508521	0.0693221	1.07178	0.0403537	0.0858222	Partial epilepsy	neurological
380.4	`1:90981560_C`	NA	0.0386015	1.03936	0.0198471	0.0517817	logistic	705294	16214	689080	0.378999	0.0958324	3621	3	0	0	0.507354	2	0.775942	0.0386015	1.03936	0.0198471	0.0517817	0.0386015	1.03936	0.0198471	0.0517817	Impacted cerumen	sense organs
325	`1:90981560_C`	NA	0.288549	1.33449	0.14843	0.0518938	logistic	722353	218	722135	0.315076	0.0957191	3596	3	0	0	0.641195	2	0.725715	0.288549	1.33449	0.14843	0.0518938	0.288549	1.33449	0.14843	0.0518938	Phlebitis and thrombophlebitis of intracranial venous sinuses	neurological
514.2	`1:90981560_C`	NA	-0.0461362	0.954912	0.0238116	0.0526778	logistic	283168	11417	271751	0.165673	0.0925705	0	2	0	0	0.341256	1	0.559105	-0.0461362	0.954912	0.0238116	0.0526778	-0.0461362	0.954912	0.0238116	0.0526778	Solitary pulmonary nodule	respiratory
965.1	`1:90981560_C`	NA	-0.0736012	0.929042	0.0383712	0.0550939	logistic	662482	4130	658352	0.0830155	0.0954871	3273	3	0.00309689	31.4851	2.91907	2	0.232344	-0.0736012	0.929042	0.0383712	0.0550939	-0.0576344	0.943995	0.0525901	0.273115	Opiates and related narcotics causing adverse effects in therapeutic use	injuries & poisonings
592.21	`1:90981560_C`	NA	-0.595655	0.551201	0.311168	0.0555874	logistic	543741	103	543638	0.946788	0.0955538	3311	2	0	0	0.849066	1	0.356817	-0.595655	0.551201	0.311168	0.0555874	-0.595655	0.551201	0.311168	0.0555874	Urethral syndrome	genitourinary
348.2	`1:90981560_C`	NA	0.0816447	1.08507	0.0427387	0.056092	logistic	643684	3037	640647	0.0584193	0.0956409	3434	3	0	0	0.825168	2	0.661937	0.0816447	1.08507	0.0427387	0.056092	0.0816447	1.08507	0.0427387	0.056092	Cerebral edema and compression of brain	neurological
958	`1:90981560_C`	NA	0.110411	1.11674	0.0578062	0.0561314	logistic	731006	1610	729396	0.220924	0.0957167	3635	3	0	0	1.36293	2	0.505876	0.110411	1.11674	0.0578062	0.0561314	0.110411	1.11674	0.0578062	0.0561314	Certain early complications of trauma or procedure	injuries & poisonings
250.42	`1:90981560_C`	NA	-0.0303665	0.97009	0.0159664	0.0571836	logistic	619475	27825	591650	0.173946	0.0959474	3316	3	4.50748e-07	13.6237	2.31545	2	0.3142	-0.0303665	0.97009	0.0159664	0.0571836	-0.0303666	0.97009	0.0159748	0.0573139	Other abnormal glucose	endocrine/metabolic
230	`1:90981560_C`	NA	0.381679	1.46474	0.200761	0.057281	logistic	323406	116	323290	0.266764	0.0928044	0	2	0.197572	59.6533	2.47852	1	0.115411	0.381679	1.46474	0.200761	0.057281	0.22877	1.25705	0.39358	0.561068	Kaposi's sarcoma	neoplasms
695.81	`1:90981560_C`	NA	0.217412	1.24286	0.114482	0.0575528	logistic	641007	381	640626	0.471299	0.0959295	3555	3	0	0	0.848383	2	0.654299	0.217412	1.24286	0.114482	0.0575528	0.217412	1.24286	0.114482	0.0575528	Erythema nodosum	dermatologic
220	`1:90981560_C`	NA	-0.0920896	0.912023	0.0485308	0.0577555	logistic	637897	2643	635254	0.00802115	0.0957757	3222	3	0	0	0.624507	2	0.731796	-0.0920896	0.912023	0.0485308	0.0577555	-0.0920896	0.912023	0.0485308	0.0577555	Benign neoplasm of ovary	neoplasms
443.7	`1:90981560_C`	NA	-0.14487	0.865134	0.0764796	0.0581939	logistic	663430	1129	662301	0.583998	0.0957953	3545	3	0.0138431	39.9858	3.33255	2	0.18895	-0.14487	0.865134	0.0764796	0.0581939	-0.115008	0.891359	0.105783	0.276947	Peripheral angiopathy in diseases classified elsewhere	circulatory system
195.1	`1:90981560_C`	NA	0.039141	1.03992	0.0206882	0.0584983	logistic	660657	13427	647230	0.525477	0.0955693	3344	3	0.00053339	18.0681	2.44105	2	0.295075	0.039141	1.03992	0.0206882	0.0584983	0.0442961	1.04529	0.0263373	0.0925932	Malignant neoplasm, other	neoplasms
949	`1:90981560_C`	NA	-0.0399144	0.960872	0.0211106	0.0586603	logistic	638325	13943	624382	0.0726929	0.0959911	3589	3	0.00213215	60.8424	5.10757	2	0.0777866	-0.0399144	0.960872	0.0211106	0.0586603	-0.0348754	0.965726	0.0343352	0.309757	Allergies, other	injuries & poisonings
350.6	`1:90981560_C`	NA	0.102784	1.10825	0.054425	0.0589542	logistic	696476	1893	694583	0.546607	0.0956508	3610	3	0	0	0.378948	2	0.827394	0.102784	1.10825	0.054425	0.0589542	0.102784	1.10825	0.054425	0.0589542	Disturbances of sensation of smell and taste	neurological
292	`1:90981560_C`	NA	0.0249963	1.02531	0.0132486	0.059199	logistic	696992	36657	660335	0.159468	0.0958067	3600	3	0	0	0.050506	2	0.975063	0.0249963	1.02531	0.0132486	0.059199	0.0249963	1.02531	0.0132486	0.059199	Neurological disorders	mental disorders
695.7	`1:90981560_C`	NA	-0.0511537	0.950133	0.0271995	0.0600143	logistic	649359	8733	640626	0.360218	0.0958199	3563	3	0.00148672	27.643	2.76407	2	0.251067	-0.0511537	0.950133	0.0271995	0.0600143	-0.0629435	0.938997	0.0382686	0.100015	Prurigo and Lichen	dermatologic
253.2	`1:90981560_C`	NA	0.188134	1.20699	0.100049	0.0600523	logistic	281453	509	280944	0.397033	0.0926975	0	2	0	0	0.00208188	1	0.963607	0.188134	1.20699	0.100049	0.0600523	0.188134	1.20699	0.100049	0.0600523	Pituitary hypofunction	endocrine/metabolic
291.1	`1:90981560_C`	NA	0.17106	1.18656	0.091036	0.0602399	logistic	660952	617	660335	0.16532	0.0957263	3544	3	0.000766484	8.85186	2.19423	2	0.333833	0.17106	1.18656	0.091036	0.0602399	0.172421	1.18818	0.0927802	0.0631149	Transient mental disorders due to conditions classified elsewhere	mental disorders
531.4	`1:90981560_C`	NA	0.0857736	1.08956	0.04605	0.0625159	logistic	711301	2606	708695	0.514677	0.0956824	3552	3	0	0	1.53537	2	0.464087	0.0857736	1.08956	0.04605	0.0625159	0.0857736	1.08956	0.04605	0.0625159	Peptic ulcer, site unspecified	digestive
272.1	`1:90981560_C`	NA	-0.0168496	0.983292	0.00904962	0.0626161	logistic	668232	131426	536806	0.463067	0.0955634	3278	3	0	0	1.24772	2	0.535871	-0.0168496	0.983292	0.00904962	0.0626161	-0.0168496	0.983292	0.00904962	0.0626161	Hyperlipidemia	endocrine/metabolic
411.3	`1:90981560_C`	NA	-0.0260764	0.974261	0.014016	0.0628182	logistic	651396	32704	618692	0.535302	0.0956515	3460	3	0	0	0.442129	2	0.801665	-0.0260764	0.974261	0.014016	0.0628182	-0.0260764	0.974261	0.014016	0.0628182	Angina pectoris	circulatory system
714	`1:90981560_C`	NA	-0.0336461	0.966914	0.0181978	0.0644706	logistic	660531	18806	641725	0.120365	0.0958063	3455	3	0	0	1.65644	2	0.436826	-0.0336461	0.966914	0.0181978	0.0644706	-0.0336461	0.966914	0.0181978	0.0644706	Rheumatoid arthritis and other inflammatory polyarthropathies	musculoskeletal
743.21	`1:90981560_C`	NA	0.0741766	1.077	0.0401265	0.0645199	logistic	665562	3541	662021	0.388894	0.0958829	3539	3	0.0119409	71.8987	7.1171	2	0.0284801	0.0741766	1.077	0.0401265	0.0645199	0.0892886	1.0934	0.0754769	0.236812	Pathologic fracture of vertebrae	musculoskeletal
189	`1:90981560_C`	NA	0.0435922	1.04456	0.0236106	0.0648487	logistic	731194	10288	720906	0.451725	0.0957078	3631	3	0	0	0.82157	2	0.663129	0.0435922	1.04456	0.0236106	0.0648487	0.0435922	1.04456	0.0236106	0.0648487	Cancer of urinary organs (incl. kidney and bladder)	neoplasms
704.12	`1:90981560_C`	NA	0.213302	1.23776	0.115701	0.0652485	logistic	275213	410	274803	0.254837	0.0925229	0	2	0.082016	73.8101	3.81827	1	0.0506966	0.213302	1.23776	0.115701	0.0652485	0.262508	1.30019	0.235062	0.264096	Telogen effluvium	dermatologic
285.2	`1:90981560_C`	NA	0.042006	1.0429	0.0230785	0.0687382	logistic	614221	11779	602442	0.233617	0.095836	3353	3	0	0	1.01313	2	0.602562	0.042006	1.0429	0.0230785	0.0687382	0.042006	1.0429	0.0230785	0.0687382	Anemia of chronic disease	hematopoietic
716	`1:90981560_C`	NA	-0.0241824	0.976108	0.0132897	0.0688151	logistic	677718	35511	642207	0.271561	0.0958909	3574	3	0	0	0.00818556	2	0.995916	-0.0241824	0.976108	0.0132897	0.0688151	-0.0241824	0.976108	0.0132897	0.0688151	Other arthropathies	musculoskeletal
531.1	`1:90981560_C`	NA	0.0956275	1.10035	0.0527017	0.0696001	logistic	710642	1947	708695	0.42218	0.0956783	3555	3	0	0	0.884627	2	0.642548	0.0956275	1.10035	0.0527017	0.0696001	0.0956275	1.10035	0.0527017	0.0696001	Hemorrhage from gastrointestinal ulcer	digestive
362.26	`1:90981560_C`	NA	0.0681206	1.07049	0.0376405	0.0703321	logistic	268627	4425	264202	0.373777	0.0928406	0	2	0	0	0.222697	1	0.636992	0.0681206	1.07049	0.0376405	0.0703321	0.0681206	1.07049	0.0376405	0.0703321	Macular puckering of retina	sense organs
189.21	`1:90981560_C`	NA	0.0600392	1.06188	0.0331794	0.0703681	logistic	725989	5083	720906	0.380896	0.0956902	3606	3	0	0	1.25634	2	0.533568	0.0600392	1.06188	0.0331794	0.0703681	0.0600392	1.06188	0.0331794	0.0703681	Malignant neoplasm of bladder	neoplasms
750.2	`1:90981560_C`	NA	-0.116015	0.890462	0.0642044	0.0707683	logistic	715595	1564	714031	0.355613	0.095728	3605	3	5.0854e-07	4.08565	2.08519	2	0.352538	-0.116015	0.890462	0.0642044	0.0707683	-0.116015	0.890462	0.0642058	0.0707732	Lower gastrointestinal congenital anomalies	congenital anomalies
368.9	`1:90981560_C`	NA	0.0628685	1.06489	0.0348378	0.0711364	logistic	688620	4750	683870	0.309143	0.0957749	3593	3	6.34268e-05	0	1.83062	2	0.400392	0.0628685	1.06489	0.0348378	0.0711364	0.0630701	1.0651	0.035164	0.0728772	Subjective visual disturbances	sense organs
149.9	`1:90981560_C`	NA	0.261125	1.29839	0.145735	0.0731678	logistic	720697	229	720468	0.0111769	0.0956088	3569	3	0	0	1.16751	2	0.5578	0.261125	1.29839	0.145735	0.0731678	0.261125	1.29839	0.145735	0.0731678	Cancer of of nasal cavities	neoplasms
716.9	`1:90981560_C`	NA	-0.0245269	0.975771	0.0137278	0.0739933	logistic	675267	33060	642207	0.410955	0.0958976	3566	3	0	0	0.313179	2	0.855055	-0.0245269	0.975771	0.0137278	0.0739933	-0.0245269	0.975771	0.0137278	0.0739933	Arthropathy NOS	musculoskeletal
726	`1:90981560_C`	NA	-0.018164	0.982	0.0101816	0.0744239	logistic	648067	72512	575555	0.0755134	0.0957085	3430	3	0.000184868	40.7154	3.37356	2	0.185115	-0.018164	0.982	0.0101816	0.0744239	-0.01938	0.980807	0.0130586	0.137788	Peripheral enthesopathies and allied syndromes	musculoskeletal
443.1	`1:90981560_C`	NA	-0.0618484	0.940025	0.0350037	0.0772427	logistic	667403	5102	662301	0.383205	0.0957712	3557	3	0	0	0.869291	2	0.647494	-0.0618484	0.940025	0.0350037	0.0772427	-0.0618484	0.940025	0.0350037	0.0772427	Raynaud's syndrome	circulatory system
333.4	`1:90981560_C`	NA	0.0911827	1.09547	0.0516235	0.0773455	logistic	642736	2089	640647	0.144395	0.0956287	3435	3	0.0014971	3.46308	2.07175	2	0.354916	0.0911827	1.09547	0.0516235	0.0773455	0.0862254	1.09005	0.0573452	0.132679	Torsion dystonia	neurological
290	`1:90981560_C`	NA	0.0409167	1.04177	0.0231899	0.0776614	logistic	671568	11233	660335	0.0466854	0.0957811	3563	3	0	0	1.5059	2	0.470976	0.0409167	1.04177	0.0231899	0.0776614	0.0409167	1.04177	0.0231899	0.0776614	Delirium dementia and amnestic and other cognitive disorders	mental disorders
217	`1:90981560_C`	NA	0.0512555	1.05259	0.0291175	0.0783574	logistic	668115	7137	660978	0.369618	0.0957717	3538	3	0.00551769	62.4587	5.32747	2	0.0696875	0.0512555	1.05259	0.0291175	0.0783574	0.0551544	1.0567	0.0544504	0.311094	Vascular hamartomas and non-neoplastic nevi	neoplasms
278.1	`1:90981560_C`	NA	-0.0162581	0.983873	0.00923862	0.0784425	logistic	703318	88448	614870	0.0267128	0.0957881	3635	3	1.56019e-05	1.08873	2.02201	2	0.363852	-0.0162581	0.983873	0.00923862	0.0784425	-0.0159768	0.98415	0.00956003	0.0946797	Obesity	endocrine/metabolic
418	`1:90981560_C`	NA	-0.0143585	0.985744	0.00818017	0.0792122	logistic	692659	116756	575903	0.125567	0.095734	3601	3	0	0	0.255697	2	0.879986	-0.0143585	0.985744	0.00818017	0.0792122	-0.0143585	0.985744	0.00818017	0.0792122	Nonspecific chest pain	circulatory system
374	`1:90981560_C`	NA	-0.033128	0.967415	0.0189238	0.0800151	logistic	671375	18178	653197	0.464346	0.0960194	3566	3	0	0	0.296045	2	0.862412	-0.033128	0.967415	0.0189238	0.0800151	-0.033128	0.967415	0.0189238	0.0800151	Other disorders of eyelids	sense organs
790.6	`1:90981560_C`	NA	-0.0289227	0.971492	0.016532	0.0802058	logistic	691975	25387	666588	0.159022	0.095778	3562	3	0	0	0.289437	2	0.865266	-0.0289227	0.971492	0.016532	0.0802058	-0.0289227	0.971492	0.016532	0.0802058	Other abnormal blood chemistry	symptoms
323	`1:90981560_C`	NA	0.111373	1.11781	0.063915	0.0814166	logistic	723445	1310	722135	0.229012	0.0957295	3598	3	1.28708e-10	6.73798	2.1445	2	0.342238	0.111373	1.11781	0.063915	0.0814166	0.111373	1.11781	0.063915	0.0814166	Encephalitis	neurological
332	`1:90981560_C`	NA	-0.0674455	0.934779	0.0387438	0.0817173	logistic	644814	4167	640647	0.0315476	0.0955702	3447	3	0	0	1.3082	2	0.519909	-0.0674455	0.934779	0.0387438	0.0817173	-0.0674455	0.934779	0.0387438	0.0817173	Parkinson's disease	neurological
378	`1:90981560_C`	NA	0.0491679	1.0504	0.0283343	0.0826919	logistic	668279	7327	660952	0.166488	0.0959988	3547	3	0.000437061	15.8698	2.37727	2	0.304637	0.0491679	1.0504	0.0283343	0.0826919	0.0490118	1.05023	0.0308511	0.112138	Strabismus and other disorders of binocular eye movements	sense organs
250.6	`1:90981560_C`	NA	-0.0368908	0.963781	0.0212706	0.0828553	logistic	605946	14296	591650	0.399613	0.096134	3317	3	0	0	0.632039	2	0.729045	-0.0368908	0.963781	0.0212706	0.0828553	-0.0368908	0.963781	0.0212706	0.0828553	Polyneuropathy in diabetes	endocrine/metabolic
174.1	`1:90981560_C`	NA	0.0259195	1.02626	0.0150242	0.0844949	logistic	686159	27247	658912	0.38394	0.095883	3477	3	5.36149e-06	0	1.98666	2	0.370342	0.0259195	1.02626	0.0150242	0.0844949	0.0259957	1.02634	0.0151025	0.0851995	Breast cancer [female]	neoplasms
802	`1:90981560_C`	NA	0.0939846	1.09854	0.0545989	0.0851847	logistic	654262	1847	652415	0.254533	0.0957178	3441	3	0	0	1.54262	2	0.462406	0.0939846	1.09854	0.0545989	0.0851847	0.0939846	1.09854	0.0545989	0.0851847	Fracture of pelvis	injuries & poisonings
285.21	`1:90981560_C`	NA	0.0545199	1.05603	0.0316834	0.0852928	logistic	227275	6228	221047	0.346679	0.0922209	0	2	0	0	0.98284	1	0.321499	0.0545199	1.05603	0.0316834	0.0852928	0.0545199	1.05603	0.0316834	0.0852928	Anemia in chronic kidney disease	hematopoietic
271.9	`1:90981560_C`	NA	0.190968	1.21042	0.11102	0.0854097	logistic	726575	430	726145	0.241695	0.0957334	3632	3	0.266777	81.0927	10.5779	2	0.00504705	0.190968	1.21042	0.11102	0.0854097	0.298984	1.34849	0.323704	0.355677	Other disorders of carbohydrate transport and metabolism	endocrine/metabolic
340	`1:90981560_C`	NA	-0.024335	0.975959	0.0141981	0.0865351	logistic	714451	33056	681395	0.3422	0.0957546	3633	3	0.00104805	54.8808	4.43271	2	0.109006	-0.024335	0.975959	0.0141981	0.0865351	-0.0273225	0.973047	0.0247858	0.270311	Migraine	neurological
250.22	`1:90981560_C`	NA	-0.0391018	0.961653	0.0229241	0.0880621	logistic	604333	12683	591650	0.460955	0.096106	3316	3	4.08433e-07	59.9469	4.99337	2	0.0823574	-0.0391018	0.961653	0.0229241	0.0880621	-0.0391052	0.96165	0.0229287	0.0880993	Type 2 diabetes with renal manifestations	endocrine/metabolic
253.7	`1:90981560_C`	NA	0.133811	1.14318	0.0787757	0.0893877	logistic	684443	861	683582	0.383538	0.0958115	3555	3	0	0	0.504492	2	0.777053	0.133811	1.14318	0.0787757	0.0893877	0.133811	1.14318	0.0787757	0.0893877	Other disorders of neurohypophysis	endocrine/metabolic
250.21	`1:90981560_C`	NA	-0.0361954	0.964452	0.0213182	0.0895326	logistic	606683	15033	591650	0.259695	0.0960691	3316	3	0.00248417	0	1.99799	2	0.36825	-0.0361954	0.964452	0.0213182	0.0895326	-0.0556413	0.945878	0.0497273	0.263171	Type 2 diabetes with ketoacidosis	endocrine/metabolic
286.7	`1:90981560_C`	NA	-0.072945	0.929652	0.0430106	0.0898905	logistic	687765	3461	684304	0.20437	0.0957624	3597	3	0	0	0.734158	2	0.692755	-0.072945	0.929652	0.0430106	0.0898905	-0.072945	0.929652	0.0430106	0.0898905	Other and unspecified coagulation defects	hematopoietic
681.1	`1:90981560_C`	NA	-0.0533276	0.948069	0.0314804	0.0902664	logistic	650215	6519	643696	0.165434	0.0957114	3502	3	0	0	0.0503628	2	0.975133	-0.0533276	0.948069	0.0314804	0.0902664	-0.0533276	0.948069	0.0314804	0.0902664	Cellulitis and abscess of fingers/toes	dermatologic
368.2	`1:90981560_C`	NA	0.0625322	1.06453	0.0369448	0.0905346	logistic	688078	4208	683870	0.089882	0.0957588	3601	3	0	0	0.55575	2	0.757392	0.0625322	1.06453	0.0369448	0.0905346	0.0625322	1.06453	0.0369448	0.0905346	Diplopia and disorders of binocular vision	sense organs
174	`1:90981560_C`	NA	0.0252163	1.02554	0.0149448	0.0915476	logistic	686496	27584	658912	0.404677	0.0958789	3479	3	2.78249e-07	0	1.87897	2	0.390829	0.0252163	1.02554	0.0149448	0.0915476	0.0252204	1.02554	0.0149489	0.0915831	Breast cancer	neoplasms
426	`1:90981560_C`	NA	-0.0220097	0.978231	0.0130508	0.091708	logistic	611781	41829	569952	0.027959	0.0957892	3397	3	0.000510424	49.3754	3.95065	2	0.138717	-0.0220097	0.978231	0.0130508	0.091708	-0.0199344	0.980263	0.0185426	0.282347	Cardiac conduction disorders	circulatory system
741.2	`1:90981560_C`	NA	-0.0429506	0.957959	0.0254884	0.0919684	logistic	669974	9736	660238	0.152416	0.0957194	3570	3	8.5242e-07	0	1.51951	2	0.467782	-0.0429506	0.957959	0.0254884	0.0919684	-0.0429524	0.957957	0.0254966	0.0920597	Stiffness of joint	musculoskeletal
264.2	`1:90981560_C`	NA	0.110682	1.11704	0.0657268	0.0921883	logistic	235619	1352	234267	0.657722	0.092344	0	2	0.0360542	28.2554	1.39383	1	0.237759	0.110682	1.11704	0.0657268	0.0921883	0.0427633	1.04369	0.184553	0.816761	Failure to thrive (childhood)	endocrine/metabolic
564.9	`1:90981560_C`	NA	-0.0286332	0.971773	0.0170158	0.0924261	logistic	406631	21364	385267	0.489964	0.0978528	3098	2	0	0	0.743361	1	0.388586	-0.0286332	0.971773	0.0170158	0.0924261	-0.0286332	0.971773	0.0170158	0.0924261	Personal history of diseases of digestive system	digestive
345.3	`1:90981560_C`	NA	0.034373	1.03497	0.0204456	0.0927252	logistic	654731	14084	640647	0.179791	0.0956981	3459	3	0.000823215	39.0835	3.28318	2	0.193672	0.034373	1.03497	0.0204456	0.0927252	0.0323406	1.03287	0.0266183	0.224376	Convulsions	neurological
686.2	`1:90981560_C`	NA	0.110354	1.11667	0.0659702	0.0943699	logistic	644944	1248	643696	0.042567	0.0958006	3502	3	0	0	1.09432	2	0.57859	0.110354	1.11667	0.0659702	0.0943699	0.110354	1.11667	0.0659702	0.0943699	Impetigo	dermatologic
710.2	`1:90981560_C`	NA	0.609238	1.83903	0.364879	0.0949787	logistic	384702	27	384675	0.92122	0.0981565	3413	1	NA	NA	0	0	1	0.609238	1.83903	0.364879	0.0949787	0.609238	1.83903	0.364879	0.0949787	Periostitis	musculoskeletal
420.1	`1:90981560_C`	NA	-0.197654	0.820654	0.118473	0.0952484	logistic	702051	494	701557	0.0965445	0.0957687	3573	3	1.18847e-06	2.74385	2.05643	2	0.357646	-0.197654	0.820654	0.118473	0.0952484	-0.197654	0.820654	0.118475	0.0952523	Myocarditis	circulatory system
306.1	`1:90981560_C`	NA	0.073269	1.07602	0.0439931	0.0958204	logistic	554320	3004	551316	0.61489	0.0959022	3340	3	0.0104489	36.6849	3.15881	2	0.206098	0.073269	1.07602	0.0439931	0.0958204	0.118969	1.12634	0.0866208	0.169612	Mental disorders durring/after pregnancy	mental disorders
726.2	`1:90981560_C`	NA	-0.0658391	0.936282	0.039575	0.096182	logistic	579591	4036	575555	0.00835407	0.0958693	3275	3	5.20073e-08	0	1.97314	2	0.372853	-0.0658391	0.936282	0.039575	0.096182	-0.065839	0.936282	0.0395753	0.0961847	Synoviopathy	musculoskeletal
374.6	`1:90981560_C`	NA	-0.0646308	0.937413	0.0389539	0.0970832	logistic	261307	4486	256821	0.476015	0.0929922	0	2	0	0	0.659942	1	0.41658	-0.0646308	0.937413	0.0389539	0.0970832	-0.0646308	0.937413	0.0389539	0.0970832	Dermatochalasis	sense organs
477	`1:90981560_C`	NA	0.0439533	1.04493	0.0265379	0.0976714	logistic	593863	8275	585588	0.762653	0.0960171	3440	3	0	0	0.203365	2	0.903316	0.0439533	1.04493	0.0265379	0.0976714	0.0439533	1.04493	0.0265379	0.0976714	Epistaxis or throat hemorrhage	respiratory
217.1	`1:90981560_C`	NA	0.0491423	1.05037	0.0296869	0.0978526	logistic	667857	6879	660978	0.316358	0.095769	3538	3	0.00410683	54.3119	4.37751	2	0.112056	0.0491423	1.05037	0.0296869	0.0978526	0.0533077	1.05475	0.0502631	0.288884	Nevus, non-neoplastic	neoplasms
523.32	`1:90981560_C`	NA	0.0751965	1.0781	0.0455042	0.098429	logistic	676788	2665	674123	0.297629	0.0958151	3512	3	0	0	0.85362	2	0.652588	0.0751965	1.0781	0.0455042	0.098429	0.0751965	1.0781	0.0455042	0.098429	Chronic periodontitis	digestive
772.4	`1:90981560_C`	NA	0.116056	1.12306	0.0703232	0.0988777	logistic	686308	1089	685219	0.439926	0.0958032	3624	3	2.31707e-06	0	1.83625	2	0.399266	0.116056	1.12306	0.0703232	0.0988777	0.116054	1.12306	0.0703332	0.0989303	Rhabdomyolysis	symptoms
585.33	`1:90981560_C`	NA	-0.0288768	0.971536	0.0175051	0.0990197	logistic	654356	21446	632910	0.412586	0.0957781	3460	3	0	0	0.505385	2	0.776707	-0.0288768	0.971536	0.0175051	0.0990197	-0.0288768	0.971536	0.0175051	0.0990197	Chronic Kidney Disease, Stage III	genitourinary
578	`1:90981560_C`	NA	0.0179315	1.01809	0.0109167	0.100471	logistic	688684	52846	635838	0.159433	0.0958277	3582	3	0.000164596	38.5041	3.25225	2	0.196691	0.0179315	1.01809	0.0109167	0.100471	0.0196764	1.01987	0.0134909	0.144703	Gastrointestinal hemorrhage	digestive
440.2	`1:90981560_C`	NA	-0.0462154	0.954836	0.0281675	0.100852	logistic	670387	8086	662301	0.606279	0.0957902	3553	3	0	0	0.380988	2	0.826551	-0.0462154	0.954836	0.0281675	0.100852	-0.0462154	0.954836	0.0281675	0.100852	Atherosclerosis of the extremities	circulatory system
585.32	`1:90981560_C`	NA	0.0484529	1.04965	0.029744	0.103313	logistic	640140	7230	632910	0.40563	0.0958572	3437	3	0	0	0.447614	2	0.799469	0.0484529	1.04965	0.029744	0.103313	0.0484529	1.04965	0.029744	0.103313	End stage renal disease	genitourinary
691	`1:90981560_C`	NA	-0.0931062	0.911097	0.0572601	0.103945	logistic	642574	1948	640626	0.459195	0.0958917	3553	3	0.00284976	0	1.81607	2	0.403316	-0.0931062	0.911097	0.0572601	0.103945	-0.0851705	0.918356	0.0676485	0.208025	Congenital anomalies of skin	dermatologic
695.4	`1:90981560_C`	NA	0.057415	1.0591	0.0353498	0.104334	logistic	641287	4657	636630	0.429018	0.0958939	3551	3	0	0	0.822294	2	0.662889	0.057415	1.0591	0.0353498	0.104334	0.057415	1.0591	0.0353498	0.104334	Lupus (localized and systemic)	dermatologic
350.3	`1:90981560_C`	NA	0.0541846	1.05568	0.0334784	0.105557	logistic	700080	5497	694583	0.188222	0.0956734	3609	3	0.0036343	46.3763	3.7297	2	0.15492	0.0541846	1.05568	0.0334784	0.105557	0.0443572	1.04536	0.0505763	0.380468	Lack of coordination	neurological
571.6	`1:90981560_C`	NA	-0.146046	0.864118	0.0902394	0.105571	logistic	656492	829	655663	0.590363	0.0959821	3526	3	0.00391526	17.0643	2.41151	2	0.299466	-0.146046	0.864118	0.0902394	0.105571	-0.14844	0.862052	0.0975984	0.128278	Primary biliary cirrhosis	digestive
110.2	`1:90981560_C`	NA	0.0927957	1.09724	0.057412	0.106027	logistic	659636	1692	657944	0.0486356	0.0957513	3567	3	0.00865506	45.9667	3.70142	2	0.157125	0.0927957	1.09724	0.057412	0.106027	0.0591617	1.06095	0.0878758	0.500793	Dermatomycoses	infectious diseases
512	`1:90981560_C`	NA	-0.0147874	0.985321	0.00915372	0.106213	logistic	691546	122168	569378	0.339342	0.096011	3634	3	1.36957e-05	0	1.46482	2	0.480749	-0.0147874	0.985321	0.00915372	0.106213	-0.0144652	0.985639	0.00950519	0.128053	Other symptoms of respiratory system	respiratory
614.54	`1:90981560_C`	NA	0.119373	1.12679	0.0739265	0.106364	logistic	682909	963	681946	0.700443	0.0956936	3515	3	0	0	1.5963	2	0.450161	0.119373	1.12679	0.0739265	0.106364	0.119373	1.12679	0.0739265	0.106364	Abscess or ulceration of vulva	genitourinary
275.6	`1:90981560_C`	NA	-0.0555888	0.945928	0.0344515	0.106627	logistic	294878	5327	289551	0.307104	0.0925942	0	2	0.00150728	36.6381	1.57824	1	0.209015	-0.0555888	0.945928	0.0344515	0.106627	-0.0605554	0.941242	0.0445331	0.173898	Hypercalcemia	endocrine/metabolic
292.1	`1:90981560_C`	NA	0.0387207	1.03948	0.0239982	0.106639	logistic	670709	10374	660335	0.293606	0.0957785	3567	3	0	0	0.952124	2	0.621225	0.0387207	1.03948	0.0239982	0.106639	0.0387207	1.03948	0.0239982	0.106639	Aphasia/speech disturbance	mental disorders
496.2	`1:90981560_C`	NA	-0.0422233	0.958656	0.0262383	0.107567	logistic	601348	8884	592464	0.0113013	0.0955046	3246	3	0	0	0.0932404	2	0.95445	-0.0422233	0.958656	0.0262383	0.107567	-0.0422233	0.958656	0.0262383	0.107567	Chronic bronchitis	respiratory
286	`1:90981560_C`	NA	-0.0356821	0.964947	0.022199	0.107972	logistic	697284	12980	684304	0.299909	0.0957121	3600	3	0	0	0.0723882	2	0.964453	-0.0356821	0.964947	0.022199	0.107972	-0.0356821	0.964947	0.022199	0.107972	Coagulation defects	hematopoietic
323.8	`1:90981560_C`	NA	0.134312	1.14375	0.0836116	0.108192	logistic	722896	761	722135	0.234136	0.0957233	3598	3	0.0193101	47.4978	3.80936	2	0.14887	0.134312	1.14375	0.0836116	0.108192	0.124533	1.13262	0.116131	0.283565	Encephalitis, non-infectious	neurological
578.8	`1:90981560_C`	NA	0.0244691	1.02477	0.0152606	0.108843	logistic	661353	25515	635838	0.162708	0.0957968	3472	3	0	0	0.0418003	2	0.979317	0.0244691	1.02477	0.0152606	0.108843	0.0244691	1.02477	0.0152606	0.108843	Hemorrhage of rectum and anus	digestive
279.2	`1:90981560_C`	NA	-0.109573	0.896217	0.0684436	0.109395	logistic	301496	1461	300035	0.364794	0.0928205	0	2	0	0	0.924566	1	0.336279	-0.109573	0.896217	0.0684436	0.109395	-0.109573	0.896217	0.0684436	0.109395	Autoimmune disease NEC	endocrine/metabolic
433.31	`1:90981560_C`	NA	0.0359793	1.03663	0.0224826	0.109528	logistic	673595	11696	661899	0.38826	0.0957371	3533	3	0	0	0.630583	2	0.729576	0.0359793	1.03663	0.0224826	0.109528	0.0359793	1.03663	0.0224826	0.109528	Transient cerebral ischemia	circulatory system
681.6	`1:90981560_C`	NA	-0.0490292	0.952153	0.0306867	0.110102	logistic	255683	6838	248845	0.153508	0.0921727	0	2	0	0	0.0101035	1	0.919934	-0.0490292	0.952153	0.0306867	0.110102	-0.0490292	0.952153	0.0306867	0.110102	Cellulitis and abscess of foot, toe	dermatologic
962.3	`1:90981560_C`	NA	0.24999	1.28401	0.156653	0.110529	logistic	658544	192	658352	0.11307	0.0955145	3239	3	0	0	0.797812	2	0.671054	0.24999	1.28401	0.156653	0.110529	0.24999	1.28401	0.156653	0.110529	Hormones and synthetic substitutes causing adverse effects in therapeutic use	injuries & poisonings
110.13	`1:90981560_C`	NA	0.0658335	1.06805	0.0413898	0.111705	logistic	661310	3366	657944	0.0759466	0.0957652	3566	3	0.00478284	30.6883	2.88552	2	0.236275	0.0658335	1.06805	0.0413898	0.111705	0.066383	1.06864	0.0634962	0.295808	Dermatophytosis of the body	infectious diseases
618.5	`1:90981560_C`	NA	-0.115376	0.891031	0.073059	0.114286	logistic	710068	1164	708904	0.36038	0.0956866	3527	3	0	0	0.437129	2	0.803672	-0.115376	0.891031	0.073059	0.114286	-0.115376	0.891031	0.073059	0.114286	Prolapse of vaginal vault after hysterectomy	genitourinary
512.2	`1:90981560_C`	NA	-0.0425537	0.958339	0.026981	0.114756	logistic	578783	9405	569378	0.048705	0.0962718	3586	3	0.000568513	7.99627	2.17382	2	0.337256	-0.0425537	0.958339	0.026981	0.114756	-0.0381694	0.96255	0.031734	0.229058	Painful respiration	respiratory
521.4	`1:90981560_C`	NA	-0.723765	0.484923	0.458986	0.114823	logistic	482633	50	482583	0.300673	0.0979316	3499	2	0	0	0.0267146	1	0.870167	-0.723765	0.484923	0.458986	0.114823	-0.723765	0.484923	0.458986	0.114823	Tooth complications likely association with other diseases	digestive
573.9	`1:90981560_C`	NA	-0.0716486	0.930858	0.0454915	0.115259	logistic	474605	3253	471352	0.613457	0.0978203	3523	2	0.000647833	5.19565	1.0548	1	0.304403	-0.0716486	0.930858	0.0454915	0.115259	-0.0749557	0.927785	0.0509211	0.141022	Abnormal serum enzyme levels	digestive
627.4	`1:90981560_C`	NA	0.0827261	1.08624	0.0525764	0.115615	logistic	616215	2028	614187	0.54305	0.0959081	3308	3	0.00982603	43.0544	3.51212	2	0.172724	0.0827261	1.08624	0.0525764	0.115615	0.0399188	1.04073	0.0848576	0.638054	Premenopausal menorrhagia	genitourinary
277.1	`1:90981560_C`	NA	0.309799	1.36315	0.197157	0.116105	logistic	714109	124	713985	0.194066	0.0957375	3617	3	0.112196	48.7518	3.90258	2	0.142091	0.309799	1.36315	0.197157	0.116105	0.249425	1.28329	0.28079	0.374382	Disorders of porphyrin metabolism	endocrine/metabolic
261.3	`1:90981560_C`	NA	-0.803477	0.447769	0.512077	0.116635	logistic	164554	46	164508	0.999274	0.0899948	0	1	NA	NA	0	0	1	-0.803477	0.447769	0.512077	0.116635	-0.803477	0.447769	0.512077	0.116635	Vitamin C deficiencies	endocrine/metabolic
876	`1:90981560_C`	NA	-0.144558	0.865405	0.0922668	0.117175	logistic	662253	766	661487	0.393783	0.0957013	3492	3	0	0	0.195289	2	0.906971	-0.144558	0.865405	0.0922668	0.117175	-0.144558	0.865405	0.0922668	0.117175	Posttraumatic wound infection not elsewhere classified	injuries & poisonings
389.2	`1:90981560_C`	NA	0.0669233	1.06921	0.0427418	0.117405	logistic	671186	3092	668094	0.126474	0.09589	3587	3	0.00466672	46.2129	3.71837	2	0.1558	0.0669233	1.06921	0.0427418	0.117405	0.0753823	1.0783	0.0587126	0.19917	Conductive hearing loss	sense organs
473.1	`1:90981560_C`	NA	0.120441	1.12799	0.0770517	0.118025	logistic	586520	932	585588	0.814544	0.0959831	3417	3	1.50837e-06	36.1326	3.13149	2	0.208933	0.120441	1.12799	0.0770517	0.118025	0.120439	1.12799	0.0770558	0.118052	Chronic laryngitis	respiratory
980	`1:90981560_C`	NA	0.156382	1.16927	0.100107	0.118253	logistic	98856	518	98338	0.193392	0.0976572	0	1	NA	NA	0	0	1	0.156382	1.16927	0.100107	0.118253	0.156382	1.16927	0.100107	0.118253	Encounter for long-term (current) use of antibiotics	infectious diseases
165	`1:90981560_C`	NA	0.0417827	1.04267	0.0267841	0.118765	logistic	729781	7870	721911	0.277865	0.0956739	3617	3	0	0	1.3781	2	0.502052	0.0417827	1.04267	0.0267841	0.118765	0.0417827	1.04267	0.0267841	0.118765	Cancer within the respiratory system	neoplasms
306.9	`1:90981560_C`	NA	-0.0706573	0.931781	0.0453028	0.118839	logistic	554560	3244	551316	0.646377	0.095839	3344	3	0	0	0.107602	2	0.947621	-0.0706573	0.931781	0.0453028	0.118839	-0.0706573	0.931781	0.0453028	0.118839	Tension headache	mental disorders
603.2	`1:90981560_C`	NA	0.185736	1.2041	0.119194	0.119169	logistic	653852	381	653471	0.195658	0.0958221	3380	3	0.0730118	58.0191	4.76407	2	0.0923623	0.185736	1.2041	0.119194	0.119169	0.2467	1.2798	0.200535	0.218619	Spermatocele	genitourinary
571.81	`1:90981560_C`	NA	0.0718829	1.07453	0.0461344	0.119205	logistic	658354	2691	655663	0.540691	0.0960099	3530	3	0.00579247	46.604	3.7456	2	0.153693	0.0718829	1.07453	0.0461344	0.119205	0.0739063	1.07671	0.064043	0.248496	Portal hypertension	digestive
696.42	`1:90981560_C`	NA	0.0710974	1.07369	0.0456331	0.119227	logistic	627856	2705	625151	0.374377	0.0960196	3511	3	0.0131523	67.3122	6.11849	2	0.0469231	0.0710974	1.07369	0.0456331	0.119227	0.0767478	1.07977	0.0806828	0.341488	Psoriatic arthropathy	dermatologic
596	`1:90981560_C`	NA	0.0247752	1.02508	0.0159422	0.120168	logistic	687203	23309	663894	0.106378	0.0960058	3591	3	0	0	0.95608	2	0.619997	0.0247752	1.02508	0.0159422	0.120168	0.0247752	1.02508	0.0159422	0.120168	Other disorders of bladder	genitourinary
279.7	`1:90981560_C`	NA	-0.0845641	0.918913	0.054434	0.1203	logistic	711404	2166	709238	0.587392	0.0958309	3625	3	0	0	1.31219	2	0.518875	-0.0845641	0.918913	0.054434	0.1203	-0.0845641	0.918913	0.054434	0.1203	Other immunological findings	endocrine/metabolic
292.3	`1:90981560_C`	NA	0.0383895	1.03914	0.024716	0.12037	logistic	670232	9897	660335	0.172136	0.0957183	3553	3	0	0	0.309339	2	0.856698	0.0383895	1.03914	0.024716	0.12037	0.0383895	1.03914	0.024716	0.12037	Memory loss	mental disorders
512.8	`1:90981560_C`	NA	-0.0176071	0.982547	0.0113477	0.120756	logistic	634159	64781	569378	0.407738	0.0960863	3623	3	0	0	1.69578	2	0.428317	-0.0176071	0.982547	0.0113477	0.120756	-0.0176071	0.982547	0.0113477	0.120756	Cough	respiratory
981	`1:90981560_C`	NA	0.157641	1.17075	0.101643	0.120917	logistic	630758	470	630288	0.92079	0.0954027	3627	2	0	0	0.245314	1	0.620394	0.157641	1.17075	0.101643	0.120917	0.157641	1.17075	0.101643	0.120917	Toxic effect of (non-ethyl) alcohol and petroleum and other solvents	injuries & poisonings
444.5	`1:90981560_C`	NA	-0.431334	0.649642	0.278245	0.121095	logistic	265257	106	265151	0.49656	0.0925951	0	2	0	0	0.0496516	1	0.823671	-0.431334	0.649642	0.278245	0.121095	-0.431334	0.649642	0.278245	0.121095	Atheroembolism	circulatory system
290.16	`1:90981560_C`	NA	0.105316	1.11106	0.0679424	0.121124	logistic	661506	1171	660335	0.11573	0.0957293	3547	3	0	0	1.27779	2	0.527876	0.105316	1.11106	0.0679424	0.121124	0.105316	1.11106	0.0679424	0.121124	Vascular dementia	mental disorders
369.5	`1:90981560_C`	NA	-0.0378104	0.962896	0.0245153	0.122996	logistic	664113	10916	653197	0.0885273	0.0960492	3509	3	0	0	0.601578	2	0.740234	-0.0378104	0.962896	0.0245153	0.122996	-0.0378104	0.962896	0.0245153	0.122996	Conjunctivitis, infectious	sense organs
291.4	`1:90981560_C`	NA	-0.0852898	0.918246	0.0553086	0.123056	logistic	662538	2203	660335	0.113	0.0956836	3545	3	0.017412	67.8729	6.22528	2	0.0444835	-0.0852898	0.918246	0.0553086	0.123056	-0.12477	0.8827	0.105562	0.237225	Specific nonpsychotic mental disorders due to brain damage	mental disorders
394.4	`1:90981560_C`	NA	-0.228131	0.79602	0.14798	0.123163	logistic	667311	332	666979	0.10628	0.0957537	3535	3	0.0101793	19.9975	2.49992	2	0.286516	-0.228131	0.79602	0.14798	0.123163	-0.22433	0.799051	0.159207	0.158823	Acute rheumatic heart disease	circulatory system
569.1	`1:90981560_C`	NA	0.176069	1.19252	0.114343	0.123603	logistic	633530	380	633150	0.652895	0.095941	3379	3	0	0	0.31459	2	0.854452	0.176069	1.19252	0.114343	0.123603	0.176069	1.19252	0.114343	0.123603	Toxic gastroenteritis and colitis	digestive
251	`1:90981560_C`	NA	-0.218996	0.803325	0.142599	0.1246	logistic	281285	341	280944	0.41865	0.0926462	0	2	0	0	0.70131	1	0.402344	-0.218996	0.803325	0.142599	0.1246	-0.218996	0.803325	0.142599	0.1246	Other disorders of pancreatic internal secretion	endocrine/metabolic
411.9	`1:90981560_C`	NA	-0.0693069	0.93304	0.0452397	0.125524	logistic	621698	3006	618692	0.211953	0.0956767	3303	3	0	0	1.24009	2	0.53792	-0.0693069	0.93304	0.0452397	0.125524	-0.0693069	0.93304	0.0452397	0.125524	Other acute and subacute forms of ischemic heart disease	circulatory system
655	`1:90981560_C`	NA	0.0335291	1.0341	0.0218865	0.125535	logistic	728521	13252	715269	0.365758	0.0957735	3630	3	0	0	0.535947	2	0.764928	0.0335291	1.0341	0.0218865	0.125535	0.0335291	1.0341	0.0218865	0.125535	Known or suspected fetal abnormality affecting management of mother	pregnancy complications
565.1	`1:90981560_C`	NA	0.0330505	1.0336	0.0217469	0.128566	logistic	645141	11991	633150	0.677065	0.0960271	3460	3	0	0	1.49607	2	0.473295	0.0330505	1.0336	0.0217469	0.128566	0.0330505	1.0336	0.0217469	0.128566	Anal and rectal polyp	digestive
327.4	`1:90981560_C`	NA	-0.0235443	0.976731	0.0155081	0.128966	logistic	253458	28567	224891	0.531625	0.0927629	0	2	0.00081077	56.1057	2.2782	1	0.131204	-0.0235443	0.976731	0.0155081	0.128966	-0.0161301	0.983999	0.0262468	0.538849	Insomnia	neurological
756.21	`1:90981560_C`	NA	-0.329852	0.71903	0.217319	0.129058	logistic	717962	166	717796	0.0710175	0.0957516	3629	3	0.00404187	0	1.65084	2	0.438051	-0.329852	0.71903	0.217319	0.129058	-0.333907	0.716121	0.221557	0.131787	Pectus excavatum	congenital anomalies
707.1	`1:90981560_C`	NA	0.053891	1.05537	0.0357308	0.13149	logistic	718329	4419	713910	0.353707	0.0958036	3622	3	0.00124242	25.6487	2.68993	2	0.260548	0.053891	1.05537	0.0357308	0.13149	0.0520129	1.05339	0.0418484	0.213908	Decubitus ulcer	dermatologic
564	`1:90981560_C`	NA	-0.0185183	0.981652	0.0122877	0.131793	logistic	588736	42099	546637	0.416846	0.0956864	3142	3	0	41.1961	3.40113	2	0.18258	-0.0185183	0.981652	0.0122877	0.131793	-0.0185183	0.981652	0.0122877	0.131793	Functional digestive disorders	digestive
721.8	`1:90981560_C`	NA	-0.100866	0.904054	0.0670229	0.132336	logistic	621626	1401	620225	0.596013	0.0958124	3435	3	0.00371584	25.8974	2.69896	2	0.259375	-0.100866	0.904054	0.0670229	0.132336	-0.0949282	0.909438	0.0770391	0.217871	Other allied disorders of spine	musculoskeletal
735.22	`1:90981560_C`	NA	0.301068	1.3513	0.20051	0.133223	logistic	262403	118	262285	0.0857088	0.0923255	0	2	0	0	0.010022	1	0.920257	0.301068	1.3513	0.20051	0.133223	0.301068	1.3513	0.20051	0.133223	Claw toe (acquired)	musculoskeletal
454.11	`1:90981560_C`	NA	-0.0451376	0.955866	0.0302212	0.135287	logistic	593921	7039	586882	0.263311	0.0955691	3188	3	0	0	0.0202232	2	0.989939	-0.0451376	0.955866	0.0302212	0.135287	-0.0451376	0.955866	0.0302212	0.135287	Varicose veins of lower extremity, symptomtic	circulatory system
189.2	`1:90981560_C`	NA	0.047168	1.0483	0.0315839	0.135328	logistic	726578	5672	720906	0.393019	0.0956855	3610	3	0	0	1.65395	2	0.43737	0.047168	1.0483	0.0315839	0.135328	0.047168	1.0483	0.0315839	0.135328	Cancer of bladder	neoplasms
952	`1:90981560_C`	NA	0.135261	1.14484	0.0908517	0.136536	logistic	732750	632	732118	0.282103	0.0957223	3634	3	0	0	0.466398	2	0.791996	0.135261	1.14484	0.0908517	0.136536	0.135261	1.14484	0.0908517	0.136536	Spinal cord injury without evidence of spinal bone injury	injuries & poisonings
300.9	`1:90981560_C`	NA	0.035755	1.0364	0.0240529	0.137143	logistic	182839	10646	172193	0.664584	0.09169	0	2	0	0	0.915048	1	0.338778	0.035755	1.0364	0.0240529	0.137143	0.035755	1.0364	0.0240529	0.137143	Posttraumatic stress disorder	mental disorders
835	`1:90981560_C`	NA	-0.0209044	0.979313	0.0140717	0.137395	logistic	707295	30926	676369	0.238436	0.0957981	3593	3	0	0	1.2013	2	0.548456	-0.0209044	0.979313	0.0140717	0.137395	-0.0209044	0.979313	0.0140717	0.137395	Internal derangement of knee	injuries & poisonings
756.2	`1:90981560_C`	NA	-0.265436	0.766871	0.178767	0.137593	logistic	718023	227	717796	0.0723226	0.0957511	3629	3	0	0	0.454179	2	0.796849	-0.265436	0.766871	0.178767	0.137593	-0.265436	0.766871	0.178767	0.137593	Pectus and other congenital anomalies of ribs/sternum	congenital anomalies
320	`1:90981560_C`	NA	0.0868552	1.09074	0.0585633	0.138048	logistic	723726	1591	722135	0.283808	0.0957282	3598	3	0.00059147	7.09891	2.15283	2	0.340816	0.0868552	1.09074	0.0585633	0.138048	0.0869797	1.09087	0.0602271	0.148684	Meningitis	neurological
465	`1:90981560_C`	NA	-0.0162466	0.983885	0.0109587	0.138199	logistic	679873	67026	612847	0.621752	0.0959356	3625	3	0	0	0.282354	2	0.868336	-0.0162466	0.983885	0.0109587	0.138199	-0.0162466	0.983885	0.0109587	0.138199	Acute upper respiratory infections of multiple or unspecified sites	respiratory
242.2	`1:90981560_C`	NA	0.139206	1.14936	0.0941176	0.139123	logistic	635131	594	634537	0.411644	0.0959574	3430	3	0.0736165	64.9807	5.71113	2	0.0575233	0.139206	1.14936	0.0941176	0.139123	0.0559952	1.05759	0.188449	0.766361	Toxic multinodular goiter	endocrine/metabolic
385.5	`1:90981560_C`	NA	0.153153	1.1655	0.103777	0.140002	logistic	671815	477	671338	0.422616	0.0958768	3579	3	0	0	0.590219	2	0.74445	0.153153	1.1655	0.103777	0.140002	0.153153	1.1655	0.103777	0.140002	Tympanosclerosis and middle ear disease related to otitis media	sense organs
145.5	`1:90981560_C`	NA	0.256543	1.29245	0.173858	0.140055	logistic	720625	157	720468	0.0275802	0.0956073	3570	3	0	0	1.29504	2	0.523342	0.256543	1.29245	0.173858	0.140055	0.256543	1.29245	0.173858	0.140055	Cancer of the mouth floor	neoplasms
270.32	`1:90981560_C`	NA	0.0594594	1.06126	0.0404048	0.141131	logistic	709786	3488	706298	0.330428	0.0958049	3628	3	0	0	1.01073	2	0.603286	0.0594594	1.06126	0.0404048	0.141131	0.0594594	1.06126	0.0404048	0.141131	Paraproteinemia	endocrine/metabolic
255.21	`1:90981560_C`	NA	0.0827094	1.08623	0.0562205	0.141248	logistic	685336	1754	683582	0.342704	0.095815	3558	3	0.0130681	56.7415	4.62336	2	0.0990944	0.0827094	1.08623	0.0562205	0.141248	0.0617528	1.0637	0.0886822	0.486217	Glucocorticoid deficiency	endocrine/metabolic
939	`1:90981560_C`	NA	-0.0194371	0.980751	0.0132795	0.143279	logistic	665802	41420	624382	0.0565919	0.0958919	3561	3	0.000135019	18.3012	2.44802	2	0.294049	-0.0194371	0.980751	0.0132795	0.143279	-0.0216293	0.978603	0.0153608	0.159105	Atopic/contact dermatitis due to other or unspecified	dermatologic
249	`1:90981560_C`	NA	-0.0347617	0.965836	0.0237683	0.143597	logistic	222668	11806	210862	0.190602	0.0928063	0	2	0	0	0.0852122	1	0.770354	-0.0347617	0.965836	0.0237683	0.143597	-0.0347617	0.965836	0.0237683	0.143597	Secondary diabetes mellitus	endocrine/metabolic
433.5	`1:90981560_C`	NA	-0.0635163	0.938459	0.0434585	0.143868	logistic	665193	3294	661899	0.265407	0.0956384	3519	3	0	0	0.783195	2	0.675976	-0.0635163	0.938459	0.0434585	0.143868	-0.0635163	0.938459	0.0434585	0.143868	Cerebral aneurysm	circulatory system
687.4	`1:90981560_C`	NA	-0.0199794	0.980219	0.0136763	0.144048	logistic	667060	37158	629902	0.19341	0.0958887	3614	3	0.00021046	41.3617	3.41074	2	0.181705	-0.0199794	0.980219	0.0136763	0.144048	-0.0225886	0.977665	0.0168465	0.179969	Disturbance of skin sensation	dermatologic
292.6	`1:90981560_C`	NA	0.0789893	1.08219	0.0540786	0.144115	logistic	662175	1840	660335	0.225337	0.0957375	3547	3	0	0	1.31608	2	0.517864	0.0789893	1.08219	0.0540786	0.144115	0.0789893	1.08219	0.0540786	0.144115	Hallucinations	mental disorders
395.2	`1:90981560_C`	NA	-0.0300253	0.970421	0.0205805	0.144587	logistic	681989	15010	666979	0.09772	0.0956826	3567	3	0	0	0.0629127	2	0.969033	-0.0300253	0.970421	0.0205805	0.144587	-0.0300253	0.970421	0.0205805	0.144587	Nonrheumatic aortic valve disorders	circulatory system
823	`1:90981560_C`	NA	0.360115	1.43349	0.247271	0.145293	logistic	168560	72	168488	0.999816	0.0902498	0	1	NA	NA	0	0	1	0.360115	1.43349	0.247271	0.145293	0.360115	1.43349	0.247271	0.145293	Torus fracture	injuries & poisonings
210	`1:90981560_C`	NA	0.0742956	1.07713	0.0510302	0.145416	logistic	722567	2099	720468	0.0865963	0.0956223	3580	3	0	0	1.4689	2	0.47977	0.0742956	1.07713	0.0510302	0.145416	0.0742956	1.07713	0.0510302	0.145416	Benign neoplasm of lip, oral cavity, and pharynx	neoplasms
368.5	`1:90981560_C`	NA	0.325102	1.38417	0.223638	0.14603	logistic	278732	96	278636	0.193144	0.0924813	0	2	0	0	0.142969	1	0.705348	0.325102	1.38417	0.223638	0.14603	0.325102	1.38417	0.223638	0.14603	Color vision deficiencies	sense organs
560.3	`1:90981560_C`	NA	0.0794472	1.08269	0.0547268	0.146583	logistic	548464	1827	546637	0.438189	0.0957137	2927	3	0.00257216	23.6394	2.61915	2	0.269934	0.0794472	1.08269	0.0547268	0.146583	0.0851779	1.08891	0.0643835	0.185843	Peritoneal or intestinal adhesions	digestive
159.3	`1:90981560_C`	NA	0.140302	1.15062	0.0966604	0.146641	logistic	676834	549	676285	0.0446626	0.0956172	3400	3	0	0	0.698169	2	0.705334	0.140302	1.15062	0.0966604	0.146641	0.140302	1.15062	0.0966604	0.146641	Malignant neoplasm of gallbladder and extrahepatic bile ducts	neoplasms
527.7	`1:90981560_C`	NA	0.0722644	1.07494	0.0498007	0.14676	logistic	698694	2315	696379	0.700389	0.0957594	3567	3	0.00682449	26.5656	2.72352	2	0.25621	0.0722644	1.07494	0.0498007	0.14676	0.096646	1.10147	0.0757686	0.202117	Disturbance of salivary secretion	digestive
174.11	`1:90981560_C`	NA	0.0224156	1.02267	0.0154645	0.147202	logistic	684597	25685	658912	0.364542	0.0958659	3465	3	0	0	1.78511	2	0.409608	0.0224156	1.02267	0.0154645	0.147202	0.0224156	1.02267	0.0154645	0.147202	Malignant neoplasm of female breast	neoplasms
324.1	`1:90981560_C`	NA	-1.46703	0.230609	1.01286	0.147505	logistic	405399	20	405379	0.951758	0.0980047	3595	1	NA	NA	0	0	1	-1.46703	0.230609	1.01286	0.147505	-1.46703	0.230609	1.01286	0.147505	Jakob-Creutzfeldt disease	neurological
601.8	`1:90981560_C`	NA	-0.134154	0.874456	0.0926965	0.147831	logistic	665143	772	664371	0.00287014	0.095817	3394	3	0.017554	36.8715	3.16814	2	0.205139	-0.134154	0.874456	0.0926965	0.147831	-0.142067	0.867563	0.123553	0.250208	Other inflammatory disorders of male genital organs	genitourinary
196	`1:90981560_C`	NA	0.0479898	1.04916	0.0331861	0.148154	logistic	652489	5259	647230	0.417084	0.0955158	3305	3	0.00176998	23.8394	2.62603	2	0.269008	0.0479898	1.04916	0.0331861	0.148154	0.0498056	1.05107	0.0445654	0.263744	Radiotherapy	neoplasms
916	`1:90981560_C`	NA	-0.0228718	0.977388	0.0158452	0.148893	logistic	705273	26656	678617	0.255594	0.0957317	3632	3	0	0	0.990219	2	0.609504	-0.0228718	0.977388	0.0158452	0.148893	-0.0228718	0.977388	0.0158452	0.148893	Contusion	injuries & poisonings
977	`1:90981560_C`	NA	-0.0358233	0.964811	0.0248486	0.149397	logistic	455051	9707	445344	0.0880698	0.0978868	3310	2	0	0	0.000746077	1	0.978209	-0.0358233	0.964811	0.0248486	0.149397	-0.0358233	0.964811	0.0248486	0.149397	Personal history of allergy to medicinal agents	injuries & poisonings
189.12	`1:90981560_C`	NA	0.171056	1.18656	0.118761	0.14977	logistic	721270	364	720906	0.445643	0.0956563	3581	3	0.00711132	0	1.94398	2	0.37833	0.171056	1.18656	0.118761	0.14977	0.158709	1.172	0.130481	0.223855	Malignant neoplasm of renal pelvis	neoplasms
289.9	`1:90981560_C`	NA	-0.144923	0.865089	0.100639	0.149863	logistic	654084	665	653419	0.00399033	0.0957767	3539	3	0.0794019	72.1782	7.18861	2	0.0274797	-0.144923	0.865089	0.100639	0.149863	-0.0942168	0.910085	0.192605	0.624721	Abnormality of red blood cells	hematopoietic
964	`1:90981560_C`	NA	0.134598	1.14408	0.0935206	0.150083	logistic	658947	595	658352	0.0795399	0.0955198	3241	3	0	0	1.2613	2	0.532245	0.134598	1.14408	0.0935206	0.150083	0.134598	1.14408	0.0935206	0.150083	Poisoning by agents primarily affecting blood constituents	injuries & poisonings
612	`1:90981560_C`	NA	0.0472579	1.04839	0.0328811	0.150651	logistic	657537	5255	652282	0.565023	0.0959459	3536	3	0	0	0.100454	2	0.951014	0.0472579	1.04839	0.0328811	0.150651	0.0472579	1.04839	0.0328811	0.150651	Breast conditions, congenital or relating to hormones	genitourinary
690	`1:90981560_C`	NA	0.0397082	1.04051	0.027717	0.151964	logistic	648549	7923	640626	0.444907	0.0959218	3554	3	0.00106868	0	1.83264	2	0.399987	0.0397082	1.04051	0.027717	0.151964	0.0451385	1.04617	0.0368596	0.220723	Erythematosquamous dermatosis	dermatologic
724.8	`1:90981560_C`	NA	-0.0627598	0.939169	0.0438349	0.152221	logistic	623474	3249	620225	0.549424	0.0958011	3431	3	5.23713e-06	0	1.21566	2	0.54453	-0.0627598	0.939169	0.0438349	0.152221	-0.0627529	0.939175	0.0438692	0.152586	Other symptoms referable to back	musculoskeletal
270.34	`1:90981560_C`	NA	-0.287507	0.750131	0.201268	0.153154	logistic	298045	179	297866	0.475897	0.0927494	0	2	0	0	0.835372	1	0.360724	-0.287507	0.750131	0.201268	0.153154	-0.287507	0.750131	0.201268	0.153154	Alpha-1-antitrypsin deficiency	endocrine/metabolic
258.1	`1:90981560_C`	NA	0.165782	1.18032	0.11612	0.153385	logistic	683965	383	683582	0.417191	0.0958068	3553	3	0	0	0.55562	2	0.757441	0.165782	1.18032	0.11612	0.153385	0.165782	1.18032	0.11612	0.153385	Postablative ovarian failure	endocrine/metabolic
429.3	`1:90981560_C`	NA	-0.0653678	0.936723	0.0458727	0.154162	logistic	279486	3106	276380	0.0352986	0.0924644	0	2	0	0	0.573728	1	0.448781	-0.0653678	0.936723	0.0458727	0.154162	-0.0653678	0.936723	0.0458727	0.154162	Symptoms involving cardiovascular system	circulatory system
227.1	`1:90981560_C`	NA	0.0826749	1.08619	0.0580555	0.154427	logistic	721128	1640	719488	0.352314	0.0957257	3605	3	0.0118714	49.1741	3.935	2	0.139806	0.0826749	1.08619	0.0580555	0.154427	0.0552821	1.05684	0.0889951	0.534481	Benign neoplasm of adrenal gland	neoplasms
275.2	`1:90981560_C`	NA	-0.444352	0.64124	0.312248	0.154715	logistic	289640	89	289551	0.280353	0.0926357	0	2	0	0	0.410557	1	0.521687	-0.444352	0.64124	0.312248	0.154715	-0.444352	0.64124	0.312248	0.154715	Disorders of copper metabolism	endocrine/metabolic
250.4	`1:90981560_C`	NA	-0.0196638	0.980528	0.0138505	0.15569	logistic	629737	38087	591650	0.134207	0.0959258	3322	3	0	0	0.457277	2	0.795616	-0.0196638	0.980528	0.0138505	0.15569	-0.0196638	0.980528	0.0138505	0.15569	Abnormal glucose	endocrine/metabolic
153.3	`1:90981560_C`	NA	0.0433608	1.04431	0.0305833	0.156251	logistic	634158	6049	628109	0.262079	0.0958365	3342	3	0.00148327	25.8504	2.69725	2	0.259597	0.0433608	1.04431	0.0305833	0.156251	0.0456091	1.04667	0.0384874	0.236002	Malignant neoplasm of rectum, rectosigmoid junction, and anus	neoplasms
149.3	`1:90981560_C`	NA	0.268368	1.30783	0.190209	0.158272	logistic	720604	136	720468	0.0372961	0.0956059	3570	3	0.169666	55.6168	4.50621	2	0.105072	0.268368	1.30783	0.190209	0.158272	0.10861	1.11473	0.320215	0.734477	Cancer of hypopharynx	neoplasms
250.24	`1:90981560_C`	NA	-0.0405719	0.96024	0.0287599	0.15833	logistic	599380	7730	591650	0.418229	0.0961844	3312	3	0	0	0.0760996	2	0.962665	-0.0405719	0.96024	0.0287599	0.15833	-0.0405719	0.96024	0.0287599	0.15833	Type 2 diabetes with neurological manifestations	endocrine/metabolic
264	`1:90981560_C`	NA	0.0631639	1.0652	0.0448179	0.158733	logistic	640723	3525	637198	0.664334	0.0959205	3568	3	0.00121626	0	1.17604	2	0.555426	0.0631639	1.0652	0.0448179	0.158733	0.0569291	1.05858	0.0547213	0.298179	Lack of normal physiological development	endocrine/metabolic
690.1	`1:90981560_C`	NA	0.0394224	1.04021	0.0279846	0.158919	logistic	247560	7768	239792	0.442111	0.0924665	0	2	0.000483058	19.8667	1.24792	1	0.26395	0.0394224	1.04021	0.0279846	0.158919	0.0424902	1.04341	0.032598	0.192418	Seborrheic dermatitis	dermatologic
704.8	`1:90981560_C`	NA	0.058047	1.05976	0.0413301	0.160179	logistic	686141	3317	682824	0.39267	0.0958127	3618	3	0.00459029	25.1999	2.67379	2	0.26266	0.058047	1.05976	0.0413301	0.160179	0.0653932	1.06758	0.0620825	0.292191	Other specified diseases of hair and hair follicles	dermatologic
637	`1:90981560_C`	NA	0.290325	1.33686	0.207519	0.161804	logistic	95560	103	95457	0.276379	0.0978338	0	1	NA	NA	0	0	1	0.290325	1.33686	0.207519	0.161804	0.290325	1.33686	0.207519	0.161804	Short gestation; low birth weight; and fetal growth retardation	pregnancy complications
446	`1:90981560_C`	NA	0.0545691	1.05609	0.0390594	0.16239	logistic	666002	3701	662301	0.502404	0.0958413	3556	3	0	0	0.0635232	2	0.968738	0.0545691	1.05609	0.0390594	0.16239	0.0545691	1.05609	0.0390594	0.16239	Polyarteritis nodosa and allied conditions	circulatory system
212	`1:90981560_C`	NA	0.0989989	1.10407	0.0708888	0.162553	logistic	732427	1086	731341	0.356937	0.0957167	3631	3	0.0104263	39.9138	3.32855	2	0.189328	0.0989989	1.10407	0.0708888	0.162553	0.105039	1.11075	0.092343	0.255335	Benign neoplasm of respiratory and intrathoracic organs	neoplasms
275.11	`1:90981560_C`	NA	-0.182836	0.832905	0.131208	0.163475	logistic	289931	380	289551	0.270024	0.0926341	0	2	0	0	0.484182	1	0.486534	-0.182836	0.832905	0.131208	0.163475	-0.182836	0.832905	0.131208	0.163475	Hereditary hemochromatosis	hematopoietic
536.7	`1:90981560_C`	NA	0.102532	1.10797	0.0736002	0.16359	logistic	269100	1003	268097	0.579547	0.0929877	0	2	0	0	0.0290729	1	0.864611	0.102532	1.10797	0.0736002	0.16359	0.102532	1.10797	0.0736002	0.16359	Complications of gastrostomy, colostomy and enterostomy	digestive
440.22	`1:90981560_C`	NA	-0.0563009	0.945255	0.0404207	0.163658	logistic	666258	3957	662301	0.573947	0.0958007	3545	3	0	0	0.546599	2	0.760865	-0.0563009	0.945255	0.0404207	0.163658	-0.0563009	0.945255	0.0404207	0.163658	Atherosclerosis of native arteries of the extremities with intermittent claudication	circulatory system
577.1	`1:90981560_C`	NA	-0.045419	0.955597	0.0326138	0.163732	logistic	721566	5827	715739	0.302721	0.0957376	3611	3	0.00221821	38.7889	3.26738	2	0.195208	-0.045419	0.955597	0.0326138	0.163732	-0.0391037	0.961651	0.0428115	0.361035	Acute pancreatitis	digestive
429.1	`1:90981560_C`	NA	-0.058803	0.942892	0.0422455	0.163942	logistic	679094	3404	675690	0.0635681	0.0957371	3555	3	0	0	1.51483	2	0.468876	-0.058803	0.942892	0.0422455	0.163942	-0.058803	0.942892	0.0422455	0.163942	Heart transplant/surgery	circulatory system
286.9	`1:90981560_C`	NA	-0.0633214	0.938642	0.0455379	0.164371	logistic	281541	3067	278474	0.180936	0.0924697	0	2	0	0	0.732022	1	0.392229	-0.0633214	0.938642	0.0455379	0.164371	-0.0633214	0.938642	0.0455379	0.164371	Abnormal coagulation profile	hematopoietic
624.1	`1:90981560_C`	NA	0.111809	1.1183	0.0806081	0.165423	logistic	689141	807	688334	0.424781	0.0958142	3599	3	0	0	0.620849	2	0.733136	0.111809	1.1183	0.0806081	0.165423	0.111809	1.1183	0.0806081	0.165423	Dystrophy of female genital tract	genitourinary
706.1	`1:90981560_C`	NA	0.0340123	1.0346	0.0245274	0.165531	logistic	666513	10268	656245	0.113992	0.0956816	3536	3	0.00487608	62.4477	5.32591	2	0.0697418	0.0340123	1.0346	0.0245274	0.165531	0.0523282	1.05372	0.0542449	0.334713	Acne	dermatologic
572	`1:90981560_C`	NA	0.0414428	1.04231	0.0299032	0.165777	logistic	662146	6483	655663	0.686725	0.0960204	3540	3	0.00450005	62.5105	5.33482	2	0.0694317	0.0414428	1.04231	0.0299032	0.165777	0.0410673	1.04192	0.0489834	0.40181	Ascites (non malignant)	digestive
335	`1:90981560_C`	NA	0.050101	1.05138	0.0364256	0.168998	logistic	644864	4217	640647	0.0934634	0.0956434	3441	3	0	0	0.22711	2	0.892655	0.050101	1.05138	0.0364256	0.168998	0.050101	1.05138	0.0364256	0.168998	Multiple sclerosis	neurological
172.22	`1:90981560_C`	NA	0.0510802	1.05241	0.0371569	0.16922	logistic	285271	4186	281085	0.372628	0.0926189	0	2	0	0	0.219483	1	0.639434	0.0510802	1.05241	0.0371569	0.16922	0.0510802	1.05241	0.0371569	0.16922	Squamous cell carcinoma	neoplasms
516.1	`1:90981560_C`	NA	0.0439783	1.04496	0.0319968	0.169299	logistic	728787	5494	723293	0.325491	0.0957111	3635	3	0.00467612	59.1522	4.89622	2	0.0864568	0.0439783	1.04496	0.0319968	0.169299	0.0271375	1.02751	0.0519252	0.601235	Hemoptysis	respiratory
612.2	`1:90981560_C`	NA	0.0506789	1.05199	0.0368814	0.169409	logistic	656401	4119	652282	0.5334	0.0959436	3534	3	0	0	0.128808	2	0.937626	0.0506789	1.05199	0.0368814	0.169409	0.0506789	1.05199	0.0368814	0.169409	Hypertrophy of breast (Gynecomastia)	genitourinary
277.7	`1:90981560_C`	NA	0.0597381	1.06156	0.0436146	0.170786	logistic	308874	3008	305866	0.239475	0.0927433	0	2	0	0	0.445361	1	0.504546	0.0597381	1.06156	0.0436146	0.170786	0.0597381	1.06156	0.0436146	0.170786	Dysmetabolic syndrome X	endocrine/metabolic
198.4	`1:90981560_C`	NA	0.084895	1.0886	0.0621108	0.171678	logistic	283415	1457	281958	0.477962	0.0923487	0	2	0	0	0.0786597	1	0.779122	0.084895	1.0886	0.0621108	0.171678	0.084895	1.0886	0.0621108	0.171678	Secondary malignant neoplasm of liver	neoplasms
433.11	`1:90981560_C`	NA	-0.0797982	0.923303	0.0584103	0.171886	logistic	663733	1834	661899	0.291227	0.0956507	3513	3	0.0267108	65.7547	5.84021	2	0.053928	-0.0797982	0.923303	0.0584103	0.171886	-0.038638	0.962099	0.113104	0.732642	Occlusion of cerebral arteries, with cerebral infarction	circulatory system
496.21	`1:90981560_C`	NA	-0.0414428	0.959404	0.0303372	0.171916	logistic	233903	6578	227325	0.170103	0.0918714	0	2	0.00369453	60.3801	2.52399	1	0.112127	-0.0414428	0.959404	0.0303372	0.171916	-0.0578287	0.943812	0.0542567	0.286499	Obstructive chronic bronchitis	respiratory
224.1	`1:90981560_C`	NA	-0.0722176	0.930328	0.0528909	0.172125	logistic	721936	2333	719603	0.31411	0.095755	3608	3	1.15887e-06	0	1.46926	2	0.479683	-0.0722176	0.930328	0.0528909	0.172125	-0.0722152	0.930331	0.0528969	0.172189	Benign neoplasm of eye, uveal	neoplasms
350.1	`1:90981560_C`	NA	0.0401767	1.04099	0.0294327	0.172242	logistic	701278	6695	694583	0.478975	0.0956661	3613	3	0.00365659	56.6915	4.61803	2	0.0993592	0.0401767	1.04099	0.0294327	0.172242	0.0300846	1.03054	0.0462664	0.515532	Abnormal involuntary movements	neurological
346.1	`1:90981560_C`	NA	0.0579601	1.05967	0.0426109	0.17376	logistic	643828	3181	640647	0.282129	0.0956218	3433	3	0.00166433	0	1.93106	2	0.380781	0.0579601	1.05967	0.0426109	0.17376	0.0680225	1.07039	0.0516152	0.187545	Nonspecific abnormal findings on radiological and other examination of skull and head	neurological
172.21	`1:90981560_C`	NA	-0.0382949	0.962429	0.0281616	0.173885	logistic	289122	8037	281085	0.399192	0.0924956	0	2	0.000317728	15.6234	1.18516	1	0.276308	-0.0382949	0.962429	0.0281616	0.173885	-0.0369247	0.963749	0.0310174	0.233869	Basal cell carcinoma	neoplasms
818.1	`1:90981560_C`	NA	0.0929161	1.09737	0.0683448	0.173982	logistic	695982	1184	694798	0.382528	0.0958717	3582	3	0	0	0.67365	2	0.714034	0.0929161	1.09737	0.0683448	0.173982	0.0929161	1.09737	0.0683448	0.173982	Subdural hemorrhage (injury)	injuries & poisonings
289.4	`1:90981560_C`	NA	0.0249552	1.02527	0.0183756	0.174444	logistic	671345	17926	653419	0.160136	0.0958188	3570	3	0.00179381	60.2083	5.02617	2	0.0810177	0.0249552	1.02527	0.0183756	0.174444	0.0252156	1.02554	0.0310344	0.416501	Lymphadenitis	hematopoietic
626.2	`1:90981560_C`	NA	-0.0420531	0.958819	0.0310117	0.175087	logistic	620640	6453	614187	0.495209	0.0958575	3326	3	0	0	0.178822	2	0.91447	-0.0420531	0.958819	0.0310117	0.175087	-0.0420531	0.958819	0.0310117	0.175087	Dysmenorrhea	genitourinary
509.1	`1:90981560_C`	NA	-0.032557	0.967967	0.0240223	0.175327	logistic	658272	10541	647731	0.626474	0.0956049	3499	3	0	0	1.44278	2	0.486075	-0.032557	0.967967	0.0240223	0.175327	-0.032557	0.967967	0.0240223	0.175327	Respiratory failure	respiratory
621	`1:90981560_C`	NA	-0.0665757	0.935592	0.0492197	0.176176	logistic	707998	2533	705465	0.416722	0.0956323	3511	3	0	0	0.466593	2	0.791919	-0.0665757	0.935592	0.0492197	0.176176	-0.0665757	0.935592	0.0492197	0.176176	Endometrial hyperplasia	genitourinary
346.3	`1:90981560_C`	NA	0.245002	1.27762	0.181285	0.176543	logistic	640795	148	640647	0.0980023	0.0956148	3432	3	0.0360252	28.4375	2.79476	2	0.247244	0.245002	1.27762	0.181285	0.176543	0.225417	1.25285	0.213651	0.291393	Nonspecific abnormal findings in cerebrospinal fluid	neurological
636.2	`1:90981560_C`	NA	0.069678	1.07216	0.051635	0.177198	logistic	698802	2176	696626	0.341223	0.0960251	3557	3	0	0	0.966169	2	0.616878	0.069678	1.07216	0.051635	0.177198	0.069678	1.07216	0.051635	0.177198	Early onset of delivery	pregnancy complications
165.1	`1:90981560_C`	NA	0.0386568	1.03941	0.028651	0.177263	logistic	728821	6910	721911	0.287679	0.0956613	3609	3	0.000115951	0	1.88954	2	0.388769	0.0386568	1.03941	0.028651	0.177263	0.0389796	1.03975	0.0293534	0.184197	Cancer of bronchus; lung	neoplasms
218.1	`1:90981560_C`	NA	-0.0213346	0.978891	0.0158308	0.177767	logistic	683154	25318	657836	0.191277	0.0958195	3493	3	0	0	1.35867	2	0.506953	-0.0213346	0.978891	0.0158308	0.177767	-0.0213346	0.978891	0.0158308	0.177767	Uterine leiomyoma	neoplasms
716.2	`1:90981560_C`	NA	-0.157172	0.854557	0.116691	0.178009	logistic	642688	481	642207	0.244689	0.0959213	3413	3	0	0	0.31433	2	0.854563	-0.157172	0.854557	0.116691	0.178009	-0.157172	0.854557	0.116691	0.178009	Unspecified monoarthritis	musculoskeletal
275.51	`1:90981560_C`	NA	0.0656807	1.06789	0.0487693	0.178056	logistic	291987	2436	289551	0.278086	0.0926856	0	2	0.00752161	57.629	2.3601	1	0.124474	0.0656807	1.06789	0.0487693	0.178056	0.0482723	1.04946	0.0797626	0.545046	Hypocalcemia	endocrine/metabolic
707.3	`1:90981560_C`	NA	0.0734979	1.07627	0.0546116	0.178357	logistic	715754	1844	713910	0.136377	0.0957878	3617	3	0	0	1.10389	2	0.575829	0.0734979	1.07627	0.0546116	0.178357	0.0734979	1.07627	0.0546116	0.178357	Chronic ulcer of unspecified site	dermatologic
588.2	`1:90981560_C`	NA	0.0567391	1.05838	0.0422189	0.178972	logistic	248947	3344	245603	0.389513	0.0925177	0	2	0	0	0.844585	1	0.358089	0.0567391	1.05838	0.0422189	0.178972	0.0567391	1.05838	0.0422189	0.178972	Secondary hyperparathyroidism (of renal origin)	genitourinary
368.91	`1:90981560_C`	NA	0.112159	1.11869	0.0835242	0.179325	logistic	684631	761	683870	0.217076	0.0957523	3589	3	0.0399878	65.3134	5.76592	2	0.0559688	0.112159	1.11869	0.0835242	0.179325	0.0748032	1.07767	0.146354	0.609274	Psychophysical visual disturbances	sense organs
270.1	`1:90981560_C`	NA	-0.129661	0.878393	0.0965917	0.179477	logistic	707028	730	706298	0.442176	0.0957713	3623	3	0.0164691	47.5731	3.81483	2	0.148463	-0.129661	0.878393	0.0965917	0.179477	-0.102892	0.902224	0.126897	0.417461	Disturbances of amino-acid transport	endocrine/metabolic
191.1	`1:90981560_C`	NA	0.0705314	1.07308	0.0526354	0.180246	logistic	721609	2006	719603	0.23462	0.0958019	3608	3	0	0	0.44312	2	0.801268	0.0705314	1.07308	0.0526354	0.180246	0.0705314	1.07308	0.0526354	0.180246	Cancer of brain and nervous system	neoplasms
604	`1:90981560_C`	NA	-0.0396211	0.961154	0.0296617	0.181625	logistic	660436	6965	653471	0.139657	0.0957822	3407	3	0.00671692	66.2459	5.9252	2	0.0516843	-0.0396211	0.961154	0.0296617	0.181625	-0.0723202	0.930233	0.0582768	0.214614	Disorders of penis	genitourinary
369	`1:90981560_C`	NA	-0.0294159	0.971013	0.022035	0.181889	logistic	666679	13482	653197	0.145481	0.0960492	3518	3	0	0	0.534982	2	0.765297	-0.0294159	0.971013	0.022035	0.181889	-0.0294159	0.971013	0.022035	0.181889	Infection of the eye	sense organs
275.1	`1:90981560_C`	NA	0.0634306	1.06549	0.0475521	0.182231	logistic	698556	2422	696134	0.282875	0.0957804	3613	3	0.00671742	48.908	3.91451	2	0.141246	0.0634306	1.06549	0.0475521	0.182231	0.0518355	1.0532	0.0680552	0.446258	Disorders of iron metabolism	hematopoietic
804	`1:90981560_C`	NA	0.0318569	1.03237	0.0238892	0.182359	logistic	662614	10199	652415	0.337702	0.095742	3461	3	0.000325595	25.5407	2.68603	2	0.261057	0.0318569	1.03237	0.0238892	0.182359	0.0313699	1.03187	0.0261893	0.230989	Fracture of hand or wrist	injuries & poisonings
742.1	`1:90981560_C`	NA	0.119917	1.1274	0.0900612	0.183023	logistic	660880	642	660238	0.0303541	0.0957852	3564	3	0	0	0.593693	2	0.743158	0.119917	1.1274	0.0900612	0.183023	0.119917	1.1274	0.0900612	0.183023	Loose body in joint	musculoskeletal
574.2	`1:90981560_C`	NA	0.0388961	1.03966	0.0292371	0.183397	logistic	683301	6763	676538	0.303997	0.0957521	3456	3	0	0	1.39431	2	0.498	0.0388961	1.03966	0.0292371	0.183397	0.0388961	1.03966	0.0292371	0.183397	Calculus of bile duct	digestive
426.24	`1:90981560_C`	NA	-0.061113	0.940717	0.0459417	0.183443	logistic	572902	2950	569952	0.0978586	0.0958611	3342	3	0.00331152	32.4052	2.95881	2	0.227773	-0.061113	0.940717	0.0459417	0.183443	-0.0647205	0.937329	0.0568048	0.254557	Atrioventricular block, complete	circulatory system
342	`1:90981560_C`	NA	0.046422	1.04752	0.034905	0.183533	logistic	645245	4598	640647	0.0365218	0.0956474	3453	3	0	0	0.602077	2	0.740049	0.046422	1.04752	0.034905	0.183533	0.046422	1.04752	0.034905	0.183533	Hemiplegia	neurological
709.4	`1:90981560_C`	NA	-0.194874	0.822938	0.146664	0.183943	logistic	636427	322	636105	0.594465	0.0959293	3546	3	0	0	0.593694	2	0.743158	-0.194874	0.822938	0.146664	0.183943	-0.194874	0.822938	0.146664	0.183943	Polymyositis	dermatologic
420.22	`1:90981560_C`	NA	-0.150978	0.859867	0.113754	0.184432	logistic	702073	516	701557	0.159783	0.0957707	3574	3	0	0	0.908337	2	0.634976	-0.150978	0.859867	0.113754	0.184432	-0.150978	0.859867	0.113754	0.184432	Chronic pericarditis	circulatory system
285.22	`1:90981560_C`	NA	0.061425	1.06335	0.0463251	0.184854	logistic	605105	2663	602442	0.222027	0.0958387	3346	3	0.000136555	6.23647	2.13303	2	0.344207	0.061425	1.06335	0.0463251	0.184854	0.0615804	1.06352	0.0468281	0.1885	Anemia in neoplastic disease	hematopoietic
530.12	`1:90981560_C`	NA	-0.0380595	0.962656	0.0287657	0.185807	logistic	566978	7166	559812	0.701558	0.0958018	3223	3	1.48677e-06	0	1.64534	2	0.439258	-0.0380595	0.962656	0.0287657	0.185807	-0.0380653	0.96265	0.0287854	0.18604	Ulcer of esophagus	digestive
726.1	`1:90981560_C`	NA	-0.0194891	0.9807	0.0147364	0.185997	logistic	607943	32388	575555	0.116782	0.0958133	3308	3	0.00045517	31.8724	2.93567	2	0.230424	-0.0194891	0.9807	0.0147364	0.185997	-0.0242788	0.976014	0.0199731	0.224147	Enthesopathy	musculoskeletal
579.2	`1:90981560_C`	NA	0.0598232	1.06165	0.0452427	0.186077	logistic	638665	2827	635838	0.121801	0.0957239	3340	3	0.000841636	0.175574	2.00352	2	0.367233	0.0598232	1.06165	0.0452427	0.186077	0.0612413	1.06316	0.0483939	0.205701	Splenomegaly	digestive
519.1	`1:90981560_C`	NA	0.15189	1.16403	0.114918	0.186263	logistic	698797	390	698407	0.0852529	0.0956844	3520	3	0.0108571	27.5294	2.75974	2	0.251611	0.15189	1.16403	0.114918	0.186263	0.145323	1.15641	0.13008	0.263918	Tracheostomy complications	respiratory
359.2	`1:90981560_C`	NA	0.0700045	1.07251	0.0530425	0.186908	logistic	692691	1979	690712	0.271968	0.0957519	3613	3	0	0	0.01413	2	0.99296	0.0700045	1.07251	0.0530425	0.186908	0.0700045	1.07251	0.0530425	0.186908	Myopathy	neurological
560	`1:90981560_C`	NA	0.0281589	1.02856	0.0213841	0.187901	logistic	559550	12913	546637	0.404377	0.0957528	2959	3	0.000427731	18.4362	2.45207	2	0.293454	0.0281589	1.02856	0.0213841	0.187901	0.0298359	1.03029	0.024587	0.224945	Intestinal obstruction without mention of hernia	digestive
379.51	`1:90981560_C`	NA	0.171201	1.18673	0.13059	0.189865	logistic	260823	309	260514	0.354653	0.0928024	0	2	0	0	0.0515015	1	0.820471	0.171201	1.18673	0.13059	0.189865	0.171201	1.18673	0.13059	0.189865	Pigmentary iris degeneration	sense organs
250.23	`1:90981560_C`	NA	-0.043022	0.95789	0.0328288	0.190028	logistic	597507	5857	591650	0.323472	0.0961796	3336	3	0	0	1.1097	2	0.574158	-0.043022	0.95789	0.0328288	0.190028	-0.043022	0.95789	0.0328288	0.190028	Type 2 diabetes with ophthalmic manifestations	endocrine/metabolic
200	`1:90981560_C`	NA	0.0435419	1.0445	0.0333078	0.191125	logistic	714242	5203	709039	0.0246549	0.0956826	3574	3	0	0	0.251786	2	0.881709	0.0435419	1.0445	0.0333078	0.191125	0.0435419	1.0445	0.0333078	0.191125	Myeloproliferative disease	neoplasms
283.21	`1:90981560_C`	NA	0.332079	1.39386	0.25415	0.191339	logistic	221120	73	221047	0.225412	0.0921129	0	2	0.0655404	26.7971	1.36607	1	0.242489	0.332079	1.39386	0.25415	0.191339	0.282629	1.32661	0.322556	0.380912	Hemolytic-uremic syndrome	hematopoietic
244.1	`1:90981560_C`	NA	-0.0380988	0.962618	0.0291621	0.1914	logistic	641891	7354	634537	0.518754	0.0958862	3447	3	0	0	0.888125	2	0.641425	-0.0380988	0.962618	0.0291621	0.1914	-0.0380988	0.962618	0.0291621	0.1914	Secondary hypothyroidism	endocrine/metabolic
701	`1:90981560_C`	NA	0.0185766	1.01875	0.0142338	0.191857	logistic	703073	31786	671287	0.541222	0.0956821	3631	3	0	0	0.0599302	2	0.970479	0.0185766	1.01875	0.0142338	0.191857	0.0185766	1.01875	0.0142338	0.191857	Other hypertrophic and atrophic conditions of skin	dermatologic
218	`1:90981560_C`	NA	-0.0203992	0.979807	0.0156472	0.192337	logistic	683761	25925	657836	0.22655	0.095823	3498	3	0	0	0.691056	2	0.707847	-0.0203992	0.979807	0.0156472	0.192337	-0.0203992	0.979807	0.0156472	0.192337	Benign neoplasm of uterus	neoplasms
315.1	`1:90981560_C`	NA	0.0883881	1.09241	0.0678844	0.192903	logistic	706862	1200	705662	0.370168	0.095728	3600	3	0.00795732	30.3559	2.87175	2	0.237908	0.0883881	1.09241	0.0678844	0.192903	0.110476	1.11681	0.0885749	0.212303	Learning disorder	mental disorders
242.1	`1:90981560_C`	NA	0.057068	1.05873	0.043888	0.193494	logistic	637506	2969	634537	0.459223	0.0959599	3440	3	0	0	0.951021	2	0.621568	0.057068	1.05873	0.043888	0.193494	0.057068	1.05873	0.043888	0.193494	Graves' disease	endocrine/metabolic
711.2	`1:90981560_C`	NA	-0.188434	0.828255	0.145055	0.193926	logistic	642528	321	642207	0.21729	0.0959227	3413	3	0	0	0.170408	2	0.918325	-0.188434	0.828255	0.145055	0.193926	-0.188434	0.828255	0.145055	0.193926	Reiter's disease	musculoskeletal
522.1	`1:90981560_C`	NA	-0.117896	0.888788	0.0907871	0.194081	logistic	278499	796	277703	0.330246	0.0925784	0	2	0.0339996	48.0362	1.92442	1	0.165371	-0.117896	0.888788	0.0907871	0.194081	-0.050769	0.950498	0.173541	0.769868	Pulpitis and necrosis of tooth pulp	digestive
401.2	`1:90981560_C`	NA	-0.0193154	0.98087	0.0148977	0.194791	logistic	503872	34142	469730	0.30611	0.0953526	2683	3	2.5003e-06	0	1.53236	2	0.464785	-0.0193154	0.98087	0.0148977	0.194791	-0.0193431	0.980843	0.0149402	0.195423	Hypertensive heart and/or renal disease	circulatory system
352.1	`1:90981560_C`	NA	0.0596879	1.06151	0.046068	0.195097	logistic	644360	2638	641722	0.319194	0.0957415	3403	3	0.00688321	51.5146	4.12496	2	0.127139	0.0596879	1.06151	0.046068	0.195097	0.0629698	1.06499	0.0668022	0.345869	Trigeminal nerve disorders [CN5]	neurological
562.1	`1:90981560_C`	NA	-0.0134626	0.986628	0.0104009	0.195536	logistic	608353	61716	546637	0.22896	0.0958169	3215	3	0.000176818	39.0051	3.27896	2	0.194081	-0.0134626	0.986628	0.0104009	0.195536	-0.013338	0.986751	0.0134934	0.322918	Diverticulosis	digestive
274.11	`1:90981560_C`	NA	-0.045307	0.955704	0.0350139	0.195675	logistic	713567	5091	708476	0.183745	0.0958095	3591	3	0	0	1.69476	2	0.428537	-0.045307	0.955704	0.0350139	0.195675	-0.045307	0.955704	0.0350139	0.195675	Gouty arthropathy	endocrine/metabolic
737.3	`1:90981560_C`	NA	0.0353546	1.03599	0.0274088	0.197085	logistic	661860	7860	654000	0.154045	0.095703	3470	3	0	0	0.206938	2	0.901704	0.0353546	1.03599	0.0274088	0.197085	0.0353546	1.03599	0.0274088	0.197085	Kyphoscoliosis and scoliosis	musculoskeletal
976	`1:90981560_C`	NA	-0.424769	0.653921	0.32995	0.197964	logistic	445419	75	445344	0.103007	0.0979449	3238	2	0	0	0.334291	1	0.563143	-0.424769	0.653921	0.32995	0.197964	-0.424769	0.653921	0.32995	0.197964	Poisoning by agents primarily affecting skin & mucous membrane, ophthalmological, otorhinolaryngological, & dental drugs	injuries & poisonings
624.2	`1:90981560_C`	NA	-0.118439	0.888306	0.0920951	0.198423	logistic	689081	747	688334	0.417214	0.0957906	3597	3	9.46869e-07	26.7542	2.73053	2	0.255313	-0.118439	0.888306	0.0920951	0.198423	-0.118439	0.888306	0.0920982	0.198442	Atrophy of female genital tract	genitourinary
394.1	`1:90981560_C`	NA	-0.0635999	0.93838	0.049509	0.198927	logistic	669530	2551	666979	0.0912536	0.0957418	3538	3	0.00341324	33.4803	3.00663	2	0.222392	-0.0635999	0.93838	0.049509	0.198927	-0.0664534	0.935706	0.0600929	0.268794	Mitral valve stenosis and aortic valve stenosis	circulatory system
170.1	`1:90981560_C`	NA	-0.104838	0.90047	0.0816163	0.198959	logistic	727423	977	726446	0.325316	0.0956782	3620	3	4.78375e-06	31.4406	2.91718	2	0.232564	-0.104838	0.90047	0.0816163	0.198959	-0.10485	0.90046	0.0816281	0.198974	Bone cancer	neoplasms
614.53	`1:90981560_C`	NA	0.0787723	1.08196	0.0613913	0.19945	logistic	683401	1455	681946	0.722973	0.095692	3521	3	0.00130599	0	1.60956	2	0.447186	0.0787723	1.08196	0.0613913	0.19945	0.0818282	1.08527	0.0660361	0.215292	Cyst or abscess of Bartholin's gland	genitourinary
327.5	`1:90981560_C`	NA	-0.04103	0.9598	0.0320568	0.200574	logistic	633558	6092	627466	0.446328	0.0961293	3560	3	0	0	0.360036	2	0.835255	-0.04103	0.9598	0.0320568	0.200574	-0.04103	0.9598	0.0320568	0.200574	Parasomnia	neurological
362.27	`1:90981560_C`	NA	-0.0653291	0.936759	0.0511135	0.201208	logistic	266857	2655	264202	0.366612	0.0927388	0	2	0	0	0.186601	1	0.665761	-0.0653291	0.936759	0.0511135	0.201208	-0.0653291	0.936759	0.0511135	0.201208	Drusen (degenerative) of retina	sense organs
180.3	`1:90981560_C`	NA	-0.0367456	0.963921	0.0287517	0.201238	logistic	649570	7484	642086	0.0820429	0.0957095	3252	3	0	0	0.367019	2	0.832344	-0.0367456	0.963921	0.0287517	0.201238	-0.0367456	0.963921	0.0287517	0.201238	Cervical intraepithelial neoplasia [CIN] [Cervical dysplasia]	neoplasms
516	`1:90981560_C`	NA	0.0397038	1.0405	0.031069	0.201277	logistic	729141	5848	723293	0.324781	0.0957106	3635	3	0.00458105	60.5565	5.07054	2	0.0792402	0.0397038	1.0405	0.031069	0.201277	0.0229465	1.02321	0.0508716	0.651942	Abnormal sputum	respiratory
856	`1:90981560_C`	NA	-0.129443	0.878585	0.101472	0.202079	logistic	674727	622	674105	0.278699	0.0957543	3482	3	0	0	1.2608	2	0.532378	-0.129443	0.878585	0.101472	0.202079	-0.129443	0.878585	0.101472	0.202079	Vascular complications of surgery and medical procedures	injuries & poisonings
741.4	`1:90981560_C`	NA	-0.0265711	0.973779	0.0208799	0.203171	logistic	674488	14250	660238	0.132377	0.0957348	3586	3	0.00260736	60.5508	5.06982	2	0.079269	-0.0265711	0.973779	0.0208799	0.203171	-0.0248837	0.975423	0.0373761	0.505562	Joint effusions	musculoskeletal
443	`1:90981560_C`	NA	-0.0220448	0.978196	0.0173496	0.203862	logistic	683456	21155	662301	0.786345	0.0957838	3583	3	0.000798456	46.6453	3.7485	2	0.15347	-0.0220448	0.978196	0.0173496	0.203862	-0.0197755	0.980419	0.0238767	0.407537	Peripheral vascular disease	circulatory system
771.2	`1:90981560_C`	NA	0.0663156	1.06856	0.0523112	0.2049	logistic	278365	2065	276300	0.531204	0.0923949	0	2	0	0	0.0289989	1	0.864782	0.0663156	1.06856	0.0523112	0.2049	0.0663156	1.06856	0.0523112	0.2049	Cramp of limb	symptoms
674	`1:90981560_C`	NA	-0.172472	0.841581	0.136108	0.205093	logistic	730363	377	729986	0.212442	0.0957318	3629	3	0	0	0.16504	2	0.920793	-0.172472	0.841581	0.136108	0.205093	-0.172472	0.841581	0.136108	0.205093	Other complications of the puerperium NEC	pregnancy complications
747.13	`1:90981560_C`	NA	-0.0956187	0.90881	0.0759284	0.207912	logistic	718792	1111	717681	0.21649	0.0957426	3614	3	0	0	0.411451	2	0.814056	-0.0956187	0.90881	0.0759284	0.207912	-0.0956187	0.90881	0.0759284	0.207912	Congenital anomalies of great vessels	congenital anomalies
751.11	`1:90981560_C`	NA	-0.0991401	0.905616	0.0787609	0.208121	logistic	715065	1034	714031	0.338131	0.0957361	3607	3	0.0130486	41.8478	3.43925	2	0.179133	-0.0991401	0.905616	0.0787609	0.208121	-0.100783	0.90413	0.105475	0.33932	Congenital anomalies of female genital organs	congenital anomalies
379.1	`1:90981560_C`	NA	-0.115186	0.8912	0.0919578	0.210353	logistic	661715	763	660952	0.345891	0.0959484	3529	3	0.0030836	0	1.46999	2	0.479507	-0.115186	0.8912	0.0919578	0.210353	-0.122826	0.884418	0.100182	0.220187	Scleritis and episcleritis	sense organs
426.8	`1:90981560_C`	NA	0.0632145	1.06526	0.0504953	0.21061	logistic	572123	2171	569952	0.210666	0.0959103	3336	3	0.00549934	40.2319	3.34627	2	0.187658	0.0632145	1.06526	0.0504953	0.21061	0.0496393	1.05089	0.0698672	0.477406	Other cardiac conduction disorders	circulatory system
522.5	`1:90981560_C`	NA	0.0446003	1.04561	0.0356474	0.21088	logistic	678598	4475	674123	0.284201	0.0958196	3508	3	0	0	1.41428	2	0.493053	0.0446003	1.04561	0.0356474	0.21088	0.0446003	1.04561	0.0356474	0.21088	Periapical abscess	digestive
277.5	`1:90981560_C`	NA	0.0541643	1.05566	0.0432963	0.210929	logistic	717048	3063	713985	0.230534	0.0957467	3618	3	0	0	0.909794	2	0.634513	0.0541643	1.05566	0.0432963	0.210929	0.0541643	1.05566	0.0432963	0.210929	Other disorders of lipoid metabolism	endocrine/metabolic
427.41	`1:90981560_C`	NA	-0.0878859	0.915865	0.0702944	0.211207	logistic	571210	1258	569952	0.309984	0.0958719	3338	3	0	0	1.54518	2	0.461816	-0.0878859	0.915865	0.0702944	0.211207	-0.0878859	0.915865	0.0702944	0.211207	Ventricular fibrillation and flutter	circulatory system
727	`1:90981560_C`	NA	-0.015594	0.984527	0.0124989	0.212164	logistic	619462	43907	575555	0.342703	0.0957936	3411	3	3.75626e-07	5.9132	2.1257	2	0.34547	-0.015594	0.984527	0.0124989	0.212164	-0.0155969	0.984524	0.0125045	0.212288	Other disorders of synovium, tendon, and bursa	musculoskeletal
750.15	`1:90981560_C`	NA	0.252088	1.28671	0.202133	0.212348	logistic	714148	117	714031	0.403146	0.095754	3602	3	0	0	1.1665	2	0.558081	0.252088	1.28671	0.202133	0.212348	0.252088	1.28671	0.202133	0.212348	Congenital anomalies of stomach	congenital anomalies
728.71	`1:90981560_C`	NA	0.042153	1.04305	0.033877	0.213391	logistic	580393	4838	575555	0.0423593	0.0959677	3300	3	0.0311239	78.724	9.40028	2	0.00909398	0.042153	1.04305	0.033877	0.213391	-0.0405999	0.960213	0.111951	0.716861	Contracture of palmar fascia [Dupuytren's disease]	musculoskeletal
285	`1:90981560_C`	NA	0.012213	1.01229	0.00982596	0.213894	logistic	678004	75562	602442	0.307262	0.0958062	3489	3	0	0	1.07441	2	0.58438	0.012213	1.01229	0.00982596	0.213894	0.012213	1.01229	0.00982596	0.213894	Other anemias	hematopoietic
286.8	`1:90981560_C`	NA	-0.0546378	0.946828	0.0439803	0.214117	logistic	281708	3234	278474	0.110074	0.0924752	0	2	0	0	0.516614	1	0.47229	-0.0546378	0.946828	0.0439803	0.214117	-0.0546378	0.946828	0.0439803	0.214117	Hypercoagulable state	hematopoietic
361	`1:90981560_C`	NA	0.031022	1.03151	0.0249779	0.214245	logistic	669811	9529	660282	0.173088	0.0958756	3508	3	0.00169092	43.0355	3.51096	2	0.172824	0.031022	1.03151	0.0249779	0.214245	0.0350897	1.03571	0.0356569	0.325069	Retinal detachments and defects	sense organs
198.3	`1:90981560_C`	NA	0.0355945	1.03624	0.0287273	0.215328	logistic	654073	6843	647230	0.505316	0.0955207	3318	3	0.00641006	58.5054	4.8199	2	0.0898196	0.0355945	1.03624	0.0287273	0.215328	0.0697938	1.07229	0.0595247	0.24099	Secondary malignant neoplasm of digestive systems	neoplasms
701.2	`1:90981560_C`	NA	0.0317192	1.03223	0.0256881	0.216911	logistic	680158	8871	671287	0.537226	0.0956888	3594	3	1.68217e-06	9.04198	2.19882	2	0.333068	0.0317192	1.03223	0.0256881	0.216911	0.0317135	1.03222	0.0256995	0.217198	Scar conditions and fibrosis of skin	dermatologic
507	`1:90981560_C`	NA	0.0195292	1.01972	0.0158392	0.217587	logistic	672420	24689	647731	0.797274	0.0956932	3541	3	0	0	0.837022	2	0.658026	0.0195292	1.01972	0.0158392	0.217587	0.0195292	1.01972	0.0158392	0.217587	Pleurisy; pleural effusion	respiratory
686.4	`1:90981560_C`	NA	-0.0879317	0.915823	0.0713204	0.217609	logistic	644920	1224	643696	0.134517	0.0957669	3506	3	0	0	1.65539	2	0.437056	-0.0879317	0.915823	0.0713204	0.217609	-0.0879317	0.915823	0.0713204	0.217609	Pyogenic granuloma	dermatologic
966	`1:90981560_C`	NA	0.0980353	1.103	0.079565	0.217896	logistic	659190	838	658352	0.071837	0.0955203	3249	3	0.0524921	62.783	5.37389	2	0.0680887	0.0980353	1.103	0.079565	0.217896	-0.0323442	0.968173	0.169082	0.848296	Poisoning by anticonvulsants and anti-Parkinsonism drugs	injuries & poisonings
255.2	`1:90981560_C`	NA	0.0544851	1.056	0.0442383	0.218088	logistic	686486	2904	683582	0.329136	0.0958133	3560	3	0	0	1.38037	2	0.501484	0.0544851	1.056	0.0442383	0.218088	0.0544851	1.056	0.0442383	0.218088	Adrenal hypofunction	endocrine/metabolic
588	`1:90981560_C`	NA	0.0434793	1.04444	0.0353031	0.218098	logistic	637781	4871	632910	0.394854	0.0958668	3429	3	0	0	0.85096	2	0.653456	0.0434793	1.04444	0.0353031	0.218098	0.0434793	1.04444	0.0353031	0.218098	Disorders resulting from impaired renal function	genitourinary
270.11	`1:90981560_C`	NA	-0.138348	0.870795	0.112392	0.218343	logistic	298405	539	297866	0.464323	0.0927381	0	2	0	0	0.00315555	1	0.955203	-0.138348	0.870795	0.112392	0.218343	-0.138348	0.870795	0.112392	0.218343	Disturbances of sulphur-bearing amino-acid metabolism	endocrine/metabolic
241	`1:90981560_C`	NA	-0.0239104	0.976373	0.0194261	0.218383	logistic	651692	17155	634537	0.583333	0.0958451	3441	3	0.00292078	68.1686	6.28311	2	0.0432156	-0.0239104	0.976373	0.0194261	0.218383	-0.00154948	0.998452	0.0385587	0.967946	Nontoxic nodular goiter	endocrine/metabolic
575.7	`1:90981560_C`	NA	0.0533768	1.05483	0.0433669	0.21839	logistic	679465	2927	676538	0.221244	0.0957621	3437	3	0	0	0.0834576	2	0.95913	0.0533768	1.05483	0.0433669	0.21839	0.0533768	1.05483	0.0433669	0.21839	Other disorders of gallbladder	digestive
472	`1:90981560_C`	NA	-0.0290393	0.971378	0.023596	0.21844	logistic	597059	11471	585588	0.842384	0.0959151	3428	3	0	0	0.464026	2	0.792936	-0.0290393	0.971378	0.023596	0.21844	-0.0290393	0.971378	0.023596	0.21844	Chronic pharyngitis and nasopharyngitis	respiratory
681.3	`1:90981560_C`	NA	0.0241819	1.02448	0.0196911	0.219425	logistic	658798	15102	643696	0.102408	0.0958313	3560	3	0	0	0.288945	2	0.865479	0.0241819	1.02448	0.0196911	0.219425	0.0241819	1.02448	0.0196911	0.219425	Cellulitis and abscess of arm/hand	dermatologic
383	`1:90981560_C`	NA	0.102373	1.1078	0.0833628	0.219432	logistic	672106	768	671338	0.395972	0.0958777	3580	3	0	0	0.779805	2	0.677123	0.102373	1.1078	0.0833628	0.219432	0.102373	1.1078	0.0833628	0.219432	Otosclerosis	sense organs
642.1	`1:90981560_C`	NA	-0.0576377	0.943992	0.0470358	0.220424	logistic	728678	2879	725799	0.384024	0.095746	3625	3	0	0	0.157803	2	0.924131	-0.0576377	0.943992	0.0470358	0.220424	-0.0576377	0.943992	0.0470358	0.220424	Preeclampsia and eclampsia	pregnancy complications
327.32	`1:90981560_C`	NA	-0.0165877	0.983549	0.0135437	0.220669	logistic	263285	38394	224891	0.281345	0.0930475	0	2	5.44815e-05	10.3933	1.11599	1	0.290784	-0.0165877	0.983549	0.0135437	0.220669	-0.0158003	0.984324	0.0146976	0.28236	Obstructive sleep apnea	neurological
187	`1:90981560_C`	NA	0.084681	1.08837	0.0691473	0.220708	logistic	713151	1149	712002	0.0172279	0.0957217	3554	3	2.01429e-06	20.4211	2.51323	2	0.284616	0.084681	1.08837	0.0691473	0.220708	0.0846803	1.08837	0.0691528	0.220749	Cancer of other male genital organs	neoplasms
751.21	`1:90981560_C`	NA	0.0507775	1.05209	0.0416332	0.222602	logistic	717372	3341	714031	0.321726	0.0957572	3606	3	0.00216787	22.3	2.574	2	0.276098	0.0507775	1.05209	0.0416332	0.222602	0.0535941	1.05506	0.0504879	0.288452	Cystic kidney disease	congenital anomalies
465.4	`1:90981560_C`	NA	-0.0785742	0.924433	0.0645056	0.223186	logistic	614385	1538	612847	0.387767	0.096175	3599	3	0.0392823	75.4523	8.14742	2	0.0170142	-0.0785742	0.924433	0.0645056	0.223186	-0.0505239	0.950731	0.135538	0.709322	Acute laryngitis and tracheitis	respiratory
447.1	`1:90981560_C`	NA	-0.0590356	0.942673	0.0485231	0.223737	logistic	664871	2570	662301	0.571651	0.0958051	3554	3	0	0	1.36573	2	0.505167	-0.0590356	0.942673	0.0485231	0.223737	-0.0590356	0.942673	0.0485231	0.223737	Stricture of artery	circulatory system
721.1	`1:90981560_C`	NA	0.0147992	1.01491	0.0121672	0.223864	logistic	665267	45042	620225	0.437054	0.0958795	3522	3	0	0	1.11825	2	0.571709	0.0147992	1.01491	0.0121672	0.223864	0.0147992	1.01491	0.0121672	0.223864	Spondylosis without myelopathy	musculoskeletal
587	`1:90981560_C`	NA	0.0474585	1.0486	0.039084	0.224645	logistic	637177	4267	632910	0.331124	0.0958525	3435	3	0	0	1.50783	2	0.470522	0.0474585	1.0486	0.039084	0.224645	0.0474585	1.0486	0.039084	0.224645	Kidney replaced by transpant	genitourinary
350	`1:90981560_C`	NA	0.0206649	1.02088	0.0170291	0.224938	logistic	716480	21897	694583	0.363911	0.0957026	3633	3	0.00032253	30.8067	2.89046	2	0.235692	0.0206649	1.02088	0.0170291	0.224938	0.0186819	1.01886	0.0200802	0.352182	Abnormal movement	neurological
962	`1:90981560_C`	NA	0.0778843	1.081	0.0641818	0.224941	logistic	659698	1346	658352	0.0785654	0.0955217	3241	3	0.0442303	77.1903	8.76819	2	0.0124742	0.0778843	1.081	0.0641818	0.224941	0.161075	1.17477	0.141362	0.254515	Poisoning by hormones and synthetic substitutes	injuries & poisonings
790.8	`1:90981560_C`	NA	-0.0893317	0.914542	0.0736577	0.225208	logistic	267185	1207	265978	0.115539	0.0929337	0	2	0.0272164	66.7732	3.00962	1	0.0827719	-0.0893317	0.914542	0.0736577	0.225208	-0.046831	0.954249	0.141182	0.740112	Elevated C-reactive protein (CRP)	symptoms
287.32	`1:90981560_C`	NA	0.0739608	1.07676	0.0610999	0.226092	logistic	685853	1549	684304	0.0361847	0.0958011	3590	3	1.73206e-06	0	1.45436	2	0.483269	0.0739608	1.07676	0.0610999	0.226092	0.073957	1.07676	0.0611062	0.226163	Secondary thrombocytopenia	hematopoietic
370.2	`1:90981560_C`	NA	0.0958569	1.1006	0.0792247	0.226303	logistic	654137	940	653197	0.355553	0.0961129	3504	3	0.0392916	60.7126	5.0907	2	0.0784458	0.0958569	1.1006	0.0792247	0.226303	0.173169	1.18907	0.151241	0.252215	Superficial keratitis	sense organs
198.7	`1:90981560_C`	NA	0.121535	1.12923	0.100448	0.226307	logistic	647752	522	647230	0.383672	0.0954771	3281	3	0	0	0.887139	2	0.641742	0.121535	1.12923	0.100448	0.226307	0.121535	1.12923	0.100448	0.226307	Secondary malignant neoplasm of skin	neoplasms
287.3	`1:90981560_C`	NA	0.0262483	1.0266	0.0217295	0.227063	logistic	697165	12861	684304	0.102603	0.0957973	3615	3	0	0	1.30788	2	0.519993	0.0262483	1.0266	0.0217295	0.227063	0.0262483	1.0266	0.0217295	0.227063	Thrombocytopenia	hematopoietic
427.9	`1:90981560_C`	NA	-0.0178846	0.982274	0.0148234	0.227619	logistic	600933	30981	569952	0.486512	0.0957478	3392	3	0	0	1.17327	2	0.556195	-0.0178846	0.982274	0.0148234	0.227619	-0.0178846	0.982274	0.0148234	0.227619	Palpitations	circulatory system
370.1	`1:90981560_C`	NA	-0.0948757	0.909486	0.0787516	0.228301	logistic	654220	1023	653197	0.212428	0.0960946	3509	3	0	0	0.933202	2	0.62713	-0.0948757	0.909486	0.0787516	0.228301	-0.0948757	0.909486	0.0787516	0.228301	Corneal ulcer	sense organs
353	`1:90981560_C`	NA	-0.0235004	0.976774	0.0195212	0.228651	logistic	657891	16169	641722	0.202819	0.095661	3467	3	1.11548e-06	32.2947	2.95398	2	0.228324	-0.0235004	0.976774	0.0195212	0.228651	-0.0235122	0.976762	0.0195348	0.228743	Nerve root and plexus disorders	neurological
739	`1:90981560_C`	NA	0.0623262	1.06431	0.0518274	0.229142	logistic	656056	2056	654000	0.0605492	0.0957083	3464	3	0.00334452	33.1122	2.99008	2	0.224239	0.0623262	1.06431	0.0518274	0.229142	0.0718372	1.07448	0.0626728	0.251702	Contracture of joint	musculoskeletal
971	`1:90981560_C`	NA	-0.132867	0.875581	0.110502	0.229211	logistic	658875	523	658352	0.129641	0.0954991	3240	3	0	0	1.27348	2	0.529015	-0.132867	0.875581	0.110502	0.229211	-0.132867	0.875581	0.110502	0.229211	Poisoning by drugs primarily affecting the autonomic nervous system	injuries & poisonings
345	`1:90981560_C`	NA	0.0198837	1.02008	0.0165951	0.23085	logistic	662401	21754	640647	0.235223	0.0957094	3500	3	0.000782664	48.6021	3.89121	2	0.142901	0.0198837	1.02008	0.0165951	0.23085	0.0204544	1.02066	0.0231856	0.377669	Epilepsy, recurrent seizures, convulsions	neurological
733.6	`1:90981560_C`	NA	-0.0724239	0.930137	0.0604506	0.23089	logistic	614909	1708	613201	0.583016	0.0958947	3410	3	8.13586e-07	0	1.61238	2	0.446557	-0.0724239	0.930137	0.0604506	0.23089	-0.0724237	0.930137	0.0604536	0.230916	Costochondritis	musculoskeletal
442	`1:90981560_C`	NA	-0.02768	0.9727	0.0231162	0.231139	logistic	674262	11961	662301	0.611871	0.0957914	3568	3	0.000227695	4.20806	2.08786	2	0.352069	-0.02768	0.9727	0.0231162	0.231139	-0.0281516	0.972241	0.0247693	0.255725	Other aneurysm	circulatory system
429	`1:90981560_C`	NA	-0.029087	0.971332	0.0243176	0.231645	logistic	686660	10970	675690	0.15523	0.0957242	3537	3	8.27613e-06	0	1.47262	2	0.478877	-0.029087	0.971332	0.0243176	0.231645	-0.0291294	0.971291	0.024391	0.232373	Ill-defined descriptions and complications of heart disease	circulatory system
754.1	`1:90981560_C`	NA	0.255877	1.29159	0.21394	0.231689	logistic	309044	108	308936	0.0459139	0.092757	0	2	0	0	0.021003	1	0.884771	0.255877	1.29159	0.21394	0.231689	0.255877	1.29159	0.21394	0.231689	Lumbosacral spondylolysis, congenital	congenital anomalies
710.1	`1:90981560_C`	NA	-0.0390558	0.961697	0.0326678	0.231874	logistic	647988	5781	642207	0.265327	0.0958883	3422	3	0	0	0.237006	2	0.888249	-0.0390558	0.961697	0.0326678	0.231874	-0.0390558	0.961697	0.0326678	0.231874	Osteomyelitis	musculoskeletal
710	`1:90981560_C`	NA	-0.0377373	0.962966	0.0316483	0.233106	logistic	648347	6140	642207	0.297516	0.0958892	3423	3	0	0	0.0726326	2	0.964335	-0.0377373	0.962966	0.0316483	0.233106	-0.0377373	0.962966	0.0316483	0.233106	Osteomyelitis, periostitis, and other infections involving bone	musculoskeletal
361.2	`1:90981560_C`	NA	0.143715	1.15456	0.120677	0.23369	logistic	660650	368	660282	0.203414	0.0958768	3473	3	0	0	1.25003	2	0.535255	0.143715	1.15456	0.120677	0.23369	0.143715	1.15456	0.120677	0.23369	Retinoschisis and retinal cysts	sense organs
732.1	`1:90981560_C`	NA	-0.0997269	0.905085	0.0838934	0.234545	logistic	614078	877	613201	0.613536	0.0959039	3408	3	0	0	0.00460398	2	0.997701	-0.0997269	0.905085	0.0838934	0.234545	-0.0997269	0.905085	0.0838934	0.234545	Juvenile osteochondrosis	musculoskeletal
594	`1:90981560_C`	NA	0.0184616	1.01863	0.0155358	0.234706	logistic	718357	25453	692904	0.163661	0.0957887	3627	3	0	0	0.547547	2	0.760504	0.0184616	1.01863	0.0155358	0.234706	0.0184616	1.01863	0.0155358	0.234706	Urinary calculus	genitourinary
338.1	`1:90981560_C`	NA	-0.0269985	0.973363	0.0227305	0.234925	logistic	237436	12235	225201	0.367265	0.0927092	0	2	0.000846208	41.9934	1.72394	1	0.189186	-0.0269985	0.973363	0.0227305	0.234925	-0.0315375	0.968955	0.0311165	0.310808	Acute pain	neurological
433.3	`1:90981560_C`	NA	0.024235	1.02453	0.0204148	0.235177	logistic	676209	14310	661899	0.361888	0.0957315	3540	3	0	0	1.7232	2	0.422485	0.024235	1.02453	0.0204148	0.235177	0.024235	1.02453	0.0204148	0.235177	Cerebral ischemia	circulatory system
741	`1:90981560_C`	NA	-0.015988	0.984139	0.0134707	0.23528	logistic	697200	36962	660238	0.122153	0.0957293	3613	3	0	0	0.0194154	2	0.990339	-0.015988	0.984139	0.0134707	0.23528	-0.015988	0.984139	0.0134707	0.23528	Symptoms and disorders of the joints	musculoskeletal
736.1	`1:90981560_C`	NA	0.150979	1.16297	0.127297	0.235607	logistic	654317	317	654000	0.0965938	0.0956952	3459	3	0	0	1.02581	2	0.598755	0.150979	1.16297	0.127297	0.235607	0.150979	1.16297	0.127297	0.235607	Acquired deformities of forearm	musculoskeletal
562	`1:90981560_C`	NA	-0.0120781	0.987995	0.010194	0.236087	logistic	611313	64676	546637	0.21983	0.0958118	3215	3	9.52715e-05	35.6376	3.1074	2	0.211464	-0.0120781	0.987995	0.010194	0.236087	-0.011735	0.988334	0.0119905	0.327733	Diverticulosis and diverticulitis	digestive
611.3	`1:90981560_C`	NA	-0.0210549	0.979165	0.0177853	0.236476	logistic	673845	21563	652282	0.591927	0.0957824	3542	3	3.78897e-06	0	1.71054	2	0.425169	-0.0210549	0.979165	0.0177853	0.236476	-0.0210338	0.979186	0.0178377	0.238326	Lump or mass in breast	genitourinary
947	`1:90981560_C`	NA	-0.0358969	0.96474	0.0303245	0.236509	logistic	631356	6974	624382	0.085693	0.0960076	3538	3	2.8631e-06	0	1.87521	2	0.391565	-0.0358969	0.96474	0.0303245	0.236509	-0.0358769	0.964759	0.030346	0.237102	Urticaria	dermatologic
763	`1:90981560_C`	NA	0.0202908	1.0205	0.0171473	0.236683	logistic	689452	21725	667727	0.413727	0.0959247	3607	3	4.10765e-07	56.8555	4.63558	2	0.0984909	0.0202908	1.0205	0.0171473	0.236683	0.0202971	1.0205	0.0171539	0.236717	Thoracic or lumbosacral neuritis or radiculitis, unspecified	symptoms
260	`1:90981560_C`	NA	0.0306879	1.03116	0.0260588	0.23894	logistic	646102	8904	637198	0.5582	0.0959206	3573	3	8.44095e-06	38.5453	3.25443	2	0.196476	0.0306879	1.03116	0.0260588	0.23894	0.0306475	1.03112	0.0261337	0.240909	Protein-calorie malnutrition	endocrine/metabolic
524	`1:90981560_C`	NA	-0.0500635	0.951169	0.0426362	0.240314	logistic	677512	3389	674123	0.283401	0.0957636	3500	3	0	0	0.344203	2	0.841894	-0.0500635	0.951169	0.0426362	0.240314	-0.0500635	0.951169	0.0426362	0.240314	Dentofacial anomalies, including malocclusion	digestive
523.31	`1:90981560_C`	NA	-0.0636863	0.938299	0.0545267	0.242813	logistic	676272	2149	674123	0.394418	0.095761	3501	3	0.00475346	14.2625	2.3327	2	0.311502	-0.0636863	0.938299	0.0545267	0.242813	-0.0793581	0.923709	0.0712854	0.265603	Acute periodontitis	digestive
440.9	`1:90981560_C`	NA	-0.0471575	0.953937	0.0404493	0.243678	logistic	666307	4006	662301	0.445709	0.0957877	3547	3	0	0	0.523362	2	0.769756	-0.0471575	0.953937	0.0404493	0.243678	-0.0471575	0.953937	0.0404493	0.243678	Atherosclerosis of aorta	circulatory system
426.22	`1:90981560_C`	NA	0.197222	1.21801	0.169298	0.244042	logistic	198664	178	198486	0.232889	0.0921883	0	2	0	0	0.0253781	1	0.873429	0.197222	1.21801	0.169298	0.244042	0.197222	1.21801	0.169298	0.244042	Mobitz II AV block	circulatory system
726.3	`1:90981560_C`	NA	-0.034927	0.965676	0.0300029	0.244376	logistic	582632	7077	575555	0.100496	0.0958796	3274	3	0.01966	81.8568	11.0234	2	0.00403921	-0.034927	0.965676	0.0300029	0.244376	0.000173603	1.00017	0.0876608	0.99842	Bursitis	musculoskeletal
433.6	`1:90981560_C`	NA	0.0325538	1.03309	0.0279994	0.244968	logistic	669331	7432	661899	0.394034	0.095703	3524	3	0.00190973	42.7663	3.49444	2	0.174257	0.0325538	1.03309	0.0279994	0.244968	0.037078	1.03777	0.0392473	0.344797	Acute, but ill-defined cerebrovascular disease	circulatory system
145.2	`1:90981560_C`	NA	0.0910524	1.09533	0.0786565	0.247029	logistic	721344	876	720468	0.0820349	0.0956118	3570	3	0.0192247	49.6566	3.97272	2	0.137194	0.0910524	1.09533	0.0786565	0.247029	0.0784445	1.0816	0.113656	0.490075	Cancer of tongue	neoplasms
272	`1:90981560_C`	NA	-0.00858713	0.99145	0.0074183	0.247043	logistic	710172	173366	536806	0.401607	0.0957289	3634	3	0.000129637	43.0032	3.50897	2	0.172997	-0.00858713	0.99145	0.0074183	0.247043	-0.00978618	0.990262	0.0100938	0.332285	Disorders of lipoid metabolism	endocrine/metabolic
253	`1:90981560_C`	NA	0.0402346	1.04105	0.0348189	0.247869	logistic	688436	4854	683582	0.39546	0.0958027	3561	3	0	0	0.714845	2	0.699477	0.0402346	1.04105	0.0348189	0.247869	0.0402346	1.04105	0.0348189	0.247869	Disorders of the pituitary gland and its hypothalamic control	endocrine/metabolic
362.31	`1:90981560_C`	NA	0.113619	1.12033	0.098435	0.248395	logistic	656060	588	655472	0.259909	0.0959242	3458	3	0	0	0.5582	2	0.756464	0.113619	1.12033	0.098435	0.248395	0.113619	1.12033	0.098435	0.248395	Separation of retinal layers	sense organs
510	`1:90981560_C`	NA	-0.0239506	0.976334	0.0207832	0.249156	logistic	719130	14651	704479	0.706446	0.0957184	3631	3	0.000335314	20.664	2.52092	2	0.283523	-0.0239506	0.976334	0.0207832	0.249156	-0.0217312	0.978503	0.0237776	0.360751	Other diseases of lung	respiratory
737	`1:90981560_C`	NA	0.0277519	1.02814	0.0240893	0.249304	logistic	664294	10294	654000	0.144499	0.0957001	3474	3	0	0	0.0124789	2	0.99378	0.0277519	1.02814	0.0240893	0.249304	0.0277519	1.02814	0.0240893	0.249304	Curvature of spine	musculoskeletal
604.3	`1:90981560_C`	NA	-0.073751	0.928903	0.0640753	0.24973	logistic	654965	1494	653471	0.219941	0.0958028	3384	3	3.11332e-07	31.8713	2.93562	2	0.230429	-0.073751	0.928903	0.0640753	0.24973	-0.0737525	0.928902	0.0640766	0.24973	Peyronie's disease	genitourinary
341	`1:90981560_C`	NA	0.0753882	1.0783	0.0655049	0.249782	logistic	641945	1298	640647	0.0463431	0.0956203	3433	3	0.0125308	48.2357	3.86367	2	0.144882	0.0753882	1.0783	0.0655049	0.249782	0.0828176	1.08634	0.0929967	0.373174	Other demyelinating diseases of central nervous system	neurological
333	`1:90981560_C`	NA	0.0269992	1.02737	0.0235109	0.250815	logistic	651504	10857	640647	0.0610385	0.0956295	3447	3	0.00114126	30.9381	2.89595	2	0.235046	0.0269992	1.02737	0.0235109	0.250815	0.017242	1.01739	0.0319479	0.589411	Extrapyramidal disease and abnormal movement disorders	neurological
705.8	`1:90981560_C`	NA	-0.0413675	0.959476	0.0360261	0.25086	logistic	660991	4746	656245	0.239422	0.0956503	3549	3	0	0	0.376171	2	0.828544	-0.0413675	0.959476	0.0360261	0.25086	-0.0413675	0.959476	0.0360261	0.25086	Hyperhidrosis	dermatologic
261.41	`1:90981560_C`	NA	0.113369	1.12004	0.098818	0.25128	logistic	637755	557	637198	0.596779	0.0959028	3570	3	0.0754553	69.5354	6.565	2	0.0375343	0.113369	1.12004	0.098818	0.25128	0.156414	1.16931	0.190123	0.410679	Rickets or osteomalacia	endocrine/metabolic
803.1	`1:90981560_C`	NA	-0.0393692	0.961396	0.0343176	0.251299	logistic	657571	5156	652415	0.209386	0.0956718	3452	3	0	0	0.114044	2	0.944573	-0.0393692	0.961396	0.0343176	0.251299	-0.0393692	0.961396	0.0343176	0.251299	Fracture of humerus	injuries & poisonings
428.4	`1:90981560_C`	NA	-0.0291529	0.971268	0.025517	0.253251	logistic	285990	9610	276380	0.114097	0.0925085	0	2	0.00195256	59.2773	2.45563	1	0.117104	-0.0291529	0.971268	0.025517	0.253251	-0.0332627	0.967284	0.0404846	0.411297	Heart failure with preserved EF [Diastolic heart failure]	circulatory system
411.41	`1:90981560_C`	NA	-0.0507581	0.950509	0.0444574	0.253568	logistic	621816	3124	618692	0.186672	0.0956762	3290	3	0	0	0.127427	2	0.938274	-0.0507581	0.950509	0.0444574	0.253568	-0.0507581	0.950509	0.0444574	0.253568	Aneurysm and dissection of heart	circulatory system
783.1	`1:90981560_C`	NA	-0.184242	0.831735	0.161416	0.253699	logistic	268981	264	268717	0.426785	0.0923801	0	2	0	0	0.00082442	1	0.977094	-0.184242	0.831735	0.161416	0.253699	-0.184242	0.831735	0.161416	0.253699	Postprocedural fever	symptoms
381.3	`1:90981560_C`	NA	0.105022	1.11074	0.0920187	0.253738	logistic	671972	634	671338	0.429471	0.0958753	3580	3	0	0	0.365629	2	0.832923	0.105022	1.11074	0.0920187	0.253738	0.105022	1.11074	0.0920187	0.253738	Mastoiditis & related conditions	sense organs
263	`1:90981560_C`	NA	-0.0767351	0.926135	0.0675062	0.255658	logistic	235663	1396	234267	0.549029	0.0922355	0	2	0	0	0.0445686	1	0.832799	-0.0767351	0.926135	0.0675062	0.255658	-0.0767351	0.926135	0.0675062	0.255658	Other nutritional deficiency	endocrine/metabolic
740.2	`1:90981560_C`	NA	-0.0290424	0.971375	0.0256182	0.256934	logistic	581294	9690	571604	0.578237	0.0953674	3151	3	0.00159883	30.7385	2.88761	2	0.236029	-0.0290424	0.971375	0.0256182	0.256934	-0.0354578	0.965163	0.0368593	0.33606	Osteoarthrosis, generalized	musculoskeletal
502	`1:90981560_C`	NA	-0.0441405	0.956819	0.0390741	0.258618	logistic	261512	4119	257393	0.588489	0.0920971	0	2	0.000310844	9.23634	1.10176	1	0.29388	-0.0441405	0.956819	0.0390741	0.258618	-0.0442104	0.956753	0.0410153	0.281077	Postinflammatory pulmonary fibrosis	respiratory
430.2	`1:90981560_C`	NA	0.0505678	1.05187	0.0447931	0.258932	logistic	664709	2810	661899	0.334066	0.095687	3520	3	0	0	0.109269	2	0.946831	0.0505678	1.05187	0.0447931	0.258932	0.0505678	1.05187	0.0447931	0.258932	Intracerebral hemorrhage	circulatory system
557	`1:90981560_C`	NA	-0.0531992	0.948191	0.0471784	0.259482	logistic	549430	2793	546637	0.530614	0.0956619	2920	3	0	0	0.254172	2	0.880658	-0.0531992	0.948191	0.0471784	0.259482	-0.0531992	0.948191	0.0471784	0.259482	Intestinal malabsorption (non-celiac)	digestive
634.1	`1:90981560_C`	NA	-0.0517796	0.949538	0.0459747	0.260054	logistic	699639	3013	696626	0.274515	0.0959874	3557	3	0.00802491	53.188	4.27241	2	0.118102	-0.0517796	0.949538	0.0459747	0.260054	-0.0670264	0.935171	0.0711426	0.34612	Missed abortion/Hydatidiform mole	pregnancy complications
599.5	`1:90981560_C`	NA	0.0161891	1.01632	0.0143863	0.260458	logistic	620698	32111	588587	0.65265	0.0959251	3359	3	0	0	0.0481153	2	0.976229	0.0161891	1.01632	0.0143863	0.260458	0.0161891	1.01632	0.0143863	0.260458	Frequency of urination and polyuria	genitourinary
333.2	`1:90981560_C`	NA	0.0896139	1.09375	0.0799637	0.262423	logistic	641506	859	640647	0.167883	0.0956195	3433	3	0	0	1.35543	2	0.507777	0.0896139	1.09375	0.0799637	0.262423	0.0896139	1.09375	0.0799637	0.262423	Myoclonus	neurological
358	`1:90981560_C`	NA	0.0761297	1.0791	0.0679663	0.262667	logistic	691922	1210	690712	0.348352	0.0957442	3611	3	0	0	0.94435	2	0.623644	0.0761297	1.0791	0.0679663	0.262667	0.0761297	1.0791	0.0679663	0.262667	Myoneural disorders	neurological
155	`1:90981560_C`	NA	0.0659216	1.06814	0.0589062	0.2631	logistic	677910	1625	676285	0.0682853	0.0956152	3405	3	0	0	0.437622	2	0.803474	0.0659216	1.06814	0.0589062	0.2631	0.0659216	1.06814	0.0589062	0.2631	Cancer of liver and intrahepatic bile duct	neoplasms
527.1	`1:90981560_C`	NA	0.165226	1.17966	0.147661	0.263159	logistic	696617	238	696379	0.671245	0.0957542	3567	3	0	0	0.862326	2	0.649753	0.165226	1.17966	0.147661	0.263159	0.165226	1.17966	0.147661	0.263159	Hypertrophy of salivary gland	digestive
495.11	`1:90981560_C`	NA	0.0362084	1.03687	0.0323604	0.263179	logistic	597727	5263	592464	0.265873	0.0955721	3274	3	0.00780604	57.3011	4.68396	2	0.0961371	0.0362084	1.03687	0.0323604	0.263179	-0.0130315	0.987053	0.0682328	0.848536	Chronic obstructive asthma with exacerbation	respiratory
803	`1:90981560_C`	NA	-0.0181826	0.981982	0.0162698	0.26375	logistic	675588	23173	652415	0.203015	0.0956685	3515	3	0	0	0.608613	2	0.737635	-0.0181826	0.981982	0.0162698	0.26375	-0.0181826	0.981982	0.0162698	0.26375	Fracture of upper limb	injuries & poisonings
589	`1:90981560_C`	NA	0.0664142	1.06867	0.0594661	0.264062	logistic	634536	1626	632910	0.317717	0.0958661	3429	3	0	0	0.469081	2	0.790934	0.0664142	1.06867	0.0594661	0.264062	0.0664142	1.06867	0.0594661	0.264062	Abnormal results of function study of kidney	genitourinary
550.5	`1:90981560_C`	NA	-0.0290709	0.971348	0.0260697	0.264798	logistic	631305	8773	622532	0.496846	0.0955711	3176	3	0	0	1.20488	2	0.547476	-0.0290709	0.971348	0.0260697	0.264798	-0.0290709	0.971348	0.0260697	0.264798	Ventral hernia	digestive
204.3	`1:90981560_C`	NA	0.197978	1.21894	0.177711	0.265258	logistic	709201	162	709039	0.0704799	0.095671	3567	3	0	0	1.02866	2	0.597902	0.197978	1.21894	0.177711	0.265258	0.197978	1.21894	0.177711	0.265258	Monocytic leukemia	neoplasms
433.2	`1:90981560_C`	NA	0.0246948	1.025	0.0221723	0.265379	logistic	673784	11885	661899	0.331221	0.0957369	3546	3	0.00197699	57.3313	4.68727	2	0.0959779	0.0246948	1.025	0.0221723	0.265379	0.022556	1.02281	0.0341183	0.50854	Occlusion of cerebral arteries	circulatory system
339	`1:90981560_C`	NA	-0.0383415	0.962384	0.034427	0.265405	logistic	281162	5341	275821	0.528512	0.0926939	0	2	0	0	0.843215	1	0.358479	-0.0383415	0.962384	0.034427	0.265405	-0.0383415	0.962384	0.034427	0.265405	Other headache syndromes	neurological
315.3	`1:90981560_C`	NA	-0.075898	0.926911	0.068151	0.265419	logistic	707028	1366	705662	0.116193	0.0957055	3599	3	0	0	1.30966	2	0.519531	-0.075898	0.926911	0.068151	0.265419	-0.075898	0.926911	0.068151	0.265419	Mental retardation	mental disorders
727.4	`1:90981560_C`	NA	0.0280137	1.02841	0.0251589	0.265507	logistic	584784	9229	575555	0.227007	0.0959628	3307	3	1.6989e-06	0	1.72951	2	0.421156	0.0280137	1.02841	0.0251589	0.265507	0.0280049	1.0284	0.0251718	0.2659	Ganglion and cyst of synovium, tendon, and bursa	musculoskeletal
300.13	`1:90981560_C`	NA	-0.0608339	0.94098	0.0546494	0.265637	logistic	553377	2061	551316	0.663848	0.0958659	3358	3	5.82089e-07	0	1.98768	2	0.370152	-0.0608339	0.94098	0.0546494	0.265637	-0.0608328	0.940981	0.0546515	0.265664	Phobia	mental disorders
283.1	`1:90981560_C`	NA	0.128989	1.13768	0.115967	0.266012	logistic	602844	402	602442	0.237932	0.0958283	3342	3	0	0	1.52734	2	0.465953	0.128989	1.13768	0.115967	0.266012	0.128989	1.13768	0.115967	0.266012	Autoimmune hemolytic anemias	hematopoietic
272.14	`1:90981560_C`	NA	0.272902	1.31377	0.245549	0.266398	logistic	175499	81	175418	0.546895	0.0927726	0	2	0	0	0.534632	1	0.464666	0.272902	1.31377	0.245549	0.266398	0.272902	1.31377	0.245549	0.266398	Hyperchylomicronemia	endocrine/metabolic
331.1	`1:90981560_C`	NA	0.0609223	1.06282	0.05483	0.26652	logistic	642492	1845	640647	0.101921	0.0956261	3439	3	0	0	0.576945	2	0.749407	0.0609223	1.06282	0.05483	0.26652	0.0609223	1.06282	0.05483	0.26652	Hydrocephalus	neurological
585	`1:90981560_C`	NA	-0.0124898	0.987588	0.0112524	0.267013	logistic	687626	54716	632910	0.496378	0.0957592	3560	3	0	0	0.472706	2	0.789502	-0.0124898	0.987588	0.0112524	0.267013	-0.0124898	0.987588	0.0112524	0.267013	Renal failure	genitourinary
224	`1:90981560_C`	NA	-0.0542722	0.947174	0.0489388	0.267439	logistic	722281	2678	719603	0.313825	0.0957564	3608	3	0	0	0.861328	2	0.650077	-0.0542722	0.947174	0.0489388	0.267439	-0.0542722	0.947174	0.0489388	0.267439	Benign neoplasm of eye	neoplasms
520.2	`1:90981560_C`	NA	-0.0417992	0.959062	0.0377421	0.268079	logistic	678335	4212	674123	0.35607	0.095772	3526	3	0	0	1.4229	2	0.490933	-0.0417992	0.959062	0.0377421	0.268079	-0.0417992	0.959062	0.0377421	0.268079	Disturbances in tooth eruption	digestive
870	`1:90981560_C`	NA	0.0213137	1.02154	0.0192581	0.268409	logistic	677460	15973	661487	0.302774	0.0957724	3533	3	0.000682656	37.9714	3.22432	2	0.199456	0.0213137	1.02154	0.0192581	0.268409	0.0245248	1.02483	0.0246424	0.319626	Open wounds of head; neck; and trunk	injuries & poisonings
772.2	`1:90981560_C`	NA	0.0267815	1.02714	0.0242064	0.268563	logistic	695462	10243	685219	0.629477	0.0958061	3624	3	0	0	0.657646	2	0.71977	0.0267815	1.02714	0.0242064	0.268563	0.0267815	1.02714	0.0242064	0.268563	Spasm of muscle	symptoms
274.2	`1:90981560_C`	NA	-0.0566928	0.944884	0.0512698	0.268824	logistic	710843	2367	708476	0.444721	0.0958236	3591	3	0.00890005	52.7897	4.23637	2	0.12025	-0.0566928	0.944884	0.0512698	0.268824	-0.0618349	0.940038	0.0752303	0.41111	Crystal arthropathies	endocrine/metabolic
244.5	`1:90981560_C`	NA	0.150387	1.16228	0.136185	0.269469	logistic	634829	292	634537	0.456766	0.0959495	3430	3	0	0	0.60843	2	0.737702	0.150387	1.16228	0.136185	0.269469	0.150387	1.16228	0.136185	0.269469	Congenital hypothyroidism	endocrine/metabolic
604.2	`1:90981560_C`	NA	0.275524	1.31722	0.249536	0.269532	logistic	80359	83	80276	0.215702	0.0981968	0	1	NA	NA	0	0	1	0.275524	1.31722	0.249536	0.269532	0.275524	1.31722	0.249536	0.269532	Vascular disorders of penis	genitourinary
275.5	`1:90981560_C`	NA	0.027712	1.0281	0.0251847	0.271178	logistic	705484	9350	696134	0.330968	0.0957662	3623	3	0.000232161	7.21921	2.15562	2	0.34034	0.027712	1.0281	0.0251847	0.271178	0.0272696	1.02764	0.0267889	0.308705	Disorders of calcium/phosphorus metabolism	endocrine/metabolic
170.2	`1:90981560_C`	NA	0.0608814	1.06277	0.05536	0.271447	logistic	728292	1846	726446	0.300316	0.095702	3622	3	0	0	0.707731	2	0.701969	0.0608814	1.06277	0.05536	0.271447	0.0608814	1.06277	0.05536	0.271447	Cancer of connective tissue	neoplasms
394.3	`1:90981560_C`	NA	-0.122451	0.884749	0.111381	0.2716	logistic	667513	534	666979	0.0796218	0.0957539	3535	3	0.0738863	59.7299	4.96646	2	0.0834732	-0.122451	0.884749	0.111381	0.2716	-0.0731222	0.929487	0.198034	0.711948	Aortic valve disease	circulatory system
765	`1:90981560_C`	NA	0.031463	1.03196	0.0286393	0.271945	logistic	674877	7150	667727	0.18852	0.0959367	3603	3	8.54082e-05	0	1.59954	2	0.449433	0.031463	1.03196	0.0286393	0.271945	0.0318666	1.03238	0.0292332	0.275676	Cervical radiculitis	symptoms
722.3	`1:90981560_C`	NA	0.180077	1.19731	0.164265	0.272965	logistic	620417	192	620225	0.598526	0.0958347	3432	3	0	0	0.217322	2	0.897034	0.180077	1.19731	0.164265	0.272965	0.180077	1.19731	0.164265	0.272965	Schmorl's nodes	musculoskeletal
979	`1:90981560_C`	NA	0.0384517	1.0392	0.035081	0.273042	logistic	663109	4757	658352	0.110551	0.0955401	3252	3	0.0119225	73.7344	7.61452	2	0.0222089	0.0384517	1.0392	0.035081	0.273042	0.0802669	1.08358	0.0742588	0.279738	Adverse drug events and drug allergies	injuries & poisonings
386.9	`1:90981560_C`	NA	-0.0135635	0.986528	0.0124297	0.27518	logistic	695216	45190	650026	0.135976	0.0957544	3614	3	0.000595286	52.9392	4.24982	2	0.119444	-0.0135635	0.986528	0.0124297	0.27518	-0.0181008	0.982062	0.0193776	0.350248	Dizziness and giddiness (Light-headedness and vertigo)	sense organs
705.1	`1:90981560_C`	NA	-0.0858763	0.917708	0.0787053	0.275224	logistic	259125	1030	258095	0.18644	0.0920656	0	2	0	0	0.558905	1	0.454702	-0.0858763	0.917708	0.0787053	0.275224	-0.0858763	0.917708	0.0787053	0.275224	Dyshidrosis	dermatologic
530.11	`1:90981560_C`	NA	-0.00970322	0.990344	0.00890616	0.275936	logistic	657013	97201	559812	0.464415	0.0955932	3382	3	0	0	0.371088	2	0.830652	-0.00970322	0.990344	0.00890616	0.275936	-0.00970322	0.990344	0.00890616	0.275936	GERD	digestive
288.1	`1:90981560_C`	NA	0.0235318	1.02381	0.021613	0.276251	logistic	666021	12602	653419	0.0708373	0.0958221	3571	3	0.00070319	29.1233	2.8218	2	0.243923	0.0235318	1.02381	0.021613	0.276251	0.0230383	1.02331	0.0266808	0.387876	Decreased white blood cell count	hematopoietic
580	`1:90981560_C`	NA	-0.0279381	0.972449	0.0256805	0.276635	logistic	642915	10005	632910	0.451306	0.0957763	3454	3	0	0	0.904629	2	0.636154	-0.0279381	0.972449	0.0256805	0.276635	-0.0279381	0.972449	0.0256805	0.276635	Nephritis; nephrosis; renal sclerosis	genitourinary
857	`1:90981560_C`	NA	-0.105942	0.899477	0.0982473	0.280893	logistic	674761	656	674105	0.258368	0.0957546	3481	3	0.0193341	42.2277	3.46186	2	0.177119	-0.105942	0.899477	0.0982473	0.280893	-0.111865	0.894165	0.130416	0.39103	Mechanical complication of unspecified genitourinary device, implant, and graft	injuries & poisonings
297.2	`1:90981560_C`	NA	0.0543434	1.05585	0.0504165	0.281082	logistic	553512	2196	551316	0.631158	0.0959094	3342	3	1.26476e-06	19.2945	2.47814	2	0.289653	0.0543434	1.05585	0.0504165	0.281082	0.0543429	1.05585	0.0504229	0.281149	Suicide or self-inflicted injury	mental disorders
356	`1:90981560_C`	NA	-0.0267473	0.973607	0.0248388	0.281555	logistic	700802	10090	690712	0.474334	0.0957046	3611	3	0.00214472	39.5465	3.30833	2	0.191252	-0.0267473	0.973607	0.0248388	0.281555	-0.0262078	0.974133	0.0402804	0.515283	Hereditary and idiopathic peripheral neuropathy	neurological
830	`1:90981560_C`	NA	-0.0215868	0.978645	0.0201278	0.283503	logistic	691703	15334	676369	0.351396	0.0957665	3461	3	0.000661798	33.3672	3.00152	2	0.22296	-0.0215868	0.978645	0.0201278	0.283503	-0.0241899	0.9761	0.0257034	0.346646	Dislocation	injuries & poisonings
714.1	`1:90981560_C`	NA	-0.0209517	0.979266	0.0195463	0.283765	logistic	657712	15987	641725	0.0555262	0.0958474	3453	3	0	0	1.44129	2	0.486439	-0.0209517	0.979266	0.0195463	0.283765	-0.0209517	0.979266	0.0195463	0.283765	Rheumatoid arthritis	musculoskeletal
792.1	`1:90981560_C`	NA	-0.0362909	0.96436	0.0338696	0.28395	logistic	279169	5546	273623	0.150927	0.0923831	0	2	0	0	0.00033004	1	0.985506	-0.0362909	0.96436	0.0338696	0.28395	-0.0362909	0.96436	0.0338696	0.28395	Papanicolaou smear of cervix or vagina with atypical squamous cells	genitourinary
528.5	`1:90981560_C`	NA	-0.0588269	0.94287	0.0549253	0.284154	logistic	698418	2039	696379	0.665299	0.0957342	3573	3	0	0	0.269291	2	0.874026	-0.0588269	0.94287	0.0549253	0.284154	-0.0588269	0.94287	0.0549253	0.284154	Diseases of lips	digestive
614	`1:90981560_C`	NA	0.0162168	1.01635	0.015185	0.285543	logistic	709379	27433	681946	0.405125	0.0957084	3596	3	0	0	1.6171	2	0.445503	0.0162168	1.01635	0.015185	0.285543	0.0162168	1.01635	0.015185	0.285543	Inflammatory diseases of female pelvic organs	genitourinary
614.4	`1:90981560_C`	NA	0.0918857	1.09624	0.0860647	0.285685	logistic	682691	745	681946	0.733093	0.0956838	3517	3	0.0153397	34.2706	3.04278	2	0.218408	0.0918857	1.09624	0.0860647	0.285685	0.0966673	1.10149	0.114651	0.399148	Inflammatory diseases of uterus, except cervix	genitourinary
599.9	`1:90981560_C`	NA	0.0233186	1.02359	0.021845	0.285767	logistic	601414	12827	588587	0.704075	0.0959597	3325	3	0	0	0.165825	2	0.920432	0.0233186	1.02359	0.021845	0.285767	0.0233186	1.02359	0.021845	0.285767	Other abnormality of urination	genitourinary
295	`1:90981560_C`	NA	0.0263788	1.02673	0.0247144	0.285817	logistic	561110	9794	551316	0.557822	0.0959536	3371	3	0	0	0.816526	2	0.664804	0.0263788	1.02673	0.0247144	0.285817	0.0263788	1.02673	0.0247144	0.285817	Schizophrenia and other psychotic disorders	mental disorders
379.4	`1:90981560_C`	NA	0.0865941	1.09045	0.0812392	0.286462	logistic	661790	838	660952	0.367556	0.0959678	3530	3	0	0	0.396446	2	0.820187	0.0865941	1.09045	0.0812392	0.286462	0.0865941	1.09045	0.0812392	0.286462	Anomalies of pupillary function	sense organs
757	`1:90981560_C`	NA	0.118343	1.12563	0.111055	0.286592	logistic	721889	439	721450	0.126911	0.0957273	3626	3	0	0	1.20391	2	0.54774	0.118343	1.12563	0.111055	0.286592	0.118343	1.12563	0.111055	0.286592	Congenital anomalies of the integument	congenital anomalies
250.5	`1:90981560_C`	NA	-0.128187	0.879689	0.120312	0.286669	logistic	592116	466	591650	0.251162	0.096221	3313	3	0	0	1.24842	2	0.535684	-0.128187	0.879689	0.120312	0.286669	-0.128187	0.879689	0.120312	0.286669	Glycosuria or Acetonuria	endocrine/metabolic
290.2	`1:90981560_C`	NA	0.0483591	1.04955	0.0454779	0.287622	logistic	663034	2699	660335	0.0477781	0.0957349	3556	3	0	0	0.0780568	2	0.961723	0.0483591	1.04955	0.0454779	0.287622	0.0483591	1.04955	0.0454779	0.287622	Delirium due to conditions classified elsewhere	mental disorders
854	`1:90981560_C`	NA	0.03606	1.03672	0.033924	0.287797	logistic	679098	4993	674105	0.0792791	0.0957918	3488	3	0	0	0.578957	2	0.748654	0.03606	1.03672	0.033924	0.287797	0.03606	1.03672	0.033924	0.287797	Complications of cardiac/vascular device, implant, and graft	injuries & poisonings
611.1	`1:90981560_C`	NA	-0.0174085	0.982742	0.0163845	0.288009	logistic	678871	26589	652282	0.453746	0.0957877	3529	3	1.41896e-06	0	1.31043	2	0.51933	-0.0174085	0.982742	0.0163845	0.288009	-0.0174067	0.982744	0.0164114	0.288849	Abnormal mammogram	genitourinary
964.1	`1:90981560_C`	NA	0.109741	1.11599	0.103307	0.288109	logistic	658846	494	658352	0.0780321	0.0955163	3240	3	0	0	0.967552	2	0.616451	0.109741	1.11599	0.103307	0.288109	0.109741	1.11599	0.103307	0.288109	Anticoagulants causing adverse effects	injuries & poisonings
428.3	`1:90981560_C`	NA	-0.0248817	0.975425	0.0234512	0.288692	logistic	287814	11434	276380	0.204901	0.0925407	0	2	0.00320236	73.8927	3.83035	1	0.0503325	-0.0248817	0.975425	0.0234512	0.288692	-0.0191411	0.981041	0.0465057	0.680643	Heart failure with reduced EF [Systolic or combined heart failure]	circulatory system
187.1	`1:90981560_C`	NA	-0.190215	0.826781	0.179294	0.288729	logistic	712215	213	712002	0.0552154	0.0957064	3548	3	0	0	0.0611362	2	0.969894	-0.190215	0.826781	0.179294	0.288729	-0.190215	0.826781	0.179294	0.288729	Malignant neoplasm of unspecified male genital organ	neoplasms
573	`1:90981560_C`	NA	-0.0239501	0.976334	0.0225813	0.288865	logistic	668101	12438	655663	0.219486	0.0959032	3536	3	0	0	1.53819	2	0.463431	-0.0239501	0.976334	0.0225813	0.288865	-0.0239501	0.976334	0.0225813	0.288865	Other disorders of liver	digestive
282	`1:90981560_C`	NA	0.0405854	1.04142	0.0383053	0.289361	logistic	606390	3948	602442	0.251415	0.0958525	3387	3	0	0	1.04705	2	0.59243	0.0405854	1.04142	0.0383053	0.289361	0.0405854	1.04142	0.0383053	0.289361	Hereditary hemolytic anemias	hematopoietic
300	`1:90981560_C`	NA	0.0103909	1.01045	0.00980756	0.289383	logistic	638864	87548	551316	0.0614244	0.0956964	3449	3	0.000254595	40.1188	3.33995	2	0.188252	0.0103909	1.01045	0.00980756	0.289383	0.0150818	1.0152	0.013979	0.280637	Anxiety disorders	mental disorders
204.2	`1:90981560_C`	NA	0.0652543	1.06743	0.0616623	0.28994	logistic	710489	1450	709039	0.0702537	0.0956799	3571	3	0	0	0.108887	2	0.947012	0.0652543	1.06743	0.0616623	0.28994	0.0652543	1.06743	0.0616623	0.28994	Myeloid leukemia	neoplasms
716.8	`1:90981560_C`	NA	-0.235616	0.790084	0.22275	0.290166	logistic	642347	140	642207	0.210497	0.0959263	3413	3	0	0	0.78617	2	0.674971	-0.235616	0.790084	0.22275	0.290166	-0.235616	0.790084	0.22275	0.290166	Palindromic rheumatism	musculoskeletal
750	`1:90981560_C`	NA	-0.048473	0.952683	0.0458988	0.290929	logistic	716914	2883	714031	0.455642	0.0957346	3612	3	0	0	1.70604	2	0.426127	-0.048473	0.952683	0.0458988	0.290929	-0.048473	0.952683	0.0458988	0.290929	Digestive congenital anomalies	congenital anomalies
464	`1:90981560_C`	NA	-0.0185334	0.981637	0.0175566	0.291135	logistic	635047	22200	612847	0.465279	0.0961819	3599	3	3.87489e-06	21.8877	2.56042	2	0.277979	-0.0185334	0.981637	0.0175566	0.291135	-0.0185749	0.981597	0.0176189	0.291766	Acute sinusitis	respiratory
394.2	`1:90981560_C`	NA	-0.0490625	0.952122	0.0465133	0.291515	logistic	669877	2898	666979	0.176741	0.0957355	3542	3	0	0	1.43357	2	0.488321	-0.0490625	0.952122	0.0465133	0.291515	-0.0490625	0.952122	0.0465133	0.291515	Mitral valve disease	circulatory system
949.1	`1:90981560_C`	NA	-0.106959	0.898562	0.10153	0.292122	logistic	226014	646	225368	0.0989272	0.0924257	0	2	0	0	0.0117542	1	0.913665	-0.106959	0.898562	0.10153	0.292122	-0.106959	0.898562	0.10153	0.292122	Diaper or napkin rash	injuries & poisonings
655.1	`1:90981560_C`	NA	0.0473876	1.04853	0.0449837	0.292139	logistic	311040	3015	308025	0.376376	0.0929109	0	2	0	0	0.976278	1	0.32312	0.0473876	1.04853	0.0449837	0.292139	0.0473876	1.04853	0.0449837	0.292139	Abnormality in fetal heart rate or rhythm	pregnancy complications
420	`1:90981560_C`	NA	-0.0270659	0.973297	0.0257661	0.293514	logistic	710798	9241	701557	0.0915287	0.0957375	3597	3	0	0	1.90064	2	0.386617	-0.0270659	0.973297	0.0257661	0.293514	-0.0270659	0.973297	0.0257661	0.293514	Carditis	circulatory system
505	`1:90981560_C`	NA	-0.0493581	0.95184	0.0470026	0.293665	logistic	650522	2791	647731	0.674145	0.0956048	3476	3	0	0	0.275436	2	0.871344	-0.0493581	0.95184	0.0470026	0.293665	-0.0493581	0.95184	0.0470026	0.293665	Other pulmonary inflamation or edema	respiratory
305.21	`1:90981560_C`	NA	-0.143424	0.866387	0.136615	0.293791	logistic	551687	371	551316	0.683193	0.0958759	3340	3	7.26234e-07	35.0434	3.07898	2	0.21449	-0.143424	0.866387	0.136615	0.293791	-0.143425	0.866386	0.136616	0.293791	Anorexia nervosa	mental disorders
204.12	`1:90981560_C`	NA	-0.0633191	0.938644	0.060316	0.293815	logistic	710763	1724	709039	0.0285174	0.09565	3571	3	0.00692983	39.6905	3.31623	2	0.190498	-0.0633191	0.938644	0.060316	0.293815	-0.0572997	0.944311	0.0773184	0.45864	Lymphoid leukemia, chronic	neoplasms
871.3	`1:90981560_C`	NA	0.0609318	1.06283	0.0581228	0.294487	logistic	663148	1661	661487	0.441487	0.095726	3493	3	2.66643e-06	0	1.67214	2	0.43341	0.0609318	1.06283	0.0581228	0.294487	0.0609361	1.06283	0.0581327	0.294535	Open wound of foot except toe(s) alone	injuries & poisonings
736.5	`1:90981560_C`	NA	0.101048	1.10633	0.0964044	0.294561	logistic	654578	578	654000	0.0601795	0.095696	3461	3	0	0	0.497581	2	0.779743	0.101048	1.10633	0.0964044	0.294561	0.101048	1.10633	0.0964044	0.294561	Acquired deformities of knee	musculoskeletal
594.3	`1:90981560_C`	NA	0.0283062	1.02871	0.0270509	0.295373	logistic	700831	7927	692904	0.403555	0.0958312	3580	3	0	0	0.361092	2	0.834814	0.0283062	1.02871	0.0270509	0.295373	0.0283062	1.02871	0.0270509	0.295373	Calculus of ureter	genitourinary
415	`1:90981560_C`	NA	-0.0177034	0.982452	0.0169463	0.296171	logistic	703655	21385	682270	0.279065	0.0956541	3598	3	0	0	0.672043	2	0.714608	-0.0177034	0.982452	0.0169463	0.296171	-0.0177034	0.982452	0.0169463	0.296171	Pulmonary heart disease	circulatory system
738.4	`1:90981560_C`	NA	-0.0291804	0.971241	0.0279507	0.296488	logistic	661830	7830	654000	0.00835181	0.0956522	3479	3	0	0	0.584718	2	0.746501	-0.0291804	0.971241	0.0279507	0.296488	-0.0291804	0.971241	0.0279507	0.296488	Acquired spondylolisthesis	musculoskeletal
187.2	`1:90981560_C`	NA	0.0956875	1.10042	0.0918759	0.29765	logistic	712651	649	712002	0.068873	0.0957173	3552	3	0.00241614	26.3747	2.71646	2	0.257116	0.0956875	1.10042	0.0918759	0.29765	0.0943226	1.09891	0.0967967	0.329838	Malignant neoplasm of testis	neoplasms
276.12	`1:90981560_C`	NA	0.0213502	1.02158	0.0205119	0.297937	logistic	652043	14537	637506	0.0629734	0.0958679	3542	3	0	0	0.699773	2	0.704768	0.0213502	1.02158	0.0205119	0.297937	0.0213502	1.02158	0.0205119	0.297937	Hyposmolality and/or hyponatremia	endocrine/metabolic
287.31	`1:90981560_C`	NA	0.0608821	1.06277	0.0587517	0.30008	logistic	685943	1639	684304	0.0323299	0.0958053	3598	3	0	0	0.348218	2	0.840205	0.0608821	1.06277	0.0587517	0.30008	0.0608821	1.06277	0.0587517	0.30008	Primary thrombocytopenia	hematopoietic
792	`1:90981560_C`	NA	-0.0236053	0.976671	0.0227887	0.300279	logistic	654369	12283	642086	0.244795	0.0956815	3233	3	0	0	1.63145	2	0.442319	-0.0236053	0.976671	0.0227887	0.300279	-0.0236053	0.976671	0.0227887	0.300279	Abnormal Papanicolaou smear of cervix and cervical HPV	genitourinary
446.2	`1:90981560_C`	NA	-0.750637	0.472066	0.725387	0.300758	logistic	265193	42	265151	0.488848	0.0925948	0	2	0	0	0.000466632	1	0.982766	-0.750637	0.472066	0.725387	0.300758	-0.750637	0.472066	0.725387	0.300758	Acute febrile mucocutaneous lymph node syndrome (Kawasaki disease)	circulatory system
418.1	`1:90981560_C`	NA	-0.0252661	0.97505	0.0244648	0.301719	logistic	585871	9968	575903	0.225683	0.0959358	3320	3	0.000581485	11.2704	2.25404	2	0.323997	-0.0252661	0.97505	0.0244648	0.301719	-0.0285159	0.971887	0.0286796	0.320081	Precordial pain	circulatory system
797.1	`1:90981560_C`	NA	-0.0783238	0.924665	0.0759753	0.302582	logistic	729322	1083	728239	0.102316	0.0957115	3634	3	0	0	0.231779	2	0.890574	-0.0783238	0.924665	0.0759753	0.302582	-0.0783238	0.924665	0.0759753	0.302582	Cardiogenic shock	symptoms
276.6	`1:90981560_C`	NA	-0.0343858	0.966199	0.0333863	0.30304	logistic	643089	5583	637506	0.202235	0.0958398	3524	3	0	0	1.50161	2	0.471987	-0.0343858	0.966199	0.0333863	0.30304	-0.0343858	0.966199	0.0333863	0.30304	Fluid overload	endocrine/metabolic
751.22	`1:90981560_C`	NA	-0.0728336	0.929756	0.0707235	0.303087	logistic	715298	1267	714031	0.360178	0.0957349	3604	3	0.0113859	43.3702	3.53171	2	0.17104	-0.0728336	0.929756	0.0707235	0.303087	-0.0708916	0.931563	0.09383	0.449929	Other specified congenital anomalies of kidney	congenital anomalies
619	`1:90981560_C`	NA	0.0137983	1.01389	0.0134078	0.303421	logistic	711914	35746	676168	0.481746	0.0958353	3624	3	0.000651633	52.4302	4.20435	2	0.122191	0.0137983	1.01389	0.0134078	0.303421	0.0151386	1.01525	0.020414	0.458343	Noninflammatory female genital disorders	genitourinary
513.8	`1:90981560_C`	NA	0.0710975	1.07369	0.0691454	0.30384	logistic	705686	1171	704515	0.566385	0.0957742	3553	3	0	0	0.817817	2	0.664375	0.0710975	1.07369	0.0691454	0.30384	0.0710975	1.07369	0.0691454	0.30384	Disorders of diaphragm	respiratory
644	`1:90981560_C`	NA	0.0375001	1.03821	0.0364734	0.303879	logistic	730762	4565	726197	0.280296	0.0957795	3635	3	0	0	0.232387	2	0.890303	0.0375001	1.03821	0.0364734	0.303879	0.0375001	1.03821	0.0364734	0.303879	Anemia during pregnancy	pregnancy complications
362.23	`1:90981560_C`	NA	-0.0540749	0.947361	0.0526548	0.304434	logistic	266565	2363	264202	0.308812	0.092756	0	2	0	0	0.441924	1	0.506195	-0.0540749	0.947361	0.0526548	0.304434	-0.0540749	0.947361	0.0526548	0.304434	Cystoid macular degeneration of retina	sense organs
743.22	`1:90981560_C`	NA	0.0964298	1.10123	0.0939598	0.304756	logistic	662637	616	662021	0.326221	0.0958609	3537	3	0	0	1.83647	2	0.399224	0.0964298	1.10123	0.0939598	0.304756	0.0964298	1.10123	0.0939598	0.304756	Pathologic fracture of femur	musculoskeletal
411.2	`1:90981560_C`	NA	0.0141201	1.01422	0.0137789	0.305473	logistic	651935	33243	618692	0.517936	0.095804	3401	3	0	0	0.522242	2	0.770188	0.0141201	1.01422	0.0137789	0.305473	0.0141201	1.01422	0.0137789	0.305473	Myocardial infarction	circulatory system
580.13	`1:90981560_C`	NA	0.112216	1.11875	0.109558	0.305711	logistic	633419	509	632910	0.332658	0.095856	3429	3	0	0	0.361031	2	0.83484	0.112216	1.11875	0.109558	0.305711	0.112216	1.11875	0.109558	0.305711	Acute glomerulonephritis, NOS	genitourinary
362.7	`1:90981560_C`	NA	0.0937588	1.09829	0.091561	0.305833	logistic	656142	670	655472	0.256075	0.0959259	3457	3	0	0	0.340834	2	0.843313	0.0937588	1.09829	0.091561	0.305833	0.0937588	1.09829	0.091561	0.305833	Hereditary retinal dystrophies	sense organs
592.13	`1:90981560_C`	NA	0.0720574	1.07472	0.0704025	0.306068	logistic	610572	1124	609448	0.346844	0.0957897	3312	3	0.00157483	14.401	2.33648	2	0.310914	0.0720574	1.07472	0.0704025	0.306068	0.0717754	1.07441	0.0746976	0.336613	Chronic interstitial cystitis	genitourinary
512.1	`1:90981560_C`	NA	-0.0315699	0.968923	0.0309204	0.307251	logistic	575888	6510	569378	0.367212	0.0963165	3587	3	0	0	0.60986	2	0.737175	-0.0315699	0.968923	0.0309204	0.307251	-0.0315699	0.968923	0.0309204	0.307251	Wheezing	respiratory
656.4	`1:90981560_C`	NA	0.348419	1.41683	0.341298	0.307318	logistic	98361	37	98324	0.258815	0.0976607	0	1	NA	NA	0	0	1	0.348419	1.41683	0.341298	0.307318	0.348419	1.41683	0.341298	0.307318	Hemorrhage of fetus or newborn	pregnancy complications
250.7	`1:90981560_C`	NA	-0.0271781	0.973188	0.0266514	0.30784	logistic	664407	8935	655472	0.257	0.0958494	3481	3	2.97038e-07	0	1.89103	2	0.388479	-0.0271781	0.973188	0.0266514	0.30784	-0.0271795	0.973187	0.0266534	0.307853	Diabetic retinopathy	endocrine/metabolic
528.6	`1:90981560_C`	NA	-0.0935565	0.910687	0.0918072	0.308177	logistic	697128	749	696379	0.642014	0.0957407	3570	3	0	0	1.28939	2	0.524822	-0.0935565	0.910687	0.0918072	0.308177	-0.0935565	0.910687	0.0918072	0.308177	Leukoplakia of oral mucosa	digestive
520.1	`1:90981560_C`	NA	0.113462	1.12015	0.111381	0.308352	logistic	674632	509	674123	0.286613	0.0957826	3500	3	0	0	0.381604	2	0.826296	0.113462	1.12015	0.111381	0.308352	0.113462	1.12015	0.111381	0.308352	Hereditary disturbances in tooth structure	digestive
642	`1:90981560_C`	NA	-0.0331676	0.967376	0.032598	0.308929	logistic	731679	5880	725799	0.294571	0.0957367	3634	3	0.00176693	23.0492	2.59906	2	0.27266	-0.0331676	0.967376	0.032598	0.308929	-0.0441299	0.95683	0.0423006	0.296835	Hypertension complicating pregnancy, childbirth, and the puerperium	pregnancy complications
411.8	`1:90981560_C`	NA	0.014618	1.01473	0.0143807	0.309391	logistic	649404	30712	618692	0.518385	0.0958217	3447	3	0.00298865	73.2681	7.4817	2	0.023734	0.014618	1.01473	0.0143807	0.309391	0.0127081	1.01279	0.0359229	0.723519	Other chronic ischemic heart disease, unspecified	circulatory system
296.1	`1:90981560_C`	NA	0.0212878	1.02152	0.0209886	0.310462	logistic	565278	13962	551316	0.616867	0.0959413	3356	3	0	0	0.165623	2	0.920525	0.0212878	1.02152	0.0209886	0.310462	0.0212878	1.02152	0.0209886	0.310462	Bipolar	mental disorders
274.21	`1:90981560_C`	NA	-0.0549485	0.946534	0.0542812	0.311397	logistic	710586	2110	708476	0.453403	0.0958258	3591	3	0.00679389	41.1702	3.39964	2	0.182717	-0.0549485	0.946534	0.0542812	0.311397	-0.0592748	0.942448	0.0727407	0.415143	Chondrocalcinosis	endocrine/metabolic
535.1	`1:90981560_C`	NA	0.044597	1.04561	0.0441554	0.312496	logistic	632176	2892	629284	0.542643	0.0958752	3203	3	0	0	0.523099	2	0.769858	0.044597	1.04561	0.0441554	0.312496	0.044597	1.04561	0.0441554	0.312496	Acute gastritis	digestive
795.82	`1:90981560_C`	NA	-0.203146	0.816159	0.201183	0.312612	logistic	318600	178	318422	0.290896	0.0927417	0	2	0	0	0.944668	1	0.33108	-0.203146	0.816159	0.201183	0.312612	-0.203146	0.816159	0.201183	0.312612	Elevated cancer antigen 125 [CA 125]	symptoms
807	`1:90981560_C`	NA	-0.0372917	0.963395	0.0369631	0.313028	logistic	656889	4474	652415	0.186657	0.0956722	3447	3	0.00604459	58.8534	4.86067	2	0.0880076	-0.0372917	0.963395	0.0369631	0.313028	-0.0345122	0.966077	0.058295	0.553833	Fracture of ribs	injuries & poisonings
395	`1:90981560_C`	NA	-0.0140848	0.986014	0.0139683	0.313292	logistic	700798	33819	666979	0.388073	0.0956667	3590	3	5.28121e-05	0	1.95971	2	0.375365	-0.0140848	0.986014	0.0139683	0.313292	-0.0138423	0.986253	0.0146057	0.343267	Heart valve disorders	circulatory system
246	`1:90981560_C`	NA	0.025837	1.02617	0.0256787	0.314335	logistic	643823	9286	634537	0.502601	0.0959316	3444	3	0	0	0.296436	2	0.862243	0.025837	1.02617	0.0256787	0.314335	0.025837	1.02617	0.0256787	0.314335	Other disorders of thyroid	endocrine/metabolic
618.6	`1:90981560_C`	NA	0.0710561	1.07364	0.0707578	0.315275	logistic	709962	1058	708904	0.356682	0.0957136	3533	3	0.00234758	0	1.65034	2	0.43816	0.0710561	1.07364	0.0707578	0.315275	0.0616802	1.06362	0.0800938	0.44124	Vaginal enterocele, congenital or acquired	genitourinary
509.2	`1:90981560_C`	NA	-0.0651937	0.936886	0.0649546	0.315532	logistic	649202	1471	647731	0.642042	0.0956089	3468	3	0	0	0.460812	2	0.794211	-0.0651937	0.936886	0.0649546	0.315532	-0.0651937	0.936886	0.0649546	0.315532	Respiratory insufficiency	respiratory
302	`1:90981560_C`	NA	0.0430202	1.04396	0.042937	0.316375	logistic	554543	3227	551316	0.602855	0.0958898	3343	3	0.0304694	70.0713	6.68254	2	0.035392	0.0430202	1.04396	0.042937	0.316375	0.0287169	1.02913	0.122761	0.815043	Sexual and gender identity disorders	mental disorders
189.4	`1:90981560_C`	NA	0.0359225	1.03658	0.0359566	0.31777	logistic	725247	4341	720906	0.401465	0.0956805	3619	3	3.71917e-08	0	1.55427	2	0.45972	0.0359225	1.03658	0.0359566	0.31777	0.0359226	1.03658	0.035957	0.317775	Malignant neoplasm of other urinary organs	neoplasms
601.4	`1:90981560_C`	NA	0.0751592	1.07806	0.07535	0.318538	logistic	665374	1003	664371	0.0172739	0.0958363	3396	3	0	0	0.702244	2	0.703898	0.0751592	1.07806	0.07535	0.318538	0.0751592	1.07806	0.07535	0.318538	Balanoposthitis	genitourinary
366.3	`1:90981560_C`	NA	0.15295	1.16527	0.153465	0.318938	logistic	647052	221	646831	0.399991	0.0957296	3346	3	0.0683569	42.1274	3.45587	2	0.177651	0.15295	1.16527	0.153465	0.318938	0.109099	1.11527	0.227047	0.630862	Traumatic cataract	sense organs
253.4	`1:90981560_C`	NA	0.100476	1.1057	0.101012	0.319882	logistic	281494	550	280944	0.413648	0.0926787	0	2	0	0	0.387229	1	0.53376	0.100476	1.1057	0.101012	0.319882	0.100476	1.1057	0.101012	0.319882	Anterior pituitary disorders	endocrine/metabolic
276.13	`1:90981560_C`	NA	-0.0229503	0.977311	0.0231102	0.32067	logistic	649479	11973	637506	0.308421	0.0957914	3522	3	0	0	0.0855519	2	0.958126	-0.0229503	0.977311	0.0231102	0.32067	-0.0229503	0.977311	0.0231102	0.32067	Hyperpotassemia	endocrine/metabolic
573.2	`1:90981560_C`	NA	-0.0797258	0.923369	0.0803429	0.321042	logistic	656674	1011	655663	0.55367	0.0959837	3521	3	0.0344731	64.2293	5.59116	2	0.0610793	-0.0797258	0.923369	0.0803429	0.321042	-0.0789731	0.924065	0.136692	0.563437	Liver replaced by transplant	digestive
743.11	`1:90981560_C`	NA	0.0166813	1.01682	0.0168193	0.321298	logistic	684711	22690	662021	0.504672	0.0958682	3608	3	6.29308e-06	1.54934	2.03147	2	0.362135	0.0166813	1.01682	0.0168193	0.321298	0.016654	1.01679	0.0168837	0.323937	Osteoporosis NOS	musculoskeletal
620	`1:90981560_C`	NA	0.0961537	1.10093	0.0973243	0.323166	logistic	706037	572	705465	0.292828	0.0956565	3494	3	2.92218e-06	0	1.74098	2	0.418746	0.0961537	1.10093	0.0973243	0.323166	0.0961568	1.10093	0.0973297	0.323177	Dysplasia of female genital organs	genitourinary
289	`1:90981560_C`	NA	-0.0352473	0.965367	0.0356807	0.323224	logistic	658209	4790	653419	0.284536	0.0957743	3555	3	0	0	1.42878	2	0.489491	-0.0352473	0.965367	0.0356807	0.323224	-0.0352473	0.965367	0.0356807	0.323224	Other diseases of blood and blood-forming organs	hematopoietic
585.3	`1:90981560_C`	NA	-0.0140104	0.986087	0.0141872	0.32338	logistic	666599	33689	632910	0.496169	0.095778	3504	3	0	0	0.192175	2	0.908385	-0.0140104	0.986087	0.0141872	0.32338	-0.0140104	0.986087	0.0141872	0.32338	Chronic renal failure [CKD]	genitourinary
303.3	`1:90981560_C`	NA	-0.064227	0.937792	0.0650548	0.323508	logistic	552829	1513	551316	0.645172	0.0958651	3348	3	0.0351216	73.6863	7.60061	2	0.0223639	-0.064227	0.937792	0.0650548	0.323508	-0.0640944	0.937916	0.126277	0.611756	Psychogenic disorder	mental disorders
496.1	`1:90981560_C`	NA	0.0248165	1.02513	0.0251528	0.323824	logistic	601439	8975	592464	0.336302	0.0955907	3263	3	0.000694274	29.3519	2.83093	2	0.242813	0.0248165	1.02513	0.0251528	0.323824	0.0251006	1.02542	0.0296298	0.396917	Emphysema	respiratory
579	`1:90981560_C`	NA	0.0208141	1.02103	0.0211143	0.324238	logistic	649225	13387	635838	0.209987	0.0957372	3364	3	0	0	0.569369	2	0.752252	0.0208141	1.02103	0.0211143	0.324238	0.0208141	1.02103	0.0211143	0.324238	Other symptoms involving abdomen and pelvis	digestive
365.11	`1:90981560_C`	NA	-0.0388362	0.961908	0.0394021	0.32431	logistic	271684	4025	267659	0.288468	0.0927493	0	2	0.0083066	70.2868	3.36551	1	0.066575	-0.0388362	0.961908	0.0394021	0.32431	-0.0204533	0.979754	0.0764767	0.789127	Primary open angle glaucoma	sense organs
470	`1:90981560_C`	NA	0.0206217	1.02084	0.0210138	0.326425	logistic	599138	13550	585588	0.842848	0.0959829	3457	3	0.00117631	43.3958	3.5333	2	0.170904	0.0206217	1.02084	0.0210138	0.326425	0.0202591	1.02047	0.0294643	0.491717	Septal Deviations/Turbinate Hypertrophy	respiratory
216.1	`1:90981560_C`	NA	0.0670891	1.06939	0.068482	0.327254	logistic	78600	1292	77308	0.407153	0.0975	0	1	NA	NA	0	0	1	0.0670891	1.06939	0.068482	0.327254	0.0670891	1.06939	0.068482	0.327254	Screening for malignant neoplasms of the skin	neoplasms
729	`1:90981560_C`	NA	-0.0157158	0.984407	0.0160426	0.327269	logistic	600226	24671	575555	0.066761	0.0958822	3340	3	0	0	1.17847	2	0.554751	-0.0157158	0.984407	0.0160426	0.327269	-0.0157158	0.984407	0.0160426	0.327269	Other disorders of soft tissues	musculoskeletal
136	`1:90981560_C`	NA	-0.0329542	0.967583	0.0336873	0.327957	logistic	706925	5358	701567	0.233085	0.0956502	3538	3	3.82315e-06	3.02828	2.06246	2	0.356569	-0.0329542	0.967583	0.0336873	0.327957	-0.0329734	0.967564	0.0337156	0.328081	Other infectious and parasitic diseases	infectious diseases
427.61	`1:90981560_C`	NA	-0.048155	0.952986	0.0493662	0.329329	logistic	572621	2669	569952	0.220282	0.0958653	3336	3	0	0	0.822356	2	0.662869	-0.048155	0.952986	0.0493662	0.329329	-0.048155	0.952986	0.0493662	0.329329	Supraventricular premature beats	circulatory system
204.22	`1:90981560_C`	NA	0.10105	1.10633	0.103613	0.329429	logistic	709547	508	709039	0.107087	0.095673	3567	3	0.0347416	51.7192	4.14244	2	0.126032	0.10105	1.10633	0.103613	0.329429	0.09985	1.10501	0.149507	0.504222	Myeloid leukemia, chronic	neoplasms
614.5	`1:90981560_C`	NA	0.0168403	1.01698	0.0173188	0.330867	logistic	702964	21018	681946	0.354628	0.0956927	3550	3	0.000270211	10.6328	2.23796	2	0.326613	0.0168403	1.01698	0.0173188	0.330867	0.0198354	1.02003	0.0202105	0.326376	Inflammatory disease of cervix, vagina, and vulva	genitourinary
771.1	`1:90981560_C`	NA	-0.0249217	0.975386	0.0256789	0.331791	logistic	285907	9607	276300	0.255893	0.0923902	0	2	0	0	0.102781	1	0.748518	-0.0249217	0.975386	0.0256789	0.331791	-0.0249217	0.975386	0.0256789	0.331791	Swelling of limb	symptoms
367.2	`1:90981560_C`	NA	0.0209759	1.0212	0.021625	0.332054	logistic	694499	16611	677888	0.447692	0.0958828	3598	3	0.00183975	44.5877	3.6093	2	0.164532	0.0209759	1.0212	0.021625	0.332054	0.040065	1.04088	0.0375225	0.285629	Astigmatism	sense organs
596.5	`1:90981560_C`	NA	0.0250837	1.0254	0.0258788	0.332408	logistic	672677	8783	663894	0.108638	0.0959383	3485	3	0	0	0.913497	2	0.63334	0.0250837	1.0254	0.0258788	0.332408	0.0250837	1.0254	0.0258788	0.332408	Functional disorders of bladder	genitourinary
654.2	`1:90981560_C`	NA	0.0738389	1.07663	0.0762883	0.333098	logistic	722473	944	721529	0.263658	0.095814	3604	3	0	0	0.716604	2	0.698862	0.0738389	1.07663	0.0762883	0.333098	0.0738389	1.07663	0.0762883	0.333098	Rhesus isoimmunization in pregnancy	pregnancy complications
272.12	`1:90981560_C`	NA	-0.0315812	0.968912	0.0326855	0.333936	logistic	543184	6378	536806	0.698298	0.096182	3206	3	0.000758655	0	1.40808	2	0.494583	-0.0315812	0.968912	0.0326855	0.333936	-0.0350839	0.965524	0.0383831	0.360693	Hyperglyceridemia	endocrine/metabolic
749	`1:90981560_C`	NA	0.0504951	1.05179	0.0523996	0.33522	logistic	730218	2128	728090	0.339749	0.0957248	3630	3	0	0	0.824168	2	0.662269	0.0504951	1.05179	0.0523996	0.33522	0.0504951	1.05179	0.0523996	0.33522	Congenital anomalies of face and neck	congenital anomalies
728.7	`1:90981560_C`	NA	-0.0194932	0.980696	0.0202373	0.335433	logistic	591021	15466	575555	0.165818	0.0958781	3303	3	0.00805955	82.932	11.7178	2	0.00285436	-0.0194932	0.980696	0.0202373	0.335433	-0.024494	0.975804	0.0562318	0.663134	Fasciitis	musculoskeletal
442.4	`1:90981560_C`	NA	-0.0968154	0.907724	0.100843	0.337025	logistic	662926	625	662301	0.516979	0.0958071	3546	3	1.99957e-06	0	1.87808	2	0.391002	-0.0968154	0.907724	0.100843	0.337025	-0.096818	0.907721	0.100847	0.337033	Arterial dissection	circulatory system
250.25	`1:90981560_C`	NA	-0.0317644	0.968735	0.0331662	0.338197	logistic	597272	5622	591650	0.299596	0.0961932	3315	3	0.00567511	54.8311	4.42782	2	0.109273	-0.0317644	0.968735	0.0331662	0.338197	-0.035353	0.965265	0.0586429	0.546607	Diabetes type 2 with peripheral circulatory disorders	endocrine/metabolic
782.3	`1:90981560_C`	NA	-0.0137256	0.986368	0.0143329	0.338249	logistic	701952	32433	669519	0.208173	0.0956732	3633	3	0	0	1.75991	2	0.414801	-0.0137256	0.986368	0.0143329	0.338249	-0.0137256	0.986368	0.0143329	0.338249	Edema	symptoms
225.2	`1:90981560_C`	NA	-0.176792	0.837954	0.185191	0.339757	logistic	719813	210	719603	0.291093	0.0957811	3607	3	0.0757393	42.9242	3.50411	2	0.173417	-0.176792	0.837954	0.185191	0.339757	-0.233141	0.792042	0.249313	0.34972	Benign neoplasm of spinal cord, meninges	neoplasms
577	`1:90981560_C`	NA	-0.0208911	0.979326	0.0218901	0.339901	logistic	728576	12837	715739	0.343626	0.095723	3634	3	0.00473507	75.6724	8.22112	2	0.0163986	-0.0208911	0.979326	0.0218901	0.339901	-0.0120812	0.987991	0.0455432	0.790802	Diseases of pancreas	digestive
276.14	`1:90981560_C`	NA	-0.0170507	0.983094	0.0178898	0.340541	logistic	657499	19993	637506	0.377283	0.0958374	3541	3	0	0	0.415867	2	0.812261	-0.0170507	0.983094	0.0178898	0.340541	-0.0170507	0.983094	0.0178898	0.340541	Hypopotassemia	endocrine/metabolic
264.9	`1:90981560_C`	NA	0.0586163	1.06037	0.0615355	0.340813	logistic	236051	1784	234267	0.588278	0.0923275	0	2	0	0	0.0856605	1	0.769768	0.0586163	1.06037	0.0615355	0.340813	0.0586163	1.06037	0.0615355	0.340813	Lack of normal physiological development, unspecified	endocrine/metabolic
580.14	`1:90981560_C`	NA	-0.0577523	0.943884	0.0606793	0.341217	logistic	634623	1713	632910	0.293301	0.095838	3436	3	0	0	1.10867	2	0.574454	-0.0577523	0.943884	0.0606793	0.341217	-0.0577523	0.943884	0.0606793	0.341217	Chronic glomerulonephritis, NOS	genitourinary
359.1	`1:90981560_C`	NA	0.101063	1.10635	0.106273	0.341614	logistic	691221	509	690712	0.38434	0.0957378	3612	3	0.1224	79.4233	9.71973	2	0.00775151	0.101063	1.10635	0.106273	0.341614	0.0433572	1.04431	0.229216	0.849972	Muscular dystrophies	neurological
580.3	`1:90981560_C`	NA	-0.0364295	0.964226	0.0383073	0.341614	logistic	637409	4499	632910	0.306025	0.0958113	3431	3	0	0	0.390729	2	0.822535	-0.0364295	0.964226	0.0383073	0.341614	-0.0364295	0.964226	0.0383073	0.341614	Nephritis and nephropathy without mention of glomerulonephritis	genitourinary
442.11	`1:90981560_C`	NA	-0.0347158	0.96588	0.0365287	0.341923	logistic	667158	4857	662301	0.552624	0.0958109	3554	3	0	0	1.42309	2	0.490886	-0.0347158	0.96588	0.0365287	0.341923	-0.0347158	0.96588	0.0365287	0.341923	Abdominal aortic aneurysm	circulatory system
480.3	`1:90981560_C`	NA	0.0780472	1.08117	0.0822055	0.342409	logistic	642221	832	641389	0.306221	0.0957225	3484	3	0	0	0.395587	2	0.820539	0.0780472	1.08117	0.0822055	0.342409	0.0780472	1.08117	0.0822055	0.342409	Pneumonia due to fungus (mycoses)	respiratory
586.4	`1:90981560_C`	NA	-0.0380128	0.962701	0.0400394	0.342426	logistic	636692	3782	632910	0.243907	0.095836	3437	3	0	0	1.43852	2	0.487112	-0.0380128	0.962701	0.0400394	0.342426	-0.0380128	0.962701	0.0400394	0.342426	Stricture/obstruction of ureter	genitourinary
751.3	`1:90981560_C`	NA	-0.124275	0.883137	0.131107	0.343184	logistic	714409	378	714031	0.353326	0.0957442	3602	3	0	0	0.758837	2	0.684259	-0.124275	0.883137	0.131107	0.343184	-0.124275	0.883137	0.131107	0.343184	Obstructive genitourinary defect	congenital anomalies
565	`1:90981560_C`	NA	0.0119873	1.01206	0.0126526	0.343424	logistic	671764	38614	633150	0.699128	0.0959481	3549	3	0.00158702	65.2516	5.75565	2	0.0562569	0.0119873	1.01206	0.0126526	0.343424	0.0244142	1.02471	0.0272497	0.370285	Anal and rectal conditions	digestive
244.4	`1:90981560_C`	NA	0.0103444	1.0104	0.0109266	0.343782	logistic	690718	56181	634537	0.186191	0.0959154	3574	3	0	0	0.177349	2	0.915143	0.0103444	1.0104	0.0109266	0.343782	0.0103444	1.0104	0.0109266	0.343782	Hypothyroidism NOS	endocrine/metabolic
530.9	`1:90981560_C`	NA	0.0280765	1.02847	0.0297074	0.344608	logistic	566413	6601	559812	0.75724	0.0958276	3206	3	0	0	1.37456	2	0.502941	0.0280765	1.02847	0.0297074	0.344608	0.0280765	1.02847	0.0297074	0.344608	Heartburn	digestive
286.81	`1:90981560_C`	NA	-0.0424539	0.958435	0.0449401	0.344823	logistic	281537	3063	278474	0.101473	0.0924887	0	2	0	0	0.462457	1	0.496478	-0.0424539	0.958435	0.0449401	0.344823	-0.0424539	0.958435	0.0449401	0.344823	Primary hypercoagulable state	hematopoietic
756.5	`1:90981560_C`	NA	0.130512	1.13941	0.13824	0.34512	logistic	718077	281	717796	0.0514135	0.0957613	3629	3	0	0	0.764269	2	0.682403	0.130512	1.13941	0.13824	0.34512	0.130512	1.13941	0.13824	0.34512	Congenital osteodystrophies	congenital anomalies
278.4	`1:90981560_C`	NA	-0.0450388	0.95596	0.0478263	0.346339	logistic	461755	2809	458946	0.165151	0.097948	3484	2	0.00954931	17.1963	1.20768	1	0.271793	-0.0450388	0.95596	0.0478263	0.346339	-0.0722302	0.930317	0.103064	0.483411	Abnormal weight gain	endocrine/metabolic
153	`1:90981560_C`	NA	0.0212428	1.02147	0.0225651	0.3465	logistic	639476	11367	628109	0.150113	0.0958472	3366	3	0.000677518	20.2519	2.5079	2	0.285376	0.0212428	1.02147	0.0225651	0.3465	0.0241982	1.02449	0.0276596	0.381652	Colorectal cancer	neoplasms
195.3	`1:90981560_C`	NA	-0.0711883	0.931287	0.075685	0.346917	logistic	648322	1092	647230	0.370534	0.0954564	3281	3	0	0	0.0241157	2	0.988015	-0.0711883	0.931287	0.075685	0.346917	-0.0711883	0.931287	0.075685	0.346917	Malignant neoplasm of head, face, and neck	neoplasms
588.1	`1:90981560_C`	NA	0.0606078	1.06248	0.0644505	0.347024	logistic	247001	1398	245603	0.315179	0.0925016	0	2	0.0258434	74.441	3.91251	1	0.047928	0.0606078	1.06248	0.0644505	0.347024	0.0853672	1.08912	0.131476	0.516146	Renal osteodystrophy	genitourinary
191.11	`1:90981560_C`	NA	0.052822	1.05424	0.0562237	0.347476	logistic	721380	1777	719603	0.259796	0.0957969	3608	3	0	0	0.2692	2	0.874065	0.052822	1.05424	0.0562237	0.347476	0.052822	1.05424	0.0562237	0.347476	Cancer of brain	neoplasms
442.2	`1:90981560_C`	NA	-0.079214	0.923842	0.0844083	0.348007	logistic	663184	883	662301	0.45688	0.0958067	3546	3	0.00039717	0	1.54477	2	0.46191	-0.079214	0.923842	0.0844083	0.348007	-0.0789445	0.924091	0.0852916	0.354662	Aneurysm of iliac artery	circulatory system
526.9	`1:90981560_C`	NA	-0.0790389	0.924004	0.0842674	0.348268	logistic	674995	872	674123	0.215903	0.09578	3501	3	0.00637809	29.4088	2.83321	2	0.242535	-0.0790389	0.924004	0.0842674	0.348268	-0.0864593	0.917173	0.0965946	0.370748	Jaw disease NOS	digestive
625.1	`1:90981560_C`	NA	-0.0463052	0.954751	0.0494168	0.348741	logistic	690905	2571	688334	0.396189	0.0957758	3597	3	0.00436749	29.6511	2.84297	2	0.241355	-0.0463052	0.954751	0.0494168	0.348741	-0.0246508	0.975651	0.0669115	0.712568	Dyspareunia	genitourinary
599.4	`1:90981560_C`	NA	0.0133397	1.01343	0.0142371	0.348776	logistic	619507	30920	588587	0.743761	0.0960522	3399	3	0.000936595	59.4286	4.92958	2	0.0850269	0.0133397	1.01343	0.0142371	0.348776	0.0160656	1.0162	0.0228468	0.481938	Urinary incontinence	genitourinary
286.3	`1:90981560_C`	NA	-0.144618	0.865353	0.154384	0.348894	logistic	278761	287	278474	0.075855	0.092495	0	2	0	0	0.238718	1	0.625134	-0.144618	0.865353	0.154384	0.348894	-0.144618	0.865353	0.154384	0.348894	Coagulation defects complicating pregnancy or postpartum	hematopoietic
800.2	`1:90981560_C`	NA	0.0537043	1.05517	0.0573328	0.348907	logistic	654122	1707	652415	0.0835376	0.0957077	3443	3	0.000460857	0	1.75602	2	0.41561	0.0537043	1.05517	0.0573328	0.348907	0.0533385	1.05479	0.0587867	0.364236	Fracture of unspecified part of femur	injuries & poisonings
362.3	`1:90981560_C`	NA	-0.0424067	0.95848	0.0454572	0.350875	logistic	658439	2967	655472	0.278996	0.0959018	3463	3	0	0	0.595463	2	0.742501	-0.0424067	0.95848	0.0454572	0.350875	-0.0424067	0.95848	0.0454572	0.350875	Other nondiabetic retinopathy	sense organs
303	`1:90981560_C`	NA	-0.0313399	0.969146	0.0336581	0.351788	logistic	556837	5521	551316	0.629196	0.0958476	3349	3	0.00136898	8.48345	2.1854	2	0.33531	-0.0313399	0.969146	0.0336581	0.351788	-0.0227891	0.977469	0.0418024	0.585641	Psychogenic and somatoform disorders	mental disorders
537	`1:90981560_C`	NA	0.0250993	1.02542	0.0270491	0.353452	logistic	637448	8164	629284	0.566272	0.0958557	3201	3	0.00140552	41.1624	3.39919	2	0.182758	0.0250993	1.02542	0.0270491	0.353452	0.0232164	1.02349	0.0352729	0.510414	Other disorders of stomach and duodenum	digestive
250.14	`1:90981560_C`	NA	-0.0614844	0.940368	0.066383	0.354339	logistic	212258	1396	210862	0.331882	0.0930071	0	2	0	0	0.776266	1	0.378286	-0.0614844	0.940368	0.066383	0.354339	-0.0614844	0.940368	0.066383	0.354339	Type 1 diabetes with neurological manifestations	endocrine/metabolic
255.13	`1:90981560_C`	NA	0.407924	1.50369	0.440892	0.35485	logistic	83911	21	83890	0.43365	0.0974962	0	1	NA	NA	0	0	1	0.407924	1.50369	0.440892	0.35485	0.407924	1.50369	0.440892	0.35485	Medulloadrenal hyperfunction	endocrine/metabolic
295.2	`1:90981560_C`	NA	0.0589149	1.06069	0.0636842	0.354908	logistic	552683	1367	551316	0.597047	0.0959013	3344	3	0.0104576	41.6884	3.42985	2	0.179977	0.0589149	1.06069	0.0636842	0.354908	0.082198	1.08567	0.0889385	0.355376	Paranoid disorders	mental disorders
755.6	`1:90981560_C`	NA	0.0770062	1.08005	0.0833122	0.355326	logistic	718594	798	717796	0.0997002	0.0957648	3631	3	0.00655219	30.697	2.88588	2	0.236233	0.0770062	1.08005	0.0833122	0.355326	0.0710603	1.07365	0.0961419	0.459834	Other congenital anomalies of lower limb, including pelvic girdle	congenital anomalies
728.2	`1:90981560_C`	NA	-0.0630796	0.938869	0.0683997	0.356414	logistic	576864	1309	575555	0.0303728	0.095903	3274	3	0	0	1.27774	2	0.527888	-0.0630796	0.938869	0.0683997	0.356414	-0.0630796	0.938869	0.0683997	0.356414	Laxity of ligament or hypermobility syndrome	musculoskeletal
256.1	`1:90981560_C`	NA	-0.425586	0.653387	0.461908	0.35686	logistic	197097	43	197054	0.999993	0.0906026	0	1	NA	NA	0	0	1	-0.425586	0.653387	0.461908	0.35686	-0.425586	0.653387	0.461908	0.35686	Hyperestrogenism	endocrine/metabolic
348.9	`1:90981560_C`	NA	0.03926	1.04004	0.0426171	0.356932	logistic	643858	3211	640647	0.00591121	0.0956228	3436	3	0.00409184	34.4506	3.05113	2	0.217498	0.03926	1.04004	0.0426171	0.356932	0.0211351	1.02136	0.0585751	0.718233	Other conditions of brain, NOS	neurological
338	`1:90981560_C`	NA	-0.0103189	0.989734	0.0112204	0.357752	logistic	288449	63248	225201	0.18309	0.0928344	0	2	0.000260689	39.5074	1.6531	1	0.198538	-0.0103189	0.989734	0.0112204	0.357752	-0.0146791	0.985428	0.0168924	0.384858	Pain	neurological
337	`1:90981560_C`	NA	-0.0429566	0.957953	0.0467453	0.358121	logistic	643437	2790	640647	0.279882	0.0955937	3435	3	0	0	0.0482758	2	0.976151	-0.0429566	0.957953	0.0467453	0.358121	-0.0429566	0.957953	0.0467453	0.358121	Disorders of the autonomic nervous system	neurological
338.2	`1:90981560_C`	NA	-0.0113913	0.988673	0.0124048	0.358462	logistic	274506	49305	225201	0.0274742	0.092814	0	2	0	0	0.884509	1	0.34697	-0.0113913	0.988673	0.0124048	0.358462	-0.0113913	0.988673	0.0124048	0.358462	Chronic pain	neurological
480.12	`1:90981560_C`	NA	0.094735	1.09937	0.103319	0.359186	logistic	641899	510	641389	0.340005	0.0957238	3485	3	0.00974167	19.14	2.47341	2	0.290339	0.094735	1.09937	0.103319	0.359186	0.0830086	1.08655	0.119097	0.485814	Pseudomonal pneumonia	respiratory
870.6	`1:90981560_C`	NA	0.142005	1.15258	0.154952	0.359434	logistic	661703	216	661487	0.399988	0.0957189	3491	3	0	0	1.26429	2	0.53145	0.142005	1.15258	0.154952	0.359434	0.142005	1.15258	0.154952	0.359434	Open wound of neck	injuries & poisonings
560.4	`1:90981560_C`	NA	0.0256159	1.02595	0.0279823	0.359966	logistic	554075	7438	546637	0.44107	0.0957289	2951	3	0	0	1.15819	2	0.560405	0.0256159	1.02595	0.0279823	0.359966	0.0256159	1.02595	0.0279823	0.359966	Other intestinal obstruction	digestive
251.8	`1:90981560_C`	NA	-0.663095	0.515254	0.724537	0.360088	logistic	197077	23	197054	0.999993	0.0906042	0	1	NA	NA	0	0	1	-0.663095	0.515254	0.724537	0.360088	-0.663095	0.515254	0.724537	0.360088	Abnormality of secretion of glucagon or gastrin	endocrine/metabolic
358.1	`1:90981560_C`	NA	0.0751177	1.07801	0.0822055	0.360833	logistic	691543	831	690712	0.362095	0.095741	3611	3	0.000485578	0	1.90694	2	0.3854	0.0751177	1.07801	0.0822055	0.360833	0.0744601	1.0773	0.0832603	0.371159	Myasthenia gravis	neurological
504.1	`1:90981560_C`	NA	-0.0461998	0.954851	0.0506129	0.361344	logistic	650056	2325	647731	0.572897	0.0956148	3472	3	0.00637383	38.1298	3.23257	2	0.198635	-0.0461998	0.954851	0.0506129	0.361344	-0.0694969	0.932863	0.0711518	0.328697	Idiopathic fibrosing alveolitis	respiratory
453	`1:90981560_C`	NA	-0.0885169	0.915288	0.0970355	0.361657	logistic	229035	669	228366	0.360803	0.0921606	0	2	0	0	0.195705	1	0.65821	-0.0885169	0.915288	0.0970355	0.361657	-0.0885169	0.915288	0.0970355	0.361657	Chronic venous hypertension	circulatory system
751.1	`1:90981560_C`	NA	0.0488143	1.05003	0.0535509	0.362006	logistic	716014	1983	714031	0.330038	0.09576	3609	3	0.0197858	67.341	6.12388	2	0.0467967	0.0488143	1.05003	0.0535509	0.362006	0.0319314	1.03245	0.0984472	0.745672	Congenital anomalies of genital organs	congenital anomalies
362	`1:90981560_C`	NA	0.0147853	1.0149	0.0162349	0.362447	logistic	681089	25617	655472	0.576166	0.0958994	3503	3	0.000344813	30.3993	2.87353	2	0.237695	0.0147853	1.0149	0.0162349	0.362447	0.0159561	1.01608	0.0197105	0.418213	Other retinal disorders	sense organs
222	`1:90981560_C`	NA	-0.112448	0.893644	0.123589	0.362898	logistic	712424	422	712002	0.0736625	0.0957049	3550	3	5.63232e-07	1.34572	2.02728	2	0.362895	-0.112448	0.893644	0.123589	0.362898	-0.112449	0.893643	0.12359	0.362898	Benign neoplasm of male genital organs	neoplasms
647	`1:90981560_C`	NA	-0.0289705	0.971445	0.0318477	0.363004	logistic	727287	6574	720713	0.313304	0.0957868	3621	3	0.0101888	20.8408	2.52655	2	0.282726	-0.0289705	0.971445	0.0318477	0.363004	-0.082455	0.920853	0.0890235	0.354333	Infectious and parasitic complications affecting pregnancy	pregnancy complications
643	`1:90981560_C`	NA	-0.0493482	0.95185	0.0543492	0.363887	logistic	731700	2141	729559	0.262656	0.0957189	3634	3	0	0	1.74742	2	0.4174	-0.0493482	0.95185	0.0543492	0.363887	-0.0493482	0.95185	0.0543492	0.363887	Excessive vomiting in pregnancy	pregnancy complications
592.12	`1:90981560_C`	NA	0.0514963	1.05285	0.0568162	0.364742	logistic	611168	1720	609448	0.243093	0.0957961	3318	3	0	0	0.782994	2	0.676044	0.0514963	1.05285	0.0568162	0.364742	0.0514963	1.05285	0.0568162	0.364742	Chronic cystitis	genitourinary
721	`1:90981560_C`	NA	0.0107194	1.01078	0.0118287	0.36482	logistic	668443	48218	620225	0.463595	0.0958533	3527	3	7.23417e-06	0	1.73195	2	0.420642	0.0107194	1.01078	0.0118287	0.36482	0.0108228	1.01088	0.0119443	0.364878	Spondylosis and allied disorders	musculoskeletal
597.1	`1:90981560_C`	NA	-0.0304061	0.970052	0.0335531	0.364826	logistic	669149	5255	663894	0.17187	0.0959166	3513	3	0	0	1.25554	2	0.533781	-0.0304061	0.970052	0.0335531	0.364826	-0.0304061	0.970052	0.0335531	0.364826	Urethral stricture (not specified as infectious)	genitourinary
250.13	`1:90981560_C`	NA	-0.0517557	0.949561	0.0571801	0.365394	logistic	593521	1871	591650	0.360276	0.0962165	3318	3	0	0	0.316704	2	0.853549	-0.0517557	0.949561	0.0571801	0.365394	-0.0517557	0.949561	0.0571801	0.365394	Type 1 diabetes with ophthalmic manifestations	endocrine/metabolic
962.1	`1:90981560_C`	NA	-0.0860257	0.917571	0.0950798	0.365585	logistic	76055	697	75358	0.0887585	0.0975873	0	1	NA	NA	0	0	1	-0.0860257	0.917571	0.0950798	0.365585	-0.0860257	0.917571	0.0950798	0.365585	Adrenal cortical steroids causing adverse effects in therapeutic use	injuries & poisonings
286.12	`1:90981560_C`	NA	-0.0766014	0.926259	0.0847678	0.366175	logistic	685162	858	684304	0.00526493	0.0957898	3594	3	0.00799214	31.2672	2.90982	2	0.233421	-0.0766014	0.926259	0.0847678	0.366175	-0.083151	0.920212	0.0998974	0.405204	Congenital deficiency of other clotting factors (including factor VII)	hematopoietic
781	`1:90981560_C`	NA	0.0159821	1.01611	0.0176868	0.366199	logistic	713919	19134	694785	0.288917	0.0957546	3634	3	0.000633405	32.1662	2.94838	2	0.228964	0.0159821	1.01611	0.0176868	0.366199	0.0193564	1.01954	0.0235	0.410123	Symptoms involving nervous and musculoskeletal systems	symptoms
429.9	`1:90981560_C`	NA	0.0812071	1.0846	0.0898921	0.366322	logistic	277074	694	276380	0.026142	0.0924933	0	2	0	0	0.0121642	1	0.912178	0.0812071	1.0846	0.0898921	0.366322	0.0812071	1.0846	0.0898921	0.366322	Cardiac complications, not elsewhere classified	circulatory system
288.11	`1:90981560_C`	NA	0.0225634	1.02282	0.0250151	0.367063	logistic	662700	9281	653419	0.0500814	0.0958201	3571	3	0.00133274	37.8297	3.21697	2	0.20019	0.0225634	1.02282	0.0250151	0.367063	0.0276964	1.02808	0.0331159	0.40296	Neutropenia	hematopoietic
526.5	`1:90981560_C`	NA	-0.101501	0.90348	0.112562	0.367197	logistic	674610	487	674123	0.275001	0.0957842	3501	3	0	0	0.65953	2	0.719093	-0.101501	0.90348	0.112562	0.367197	-0.101501	0.90348	0.112562	0.367197	Inflammatory conditions of jaw	digestive
362.6	`1:90981560_C`	NA	0.0458203	1.04689	0.0508507	0.367549	logistic	657807	2335	655472	0.343643	0.095918	3461	3	0.0121427	52.9552	4.25126	2	0.119358	0.0458203	1.04689	0.0508507	0.367549	0.0852636	1.089	0.0868635	0.326306	Peripheral retinal degenerations	sense organs
870.8	`1:90981560_C`	NA	0.151794	1.16392	0.168543	0.367787	logistic	661674	187	661487	0.422648	0.0957178	3492	3	0.015297	23.5865	2.61734	2	0.27018	0.151794	1.16392	0.168543	0.367787	0.151514	1.16359	0.184142	0.410617	Open wound of genital organs	injuries & poisonings
528.41	`1:90981560_C`	NA	0.131664	1.14072	0.146238	0.367938	logistic	696630	251	696379	0.683432	0.0957531	3570	3	0.0212754	22.9502	2.59572	2	0.273115	0.131664	1.14072	0.146238	0.367938	0.138565	1.14862	0.169155	0.412693	Cyst of the salivary gland	digestive
365.2	`1:90981560_C`	NA	-0.0388308	0.961913	0.043198	0.368705	logistic	663779	3497	660282	0.207891	0.0958406	3482	3	0.00559338	48.6576	3.89542	2	0.142601	-0.0388308	0.961913	0.043198	0.368705	-0.0358888	0.964748	0.0617585	0.561162	Primary angle-closure glaucoma	sense organs
150	`1:90981560_C`	NA	0.0537434	1.05521	0.0597921	0.368739	logistic	677813	1528	676285	0.18345	0.0956222	3404	3	0	0	0.946527	2	0.622966	0.0537434	1.05521	0.0597921	0.368739	0.0537434	1.05521	0.0597921	0.368739	Cancer of esophagus	neoplasms
623	`1:90981560_C`	NA	0.045743	1.04681	0.0509235	0.369042	logistic	707634	2169	705465	0.333497	0.0956632	3507	3	0.0949459	83.5549	12.1617	2	0.00228627	0.045743	1.04681	0.0509235	0.369042	-0.0159358	0.984191	0.194328	0.934643	Hypertrophy of female genital organs	genitourinary
374.2	`1:90981560_C`	NA	0.115924	1.12291	0.129137	0.369353	logistic	653535	338	653197	0.245258	0.0961104	3504	3	0.0414036	43.3632	3.53127	2	0.171078	0.115924	1.12291	0.129137	0.369353	0.109273	1.11547	0.181454	0.547035	Lagophthalmos	sense organs
359	`1:90981560_C`	NA	0.0331109	1.03367	0.0370702	0.371753	logistic	694984	4272	690712	0.270243	0.0957389	3614	3	0.00616911	53.5062	4.30165	2	0.116388	0.0331109	1.03367	0.0370702	0.371753	0.0624096	1.0644	0.0619152	0.313462	Muscular dystrophies and other myopathies	neurological
602.3	`1:90981560_C`	NA	-0.18859	0.828126	0.211165	0.371807	logistic	280840	162	280678	0.0125678	0.0929373	0	2	0.136537	60.3435	2.52165	1	0.112293	-0.18859	0.828126	0.211165	0.371807	-0.20445	0.815096	0.336191	0.543097	Dysplasia of prostate	genitourinary
596.1	`1:90981560_C`	NA	-0.0367698	0.963898	0.0412165	0.372332	logistic	667496	3602	663894	0.119092	0.0959069	3492	3	0	0	1.23461	2	0.539395	-0.0367698	0.963898	0.0412165	0.372332	-0.0367698	0.963898	0.0412165	0.372332	Bladder neck obstruction	genitourinary
442.8	`1:90981560_C`	NA	-0.0613317	0.940511	0.0688973	0.373364	logistic	663598	1297	662301	0.467759	0.0958042	3548	3	0	0	1.17151	2	0.556687	-0.0613317	0.940511	0.0688973	0.373364	-0.0613317	0.940511	0.0688973	0.373364	Aneurysm of other specified artery	circulatory system
443.8	`1:90981560_C`	NA	-0.0994717	0.905316	0.11188	0.373952	logistic	662804	503	662301	0.51819	0.0958096	3546	3	0	0	1.28485	2	0.526015	-0.0994717	0.905316	0.11188	0.373952	-0.0994717	0.905316	0.11188	0.373952	Other specified peripheral vascular diseases	circulatory system
656	`1:90981560_C`	NA	-0.0731806	0.929433	0.082329	0.374067	logistic	322537	915	321622	0.33401	0.0927909	0	2	0.036165	46.2788	1.86146	1	0.172456	-0.0731806	0.929433	0.082329	0.374067	-0.148454	0.862039	0.177307	0.40244	Other perinatal conditions of fetus or newborn	pregnancy complications
771	`1:90981560_C`	NA	0.0216216	1.02186	0.0243598	0.374759	logistic	696717	10294	686423	0.431929	0.0957405	3635	3	0	0	1.37403	2	0.503075	0.0216216	1.02186	0.0243598	0.374759	0.0216216	1.02186	0.0243598	0.374759	Musculoskeletal symptoms referable to limbs	symptoms
785	`1:90981560_C`	NA	0.00683081	1.00685	0.00773386	0.37711	logistic	696251	135518	560733	0.321604	0.0958993	3635	3	0	0	0.217833	2	0.896805	0.00683081	1.00685	0.00773386	0.37711	0.00683081	1.00685	0.00773386	0.37711	Abdominal pain	symptoms
287.2	`1:90981560_C`	NA	-0.151874	0.859096	0.172175	0.377726	logistic	684527	223	684304	0.103771	0.0957932	3590	3	0	0	0.0997144	2	0.951365	-0.151874	0.859096	0.172175	0.377726	-0.151874	0.859096	0.172175	0.377726	Allergic purpura	hematopoietic
707.2	`1:90981560_C`	NA	-0.0229301	0.977331	0.0259957	0.377739	logistic	722971	9061	713910	0.331444	0.0957404	3631	3	0.00562893	70.4831	6.77579	2	0.0337798	-0.0229301	0.977331	0.0259957	0.377739	-0.00865075	0.991387	0.0509485	0.865172	Chronic ulcer of leg or foot	dermatologic
636.3	`1:90981560_C`	NA	-0.0308749	0.969597	0.0352775	0.381465	logistic	701718	5092	696626	0.209085	0.0959688	3559	3	0	0	1.33236	2	0.513666	-0.0308749	0.969597	0.0352775	0.381465	-0.0308749	0.969597	0.0352775	0.381465	Hemorrhage in early pregnancy	pregnancy complications
689	`1:90981560_C`	NA	0.0128368	1.01292	0.0146798	0.381874	logistic	708557	30258	678299	0.044076	0.0957552	3633	3	0	0	0.341834	2	0.842891	0.0128368	1.01292	0.0146798	0.381874	0.0128368	1.01292	0.0146798	0.381874	Disorder of skin and subcutaneous tissue NOS	dermatologic
772.3	`1:90981560_C`	NA	-0.0223966	0.977852	0.0256417	0.38242	logistic	694644	9425	685219	0.351007	0.0957742	3626	3	1.17193e-05	0	1.42112	2	0.491369	-0.0223966	0.977852	0.0256417	0.38242	-0.0224427	0.977807	0.0257617	0.383665	Muscle weakness	symptoms
259.8	`1:90981560_C`	NA	-0.25248	0.776871	0.289119	0.382513	logistic	683673	91	683582	0.422826	0.0957958	3553	3	0	0	1.26178	2	0.532117	-0.25248	0.776871	0.289119	0.382513	-0.25248	0.776871	0.289119	0.382513	Polyglandular activity in multiple endocrine adenomatosis	endocrine/metabolic
389.3	`1:90981560_C`	NA	0.0878383	1.09181	0.100624	0.382697	logistic	668654	560	668094	0.168461	0.0958687	3584	3	0	0	0.118847	2	0.942308	0.0878383	1.09181	0.100624	0.382697	0.0878383	1.09181	0.100624	0.382697	Degenerative and vascular disorders of ear	sense organs
259.3	`1:90981560_C`	NA	-0.175679	0.838887	0.201763	0.383906	logistic	281109	165	280944	0.449129	0.0926562	0	2	0	0	0.446374	1	0.504062	-0.175679	0.838887	0.201763	0.383906	-0.175679	0.838887	0.201763	0.383906	Delay in sexual development and puberty NEC	endocrine/metabolic
291.8	`1:90981560_C`	NA	0.0284258	1.02883	0.0326678	0.384218	logistic	665936	5601	660335	0.153213	0.0957359	3550	3	0	0	0.068695	2	0.966236	0.0284258	1.02883	0.0326678	0.384218	0.0284258	1.02883	0.0326678	0.384218	Alteration of consciousness	mental disorders
800	`1:90981560_C`	NA	0.0168228	1.01697	0.0193522	0.384685	logistic	668376	15961	652415	0.059512	0.095741	3476	3	0	0	1.22773	2	0.541256	0.0168228	1.01697	0.0193522	0.384685	0.0168228	1.01697	0.0193522	0.384685	Fracture of lower limb	injuries & poisonings
300.2	`1:90981560_C`	NA	-0.301168	0.739954	0.346809	0.385177	logistic	117574	63	117511	0.997395	0.0887696	0	1	NA	NA	0	0	1	-0.301168	0.739954	0.346809	0.385177	-0.301168	0.739954	0.346809	0.385177	Generalized anxiety & phobic disorders	mental disorders
331	`1:90981560_C`	NA	0.0349311	1.03555	0.0402363	0.385314	logistic	644140	3493	640647	0.0365322	0.0956314	3445	3	0	0	0.399674	2	0.818864	0.0349311	1.03555	0.0402363	0.385314	0.0349311	1.03555	0.0402363	0.385314	Other cerebral degenerations	neurological
913	`1:90981560_C`	NA	0.0728427	1.07556	0.0839438	0.385528	logistic	720756	786	719970	0.0284044	0.0957488	3635	3	0	0	1.05173	2	0.591043	0.0728427	1.07556	0.0839438	0.385528	0.0728427	1.07556	0.0839438	0.385528	Toxic effect of venom	injuries & poisonings
362.21	`1:90981560_C`	NA	0.0394281	1.04022	0.0454921	0.386106	logistic	267465	3263	264202	0.372763	0.0928738	0	2	0	0	0.0495124	1	0.823914	0.0394281	1.04022	0.0454921	0.386106	0.0394281	1.04022	0.0454921	0.386106	Macular degeneration, dry	sense organs
292.5	`1:90981560_C`	NA	0.0566411	1.05828	0.0658436	0.389659	logistic	262256	1297	260959	0.191676	0.092261	0	2	0.000231931	2.4886	1.02552	1	0.311213	0.0566411	1.05828	0.0658436	0.389659	0.057005	1.05866	0.0667573	0.393152	Transient alteration of awareness	mental disorders
496.3	`1:90981560_C`	NA	-0.027317	0.973053	0.031785	0.390102	logistic	598387	5923	592464	0.290798	0.0954875	3265	3	0.00126685	26.1229	2.7072	2	0.258309	-0.027317	0.973053	0.031785	0.390102	-0.0331271	0.967416	0.0384135	0.388477	Bronchiectasis	respiratory
426.9	`1:90981560_C`	NA	-0.0241064	0.976182	0.0280513	0.390136	logistic	577914	7962	569952	0.102543	0.0958793	3360	3	0	0	0.0889448	2	0.956502	-0.0241064	0.976182	0.0280513	0.390136	-0.0241064	0.976182	0.0280513	0.390136	Cardiac pacemaker/device in situ	circulatory system
627.1	`1:90981560_C`	NA	-0.0160429	0.984085	0.0186854	0.390572	logistic	632006	17819	614187	0.470629	0.0958939	3382	3	0	0	1.84602	2	0.397321	-0.0160429	0.984085	0.0186854	0.390572	-0.0160429	0.984085	0.0186854	0.390572	Postmenopausal bleeding	genitourinary
300.3	`1:90981560_C`	NA	0.0459796	1.04705	0.0535644	0.390672	logistic	553345	2029	551316	0.614498	0.0958923	3344	3	0.00124926	0	1.7138	2	0.424476	0.0459796	1.04705	0.0535644	0.390672	0.0491105	1.05034	0.0582088	0.39884	Obsessive-compulsive disorders	mental disorders
289.1	`1:90981560_C`	NA	-0.238739	0.78762	0.278298	0.390973	logistic	254664	104	254560	0.0115914	0.0922647	0	2	0	0	0.276993	1	0.598679	-0.238739	0.78762	0.278298	0.390973	-0.238739	0.78762	0.278298	0.390973	Myelofibrosis	hematopoietic
740.3	`1:90981560_C`	NA	0.0457389	1.0468	0.0534727	0.392347	logistic	573874	2270	571604	0.612469	0.0954208	3148	3	0.00231029	41.0237	3.39119	2	0.18349	0.0457389	1.0468	0.0534727	0.392347	0.0500361	1.05131	0.0624546	0.423039	Osteoarthrosis involving more than one site, but not specified as generalized	musculoskeletal
264.3	`1:90981560_C`	NA	0.11455	1.12137	0.134037	0.392767	logistic	70060	301	69759	0.496501	0.0976163	0	1	NA	NA	0	0	1	0.11455	1.12137	0.134037	0.392767	0.11455	1.12137	0.134037	0.392767	Delayed milestones	endocrine/metabolic
270.21	`1:90981560_C`	NA	-0.163121	0.849488	0.190913	0.392869	logistic	298057	191	297866	0.469069	0.0927507	0	2	0	0	0.00890261	1	0.924828	-0.163121	0.849488	0.190913	0.392869	-0.163121	0.849488	0.190913	0.392869	Disorders of urea cycle metabolism	endocrine/metabolic
609	`1:90981560_C`	NA	-0.0557313	0.945793	0.0652374	0.392947	logistic	654980	1509	653471	0.310726	0.0957961	3384	3	6.56079e-06	11.5822	2.26199	2	0.322712	-0.0557313	0.945793	0.0652374	0.392947	-0.0557352	0.94579	0.0652573	0.393059	Male infertility and abnormal spermatozoa	genitourinary
609.11	`1:90981560_C`	NA	-0.200329	0.818462	0.234703	0.39336	logistic	270481	136	270345	0.213867	0.0928605	0	2	0.0493023	28.9887	1.40823	1	0.235351	-0.200329	0.818462	0.234703	0.39336	-0.225373	0.798218	0.285085	0.429208	Azoospermia and oligospermia	genitourinary
573.1	`1:90981560_C`	NA	-0.16319	0.84943	0.191242	0.393485	logistic	259422	199	259223	0.608291	0.0930106	0	2	0	0	0.608875	1	0.435212	-0.16319	0.84943	0.191242	0.393485	-0.16319	0.84943	0.191242	0.393485	Chronic passive congestion of liver	digestive
509.3	`1:90981560_C`	NA	0.0252348	1.02556	0.0296318	0.394429	logistic	264249	6856	257393	0.615974	0.0921858	0	2	0	0	0.798742	1	0.37147	0.0252348	1.02556	0.0296318	0.394429	0.0252348	1.02556	0.0296318	0.394429	Pulmonary insufficiency or respiratory failure following trauma and surgery	respiratory
260.21	`1:90981560_C`	NA	-0.504635	0.603726	0.59438	0.395875	logistic	164537	29	164508	0.99927	0.090001	0	1	NA	NA	0	0	1	-0.504635	0.603726	0.59438	0.395875	-0.504635	0.603726	0.59438	0.395875	Kwashiorkor	endocrine/metabolic
701.5	`1:90981560_C`	NA	0.0605059	1.06237	0.0713585	0.396486	logistic	672362	1075	671287	0.567251	0.0956732	3577	3	1.6614e-07	0	1.75799	2	0.415201	0.0605059	1.06237	0.0713585	0.396486	0.0605056	1.06237	0.0713591	0.396492	Abnormal granulation tissue	dermatologic
184.2	`1:90981560_C`	NA	0.0639525	1.06604	0.0755255	0.397125	logistic	674916	950	673966	0.131357	0.0956675	3369	3	0.0112689	42.3805	3.47105	2	0.176308	0.0639525	1.06604	0.0755255	0.397125	0.050601	1.0519	0.0982261	0.606449	Cancer of other female genital organs (excluding uterus and ovary)	neoplasms
204.4	`1:90981560_C`	NA	0.0422703	1.04318	0.0499299	0.397222	logistic	711333	2294	709039	0.0831411	0.0956753	3577	3	0.00666879	47.2568	3.79196	2	0.150171	0.0422703	1.04318	0.0499299	0.397222	0.046258	1.04734	0.06874	0.500985	Multiple myeloma	neoplasms
528.1	`1:90981560_C`	NA	-0.0359515	0.964687	0.0425112	0.397722	logistic	699759	3380	696379	0.59626	0.0957287	3578	3	0	0	0.104213	2	0.949228	-0.0359515	0.964687	0.0425112	0.397722	-0.0359515	0.964687	0.0425112	0.397722	Stomatitis and mucositis	digestive
427.7	`1:90981560_C`	NA	-0.0158295	0.984295	0.0187303	0.398039	logistic	587890	17938	569952	0.431307	0.0958547	3360	3	0	0	0.854497	2	0.652301	-0.0158295	0.984295	0.0187303	0.398039	-0.0158295	0.984295	0.0187303	0.398039	Tachycardia NOS	circulatory system
286.1	`1:90981560_C`	NA	-0.0521143	0.94922	0.0617266	0.398515	logistic	685925	1621	684304	0.0365207	0.0957831	3595	3	0.00746183	41.2407	3.40372	2	0.182344	-0.0521143	0.94922	0.0617266	0.398515	-0.0600486	0.941719	0.0797067	0.451228	Congenital coagulation defects	hematopoietic
317	`1:90981560_C`	NA	0.0132463	1.01333	0.015719	0.399399	logistic	656878	24272	632606	0.024664	0.0954941	3493	3	0.000579477	37.6971	3.21012	2	0.200877	0.0132463	1.01333	0.015719	0.399399	0.0149394	1.01505	0.0215449	0.488053	Alcohol-related disorders	mental disorders
227.3	`1:90981560_C`	NA	0.0409903	1.04184	0.048667	0.399642	logistic	721959	2471	719488	0.312883	0.0957132	3605	3	1.93698e-07	0	1.76029	2	0.414723	0.0409903	1.04184	0.048667	0.399642	0.0409898	1.04184	0.0486677	0.399655	Benign neoplasm of pituitary gland and craniopharyngeal duct (pouch)	neoplasms
242.31	`1:90981560_C`	NA	0.124321	1.13238	0.14763	0.399724	logistic	634785	248	634537	0.493315	0.095949	3432	3	0.0611924	41.7333	3.43249	2	0.17974	0.124321	1.13238	0.14763	0.399724	0.168361	1.18336	0.213198	0.429707	Thyrotoxic exophthalmos	endocrine/metabolic
550.6	`1:90981560_C`	NA	0.0338738	1.03445	0.0402438	0.399948	logistic	626108	3576	622532	0.576062	0.0956025	3153	3	0	0	0.896604	2	0.638712	0.0338738	1.03445	0.0402438	0.399948	0.0338738	1.03445	0.0402438	0.399948	Incisional hernia	digestive
733	`1:90981560_C`	NA	0.0187953	1.01897	0.0223416	0.400198	logistic	625628	12427	613201	0.284482	0.0959404	3443	3	0	0	0.297768	2	0.861669	0.0187953	1.01897	0.0223416	0.400198	0.0187953	1.01897	0.0223416	0.400198	Other disorders of bone and cartilage	musculoskeletal
526.1	`1:90981560_C`	NA	-0.0870439	0.916637	0.10364	0.40098	logistic	674704	581	674123	0.24637	0.095782	3502	3	0.0327046	41.807	3.43684	2	0.179349	-0.0870439	0.916637	0.10364	0.40098	-0.0263816	0.973963	0.155732	0.865479	Cysts of the jaws	digestive
529.6	`1:90981560_C`	NA	0.0926444	1.09707	0.110529	0.401923	logistic	696846	467	696379	0.630618	0.0957521	3567	3	0.0258799	28.3692	2.7921	2	0.247573	0.0926444	1.09707	0.110529	0.401923	0.107286	1.11325	0.150951	0.477246	Glossodynia	digestive
420.2	`1:90981560_C`	NA	-0.0268512	0.973506	0.0320945	0.402801	logistic	707453	5896	701557	0.010141	0.0957527	3590	3	0	0	1.40603	2	0.495091	-0.0268512	0.973506	0.0320945	0.402801	-0.0268512	0.973506	0.0320945	0.402801	Pericarditis	circulatory system
709.7	`1:90981560_C`	NA	0.0548703	1.0564	0.0657006	0.40363	logistic	637414	1309	636105	0.582028	0.0959471	3546	3	0	0	1.10694	2	0.57495	0.0548703	1.0564	0.0657006	0.40363	0.0548703	1.0564	0.0657006	0.40363	Unspecified diffuse connective tissue disease	dermatologic
656.8	`1:90981560_C`	NA	-0.125632	0.881939	0.150773	0.404702	logistic	98602	278	98324	0.275137	0.0976248	0	1	NA	NA	0	0	1	-0.125632	0.881939	0.150773	0.404702	-0.125632	0.881939	0.150773	0.404702	Perinatal jaundice	pregnancy complications
228.1	`1:90981560_C`	NA	0.0253057	1.02563	0.0303922	0.405048	logistic	309039	6632	302407	0.356953	0.0926825	0	2	0	0	0.144904	1	0.703454	0.0253057	1.02563	0.0303922	0.405048	0.0253057	1.02563	0.0303922	0.405048	Hemangioma of skin and subcutaneous tissue	neoplasms
530.3	`1:90981560_C`	NA	0.02739	1.02777	0.0329817	0.406279	logistic	565010	5198	559812	0.630358	0.0958514	3200	3	0.000383692	0	1.86068	2	0.39442	0.02739	1.02777	0.0329817	0.406279	0.0283479	1.02875	0.0351074	0.4194	Stricture and stenosis of esophagus	digestive
743.9	`1:90981560_C`	NA	-0.0147397	0.985368	0.0178285	0.408379	logistic	684275	22254	662021	0.123356	0.0957305	3544	3	0.0003	0	1.88811	2	0.389048	-0.0147397	0.985368	0.0178285	0.408379	-0.0142334	0.985867	0.0212422	0.502822	Osteopenia or other disorder of bone and cartilage	musculoskeletal
557.1	`1:90981560_C`	NA	-0.0323079	0.968208	0.0391411	0.409132	logistic	550493	3856	546637	0.484769	0.0956806	2931	3	0	0	1.10531	2	0.575419	-0.0323079	0.968208	0.0391411	0.409132	-0.0323079	0.968208	0.0391411	0.409132	Celiac disease	digestive
229.1	`1:90981560_C`	NA	0.220434	1.24662	0.267543	0.409985	logistic	507464	74	507390	0.150275	0.0979626	3630	2	0.431221	58.6165	2.41642	1	0.120069	0.220434	1.24662	0.267543	0.409985	-0.0383212	0.962404	0.578325	0.947169	Benign neoplasm of lymph nodes	neoplasms
706.8	`1:90981560_C`	NA	-0.023825	0.976457	0.0290068	0.411442	logistic	265686	7591	258095	0.135305	0.0920598	0	2	0	0	0.0817388	1	0.774955	-0.023825	0.976457	0.0290068	0.411442	-0.023825	0.976457	0.0290068	0.411442	Other specified diseases of sebaceous glands	dermatologic
614.31	`1:90981560_C`	NA	0.115879	1.12286	0.141124	0.411582	logistic	682236	290	681946	0.672662	0.095678	3512	3	0.0847472	52.7683	4.23445	2	0.120365	0.115879	1.12286	0.141124	0.411582	0.123404	1.13134	0.228931	0.589856	Acute inflammatory pelvic disease	genitourinary
433.12	`1:90981560_C`	NA	0.0526405	1.05405	0.0641262	0.411709	logistic	663223	1324	661899	0.421353	0.0956858	3515	3	0	0	0.639238	2	0.726426	0.0526405	1.05405	0.0641262	0.411709	0.0526405	1.05405	0.0641262	0.411709	Cerebral atherosclerosis	circulatory system
411.4	`1:90981560_C`	NA	-0.00933759	0.990706	0.0113762	0.411761	logistic	673758	55066	618692	0.206408	0.0956026	3389	3	0	0	0.229006	2	0.891809	-0.00933759	0.990706	0.0113762	0.411761	-0.00933759	0.990706	0.0113762	0.411761	Coronary atherosclerosis	circulatory system
573.6	`1:90981560_C`	NA	-0.0315824	0.968911	0.0384777	0.411762	logistic	660116	4453	655663	0.647281	0.0959453	3522	3	0	0	0.483736	2	0.78516	-0.0315824	0.968911	0.0384777	0.411762	-0.0315824	0.968911	0.0384777	0.411762	Nonspecific elevation of levels of transaminase or lactic acid dehydrogenase [LDH]	digestive
580.2	`1:90981560_C`	NA	-0.0397281	0.961051	0.0485584	0.413271	logistic	635570	2660	632910	0.251286	0.0958337	3441	3	0	0	0.661531	2	0.718373	-0.0397281	0.961051	0.0485584	0.413271	-0.0397281	0.961051	0.0485584	0.413271	Nephrotic syndrome without mention of glomerulonephritis	genitourinary
643.1	`1:90981560_C`	NA	-0.0661	0.936037	0.0808112	0.413383	logistic	730524	965	729559	0.24804	0.0957313	3633	3	0.0394285	65.8359	5.85409	2	0.053555	-0.0661	0.936037	0.0808112	0.413383	-0.0192418	0.980942	0.143748	0.893515	Hyperemesis gravidarum	pregnancy complications
749.2	`1:90981560_C`	NA	0.0829941	1.08654	0.10166	0.41428	logistic	728636	546	728090	0.291491	0.095722	3623	3	0	0	1.29166	2	0.524228	0.0829941	1.08654	0.10166	0.41428	0.0829941	1.08654	0.10166	0.41428	Congenital anomalies of skull and face bones	congenital anomalies
450	`1:90981560_C`	NA	0.0273814	1.02776	0.0335499	0.414422	logistic	730426	5080	725346	0.272269	0.0957373	3631	3	0	0	0.449625	2	0.798666	0.0273814	1.02776	0.0335499	0.414422	0.0273814	1.02776	0.0335499	0.414422	Noninfectious disorders of lymphatic channels	circulatory system
504	`1:90981560_C`	NA	-0.0305368	0.969925	0.0374565	0.414923	logistic	651998	4267	647731	0.521466	0.0956084	3478	3	0	0	1.10021	2	0.576889	-0.0305368	0.969925	0.0374565	0.414923	-0.0305368	0.969925	0.0374565	0.414923	Other alveolar and parietoalveolar pneumonopathy	respiratory
365.1	`1:90981560_C`	NA	-0.0213643	0.978862	0.0262521	0.415752	logistic	669342	9060	660282	0.253961	0.0958628	3497	3	0.00354416	62.4692	5.32896	2	0.0696355	-0.0213643	0.978862	0.0262521	0.415752	-0.013506	0.986585	0.044011	0.758935	Open-angle glaucoma	sense organs
255	`1:90981560_C`	NA	0.0245765	1.02488	0.0302392	0.416369	logistic	690008	6426	683582	0.311014	0.0958069	3565	3	0	0	0.405291	2	0.816568	0.0245765	1.02488	0.0302392	0.416369	0.0245765	1.02488	0.0302392	0.416369	Disorders of adrenal glands	endocrine/metabolic
366.1	`1:90981560_C`	NA	0.0385969	1.03935	0.0475818	0.417268	logistic	649482	2651	646831	0.334594	0.0957286	3344	3	9.03269e-07	0	1.56871	2	0.456415	0.0385969	1.03935	0.0475818	0.417268	0.0385964	1.03935	0.0475889	0.417344	Nonsenile Cataract	sense organs
198.1	`1:90981560_C`	NA	0.018052	1.01822	0.0223075	0.418379	logistic	658890	11660	647230	0.518491	0.0955175	3340	3	0	0	0.887653	2	0.641577	0.018052	1.01822	0.0223075	0.418379	0.018052	1.01822	0.0223075	0.418379	Secondary malignancy of lymph nodes	neoplasms
634.3	`1:90981560_C`	NA	0.0531189	1.05456	0.0657383	0.41907	logistic	697939	1313	696626	0.32801	0.0960263	3546	3	0	0	0.433815	2	0.805004	0.0531189	1.05456	0.0657383	0.41907	0.0531189	1.05456	0.0657383	0.41907	Ectopic pregnancy	pregnancy complications
647.3	`1:90981560_C`	NA	0.108733	1.11486	0.135043	0.420722	logistic	721051	338	720713	0.330483	0.0958802	3621	3	0.826417	68.5357	6.35641	2	0.0416605	0.108733	1.11486	0.135043	0.420722	-0.185949	0.830316	0.60002	0.756634	Major puerperal infection	pregnancy complications
961	`1:90981560_C`	NA	0.0552291	1.05678	0.0686179	0.42089	logistic	659558	1206	658352	0.111781	0.095514	3243	3	0.0184214	54.6092	4.40618	2	0.110461	0.0552291	1.05678	0.0686179	0.42089	0.0371494	1.03785	0.106116	0.726275	Poisoning by other anti-infectives	injuries & poisonings
365	`1:90981560_C`	NA	-0.0124737	0.987604	0.0155087	0.421221	logistic	687769	27487	660282	0.209554	0.0958156	3557	3	0	0	0.831818	2	0.65974	-0.0124737	0.987604	0.0155087	0.421221	-0.0124737	0.987604	0.0155087	0.421221	Glaucoma	sense organs
202.23	`1:90981560_C`	NA	0.0894907	1.09362	0.111317	0.421439	logistic	709491	452	709039	0.0516911	0.0956707	3569	3	0.0799062	65.1734	5.74274	2	0.0566212	0.0894907	1.09362	0.111317	0.421439	0.0760469	1.07901	0.206498	0.712672	Lymphosarcoma	neoplasms
624	`1:90981560_C`	NA	-0.0296745	0.970761	0.0369313	0.421682	logistic	692696	4362	688334	0.467034	0.0957967	3602	3	0	0	0.143341	2	0.930837	-0.0296745	0.970761	0.0369313	0.421682	-0.0296745	0.970761	0.0369313	0.421682	Symptoms involving female genital tract	genitourinary
189.1	`1:90981560_C`	NA	0.0310737	1.03156	0.0387195	0.422245	logistic	724753	3847	720906	0.45361	0.0956588	3589	3	0	0	0.575262	2	0.750038	0.0310737	1.03156	0.0387195	0.422245	0.0310737	1.03156	0.0387195	0.422245	Cancer of kidney and renal pelvis	neoplasms
362.1	`1:90981560_C`	NA	-0.198356	0.820078	0.24741	0.422711	logistic	264316	114	264202	0.287455	0.092798	0	2	0.0740282	25.9283	1.35004	1	0.24527	-0.198356	0.820078	0.24741	0.422711	-0.261928	0.769566	0.331318	0.429198	Retinopathy of prematurity	sense organs
752.2	`1:90981560_C`	NA	0.052174	1.05356	0.0651123	0.422963	logistic	721925	1333	720592	0.27443	0.0957489	3626	3	0	0	0.0796995	2	0.960934	0.052174	1.05356	0.0651123	0.422963	0.052174	1.05356	0.0651123	0.422963	Other specified congenital anomalies of nervous system	congenital anomalies
260.2	`1:90981560_C`	NA	0.0411629	1.04202	0.0514351	0.423543	logistic	639413	2215	637198	0.614753	0.0958973	3568	3	0.00309638	0	1.80722	2	0.405105	0.0411629	1.04202	0.0514351	0.423543	0.0309557	1.03144	0.06571	0.637573	severe protein-calorie malnutrition	endocrine/metabolic
204.21	`1:90981560_C`	NA	0.0600571	1.0619	0.0750526	0.423595	logistic	710024	985	709039	0.0611577	0.0956749	3568	3	0	0	1.35984	2	0.506656	0.0600571	1.0619	0.0750526	0.423595	0.0600571	1.0619	0.0750526	0.423595	Myeloid leukemia, acute	neoplasms
759.1	`1:90981560_C`	NA	-0.120236	0.886711	0.150277	0.423655	logistic	721746	296	721450	0.0940725	0.0957165	3626	3	0.057429	45.7735	3.68823	2	0.158165	-0.120236	0.886711	0.150277	0.423655	-0.125699	0.88188	0.204318	0.538413	Anomalies of endocrine glands, congenital	congenital anomalies
240	`1:90981560_C`	NA	-0.0274555	0.972918	0.0343623	0.42429	logistic	639706	5169	634537	0.421161	0.0959316	3429	3	0	0	0.205133	2	0.902518	-0.0274555	0.972918	0.0343623	0.42429	-0.0274555	0.972918	0.0343623	0.42429	Simple and unspecified goiter	endocrine/metabolic
803.3	`1:90981560_C`	NA	-0.0358778	0.964758	0.0449079	0.424336	logistic	655387	2972	652415	0.25369	0.0956832	3449	3	0	0	0.427611	2	0.807506	-0.0358778	0.964758	0.0449079	0.424336	-0.0358778	0.964758	0.0449079	0.424336	Fracture of clavicle or scapula	injuries & poisonings
694.3	`1:90981560_C`	NA	-0.103114	0.902024	0.129154	0.424652	logistic	641001	375	640626	0.472214	0.095914	3553	3	0	0	0.00507732	2	0.997465	-0.103114	0.902024	0.129154	0.424652	-0.103114	0.902024	0.129154	0.424652	Vascular disorders of skin	dermatologic
560.1	`1:90981560_C`	NA	0.0365269	1.0372	0.0457677	0.424816	logistic	549387	2750	546637	0.482978	0.0957039	2923	3	0.00844309	56.5249	4.60034	2	0.100242	0.0365269	1.0372	0.0457677	0.424816	0.0286867	1.0291	0.070262	0.683067	Paralytic ileus	digestive
585.1	`1:90981560_C`	NA	-0.0138523	0.986243	0.0173685	0.425128	logistic	654062	21152	632910	0.467708	0.0958479	3503	3	0	0	1.22298	2	0.542541	-0.0138523	0.986243	0.0173685	0.425128	-0.0138523	0.986243	0.0173685	0.425128	Acute renal failure	genitourinary
599.2	`1:90981560_C`	NA	-0.0135991	0.986493	0.0170558	0.425259	logistic	610334	21747	588587	0.767352	0.095895	3381	3	0.000205236	10.3063	2.22981	2	0.327946	-0.0135991	0.986493	0.0170558	0.425259	-0.0152945	0.984822	0.0191422	0.424293	Retention of urine	genitourinary
204	`1:90981560_C`	NA	0.0244857	1.02479	0.0307108	0.425278	logistic	715248	6209	709039	0.0971599	0.0956738	3590	3	0.0110942	78.9154	9.48559	2	0.00871424	0.0244857	1.02479	0.0307108	0.425278	0.0306888	1.03116	0.0681714	0.652587	Leukemia	neoplasms
540.11	`1:90981560_C`	NA	0.0261427	1.02649	0.032806	0.425516	logistic	728721	5300	723421	0.273531	0.0957561	3623	3	0	0	0.69678	2	0.705823	0.0261427	1.02649	0.032806	0.425516	0.0261427	1.02649	0.032806	0.425516	Acute appendicitis	digestive
381.2	`1:90981560_C`	NA	-0.0252609	0.975056	0.0317728	0.426586	logistic	677433	6095	671338	0.602839	0.0958412	3580	3	0.0170667	66.3859	5.94988	2	0.0510504	-0.0252609	0.975056	0.0317728	0.426586	0.0305467	1.03102	0.0874163	0.72676	Eustachian tube disorders	sense organs
783	`1:90981560_C`	NA	0.0116365	1.0117	0.0146576	0.427257	logistic	703691	30208	673483	0.449793	0.0957729	3635	3	0	0	0.380404	2	0.826792	0.0116365	1.0117	0.0146576	0.427257	0.0116365	1.0117	0.0146576	0.427257	Fever of unknown origin	symptoms
530.2	`1:90981560_C`	NA	0.0385244	1.03928	0.0485669	0.427647	logistic	562289	2477	559812	0.566734	0.0958111	3194	3	0	0	1.6684	2	0.434222	0.0385244	1.03928	0.0485669	0.427647	0.0385244	1.03928	0.0485669	0.427647	Esophageal bleeding (varices/hemorrhage)	digestive
798.1	`1:90981560_C`	NA	0.0296102	1.03005	0.0375168	0.429966	logistic	228471	4302	224169	0.261957	0.0923246	0	2	0	0	0.695696	1	0.404234	0.0296102	1.03005	0.0375168	0.429966	0.0296102	1.03005	0.0375168	0.429966	Chronic fatigue syndrome	symptoms
728	`1:90981560_C`	NA	-0.0605994	0.9412	0.0768744	0.430526	logistic	576600	1045	575555	0.0081542	0.0959036	3273	3	0	0	1.42774	2	0.489744	-0.0605994	0.9412	0.0768744	0.430526	-0.0605994	0.9412	0.0768744	0.430526	Disorders of muscle, ligament, and fascia	musculoskeletal
578.9	`1:90981560_C`	NA	0.0166434	1.01678	0.0211246	0.430774	logistic	649106	13268	635838	0.0620989	0.0957579	3426	3	0	0	1.4715	2	0.479146	0.0166434	1.01678	0.0211246	0.430774	0.0166434	1.01678	0.0211246	0.430774	Hemorrhage of gastrointestinal tract	digestive
938.1	`1:90981560_C`	NA	-0.0598251	0.941929	0.0759825	0.431074	logistic	625465	1083	624382	0.0493582	0.0960677	3535	3	0	0	0.263837	2	0.876412	-0.0598251	0.941929	0.0759825	0.431074	-0.0598251	0.941929	0.0759825	0.431074	Acute dermatitis due to solar radiation	dermatologic
215	`1:90981560_C`	NA	-0.0282163	0.972178	0.0358587	0.431355	logistic	707780	4761	703019	0.592786	0.0957713	3553	3	0.00829026	66.3705	5.94716	2	0.0511199	-0.0282163	0.972178	0.0358587	0.431355	-0.0579389	0.943708	0.0655288	0.376602	Other benign neoplasm of connective and other soft tissue	neoplasms
333.3	`1:90981560_C`	NA	0.122197	1.12998	0.155302	0.431379	logistic	640872	225	640647	0.0824172	0.0956127	3432	3	0.0308116	31.639	2.92564	2	0.231582	0.122197	1.12998	0.155302	0.431379	0.129028	1.13772	0.185659	0.48707	Tics and choreas	neurological
575.2	`1:90981560_C`	NA	-0.0394435	0.961324	0.0503503	0.433403	logistic	678975	2437	676538	0.266752	0.0957134	3439	3	0	0	0.916185	2	0.632489	-0.0394435	0.961324	0.0503503	0.433403	-0.0394435	0.961324	0.0503503	0.433403	Obstruction of bile duct	digestive
989	`1:90981560_C`	NA	-0.128046	0.879813	0.163822	0.434441	logistic	729400	237	729163	0.278451	0.0956896	3623	3	0	0	1.06248	2	0.587875	-0.128046	0.879813	0.163822	0.434441	-0.128046	0.879813	0.163822	0.434441	Toxic effect of other substances, chiefly nonmedicinal as to source	injuries & poisonings
601.11	`1:90981560_C`	NA	0.0628775	1.0649	0.0804896	0.434692	logistic	665244	873	664371	0.016741	0.095837	3394	3	0	0	0.6798	2	0.711841	0.0628775	1.0649	0.0804896	0.434692	0.0628775	1.0649	0.0804896	0.434692	Acute prostatitis	genitourinary
702.4	`1:90981560_C`	NA	-0.152155	0.858855	0.194854	0.434881	logistic	239888	183	239705	0.596149	0.0921326	0	2	0	0	0.0810762	1	0.775844	-0.152155	0.858855	0.194854	0.434881	-0.152155	0.858855	0.194854	0.434881	Degenerative skin disorders	dermatologic
622.2	`1:90981560_C`	NA	0.0255239	1.02585	0.0326976	0.435034	logistic	710858	5393	705465	0.212638	0.0956696	3535	3	0	0	0.5559	2	0.757335	0.0255239	1.02585	0.0326976	0.435034	0.0255239	1.02585	0.0326976	0.435034	Mucous polyp of cervix	genitourinary
300.12	`1:90981560_C`	NA	0.0211781	1.0214	0.0271811	0.435892	logistic	559553	8237	551316	0.545247	0.0958881	3350	3	0.00884497	72.1951	7.19297	2	0.0274199	0.0211781	1.0214	0.0271811	0.435892	0.0231323	1.0234	0.0628868	0.712992	Agorophobia, social phobia, and panic disorder	mental disorders
626.15	`1:90981560_C`	NA	0.0799329	1.08321	0.10289	0.437233	logistic	241402	549	240853	0.636989	0.092406	0	2	0.0110024	33.3965	1.50142	1	0.220453	0.0799329	1.08321	0.10289	0.437233	0.0879592	1.09194	0.127342	0.489736	Infertility, female, associated with anovulation	genitourinary
870.5	`1:90981560_C`	NA	0.0528313	1.05425	0.0680134	0.43729	logistic	662691	1204	661487	0.426313	0.0957233	3498	3	0	0	0.551282	2	0.759085	0.0528313	1.05425	0.0680134	0.43729	0.0528313	1.05425	0.0680134	0.43729	Open wound of lip and mouth	injuries & poisonings
716.1	`1:90981560_C`	NA	-0.0520072	0.949322	0.0670377	0.437873	logistic	643580	1373	642207	0.0325523	0.0959181	3422	3	0.0275393	66.9865	6.05813	2	0.0483609	-0.0520072	0.949322	0.0670377	0.437873	-0.0775922	0.925342	0.117979	0.510746	Unspecified polyarthropathy or polyarthritis	musculoskeletal
348.8	`1:90981560_C`	NA	0.0302114	1.03067	0.0389692	0.438185	logistic	644626	3979	640647	0.0724522	0.0956229	3432	3	0	0	0.238052	2	0.887785	0.0302114	1.03067	0.0389692	0.438185	0.0302114	1.03067	0.0389692	0.438185	Encephalopathy, not elsewhere classified	neurological
182	`1:90981560_C`	NA	-0.032792	0.96774	0.0423547	0.438799	logistic	654301	3376	650925	0.169379	0.0957151	3248	3	0.0162741	76.0378	8.34649	2	0.0154022	-0.032792	0.96774	0.0423547	0.438799	-0.00977463	0.990273	0.0855185	0.909001	Malignant neoplasm of uterus	neoplasms
433.1	`1:90981560_C`	NA	-0.0164808	0.983654	0.0213131	0.439362	logistic	675650	13751	661899	0.0494152	0.0956516	3530	3	0	0	0.854657	2	0.652249	-0.0164808	0.983654	0.0213131	0.439362	-0.0164808	0.983654	0.0213131	0.439362	Occlusion and stenosis of precerebral arteries	circulatory system
907	`1:90981560_C`	NA	-0.0357777	0.964855	0.0463177	0.439853	logistic	730605	2781	727824	0.317927	0.0957405	3632	3	0	0	0.112432	2	0.945335	-0.0357777	0.964855	0.0463177	0.439853	-0.0357777	0.964855	0.0463177	0.439853	Injuries to the nervous system	injuries & poisonings
622.1	`1:90981560_C`	NA	-0.0170472	0.983097	0.022111	0.440715	logistic	717876	12411	705465	0.160395	0.0956328	3580	3	0.00503124	70.3476	6.74481	2	0.0343071	-0.0170472	0.983097	0.022111	0.440715	0.0205648	1.02078	0.0506153	0.684525	Polyp of corpus uteri	genitourinary
816	`1:90981560_C`	NA	0.0846019	1.08828	0.110004	0.441845	logistic	695241	443	694798	0.413475	0.0958668	3586	3	0.0810757	58.2792	4.79377	2	0.091001	0.0846019	1.08828	0.110004	0.441845	0.0983481	1.10335	0.210446	0.640262	Cerebral laceration and contusion	injuries & poisonings
170	`1:90981560_C`	NA	0.0301131	1.03057	0.0391773	0.44211	logistic	730262	3816	726446	0.270282	0.0956944	3624	3	7.49182e-08	0	1.70918	2	0.425457	0.0301131	1.03057	0.0391773	0.44211	0.0301127	1.03057	0.0391777	0.44212	Cancer of bone and connective tissue	neoplasms
446.5	`1:90981560_C`	NA	0.0501862	1.05147	0.0653165	0.442277	logistic	663601	1300	662301	0.532211	0.0958264	3552	3	0.0185062	57.1199	4.66417	2	0.0970932	0.0501862	1.05147	0.0653165	0.442277	0.0371215	1.03782	0.103085	0.718767	Giant cell arteritis	circulatory system
480.2	`1:90981560_C`	NA	0.0615809	1.06352	0.0802391	0.442804	logistic	642298	909	641389	0.305914	0.0957173	3485	3	0	0	1.28904	2	0.524915	0.0615809	1.06352	0.0802391	0.442804	0.0615809	1.06352	0.0802391	0.442804	Viral pneumonia	respiratory
696.3	`1:90981560_C`	NA	-0.0848938	0.91861	0.111058	0.444623	logistic	641122	496	640626	0.49897	0.0959154	3554	3	0.00102989	28.9832	2.81623	2	0.244603	-0.0848938	0.91861	0.111058	0.444623	-0.0843354	0.919123	0.112995	0.455446	Pityriasis	dermatologic
256.4	`1:90981560_C`	NA	0.0315653	1.03207	0.0412982	0.444672	logistic	687101	3519	683582	0.52409	0.0957894	3556	3	0	0	1.35482	2	0.507931	0.0315653	1.03207	0.0412982	0.444672	0.0315653	1.03207	0.0412982	0.444672	Polycystic ovaries	endocrine/metabolic
755.4	`1:90981560_C`	NA	0.131705	1.14077	0.172361	0.444795	logistic	717972	176	717796	0.048619	0.0957607	3631	3	0	0	0.177774	2	0.914949	0.131705	1.14077	0.172361	0.444795	0.131705	1.14077	0.172361	0.444795	Congenital anomalies of upper limb, including shoulder girdle	congenital anomalies
756.3	`1:90981560_C`	NA	-0.0660145	0.936117	0.0866637	0.44622	logistic	718619	823	717796	0.0614892	0.095751	3629	3	0	0	0.373956	2	0.829462	-0.0660145	0.936117	0.0866637	0.44622	-0.0660145	0.936117	0.0866637	0.44622	Congenital anomalies of muscle, tendon, fascia, and connective tissue	congenital anomalies
585.4	`1:90981560_C`	NA	-0.0236147	0.976662	0.0310051	0.446275	logistic	639385	6475	632910	0.317636	0.0958249	3431	3	0	0	1.38232	2	0.500995	-0.0236147	0.976662	0.0310051	0.446275	-0.0236147	0.976662	0.0310051	0.446275	Chronic kidney disease, Stage I or II	genitourinary
736	`1:90981560_C`	NA	0.0243884	1.02469	0.0320333	0.446451	logistic	659616	5616	654000	0.0902633	0.0957155	3476	3	0.00255968	45.4885	3.66895	2	0.159697	0.0243884	1.02469	0.0320333	0.446451	0.0189683	1.01915	0.0437733	0.664774	Other acquired deformities of limbs	musculoskeletal
433.21	`1:90981560_C`	NA	0.0174957	1.01765	0.0229809	0.446468	logistic	672967	11068	661899	0.360068	0.0957246	3545	3	0.00107816	38.1676	3.23455	2	0.198439	0.0174957	1.01765	0.0229809	0.446468	0.0167162	1.01686	0.0300089	0.5775	Cerebral artery occlusion, with cerebral infarction	circulatory system
305.2	`1:90981560_C`	NA	-0.036409	0.964246	0.0478567	0.446781	logistic	554087	2771	551316	0.669765	0.0958568	3340	3	7.38683e-07	2.12356	2.04339	2	0.359984	-0.036409	0.964246	0.0478567	0.446781	-0.0364098	0.964245	0.0478605	0.446807	Eating disorder	mental disorders
626.13	`1:90981560_C`	NA	0.0203269	1.02053	0.0267349	0.447066	logistic	623115	8928	614187	0.453239	0.0958667	3308	3	0	0	0.176754	2	0.915416	0.0203269	1.02053	0.0267349	0.447066	0.0203269	1.02053	0.0267349	0.447066	Irregular menstrual cycle	genitourinary
795.81	`1:90981560_C`	NA	0.122687	1.13053	0.161644	0.447854	logistic	318638	216	318422	0.298338	0.0927557	0	2	0.0918898	57.7162	2.36497	1	0.124086	0.122687	1.13053	0.161644	0.447854	0.0456595	1.04672	0.276442	0.868812	Elevated carcinoembryonic antigen [CEA]	symptoms
117	`1:90981560_C`	NA	-0.03865	0.962087	0.0509857	0.448418	logistic	660306	2362	657944	0.011257	0.0957193	3568	3	0.00372838	20.6454	2.52033	2	0.283607	-0.03865	0.962087	0.0509857	0.448418	-0.0497671	0.951451	0.0636877	0.434554	Mycoses	infectious diseases
289.3	`1:90981560_C`	NA	-0.0592721	0.94245	0.0781995	0.448475	logistic	473169	988	472181	0.0321395	0.0979671	3547	2	0	0	0.0796011	1	0.777839	-0.0592721	0.94245	0.0781995	0.448475	-0.0592721	0.94245	0.0781995	0.448475	Personal history of diseases of blood and blood-forming organs	hematopoietic
253.1	`1:90981560_C`	NA	-0.0476328	0.953484	0.0628683	0.448654	logistic	685184	1602	683582	0.362996	0.0957801	3555	3	0	0	0.37562	2	0.828772	-0.0476328	0.953484	0.0628683	0.448654	-0.0476328	0.953484	0.0628683	0.448654	Pituitary hyperfunction	endocrine/metabolic
695.41	`1:90981560_C`	NA	0.0479701	1.04914	0.0633808	0.449136	logistic	638027	1397	636630	0.448913	0.095887	3547	3	0	0	0.211376	2	0.899705	0.0479701	1.04914	0.0633808	0.449136	0.0479701	1.04914	0.0633808	0.449136	Cutaneous lupus erythematosus	dermatologic
603.1	`1:90981560_C`	NA	-0.032559	0.967965	0.0430831	0.449814	logistic	656726	3255	653471	0.115048	0.0958017	3394	3	0.000634898	12.6632	2.28999	2	0.318226	-0.032559	0.967965	0.0430831	0.449814	-0.0357264	0.964904	0.0460482	0.437838	Hydrocele	genitourinary
385	`1:90981560_C`	NA	0.0315616	1.03206	0.0417656	0.449838	logistic	674628	3290	671338	0.410044	0.0958765	3584	3	9.86995e-07	1.75369	2.0357	2	0.361371	0.0315616	1.03206	0.0417656	0.449838	0.0315659	1.03207	0.0417705	0.44983	Other disorders of middle ear and mastoid	sense organs
715.3	`1:90981560_C`	NA	-0.132097	0.876256	0.175393	0.451359	logistic	641943	218	641725	0.117517	0.0958839	3405	3	0.0825624	41.9485	3.44522	2	0.1786	-0.132097	0.876256	0.175393	0.451359	-0.106733	0.898766	0.248251	0.66724	Spinal enthesopathy	musculoskeletal
455	`1:90981560_C`	NA	0.00799602	1.00803	0.0106237	0.451655	logistic	644949	58067	586882	0.147179	0.0956665	3465	3	8.29504e-05	29.4277	2.83397	2	0.242444	0.00799602	1.00803	0.0106237	0.451655	0.00809445	1.00813	0.0121652	0.505808	Hemorrhoids	circulatory system
592	`1:90981560_C`	NA	-0.015355	0.984762	0.0204037	0.451715	logistic	624614	15166	609448	0.352581	0.0957047	3341	3	0	0	0.3052	2	0.858473	-0.015355	0.984762	0.0204037	0.451715	-0.015355	0.984762	0.0204037	0.451715	Cystitis and urethritis	genitourinary
636.1	`1:90981560_C`	NA	-0.0488011	0.952371	0.0650478	0.453114	logistic	698125	1499	696626	0.302918	0.0960029	3552	3	0.0270815	59.9742	4.99678	2	0.0822171	-0.0488011	0.952371	0.0650478	0.453114	-0.0540746	0.947361	0.119686	0.651411	Threatened premature labor	pregnancy complications
714.2	`1:90981560_C`	NA	-0.0634319	0.938538	0.0845572	0.453155	logistic	642602	877	641725	0.0523044	0.0958821	3406	3	0	0	1.09548	2	0.578255	-0.0634319	0.938538	0.0845572	0.453155	-0.0634319	0.938538	0.0845572	0.453155	Juvenile rheumatoid arthritis	musculoskeletal
395.3	`1:90981560_C`	NA	-0.0327947	0.967737	0.0438325	0.454351	logistic	670170	3191	666979	0.155249	0.0957473	3539	3	0.0135962	65.3924	5.77908	2	0.0556017	-0.0327947	0.967737	0.0438325	0.454351	-0.0107495	0.989308	0.0854547	0.899897	Nonrheumatic tricuspid valve disorders	circulatory system
532	`1:90981560_C`	NA	0.0119261	1.012	0.0159876	0.455692	logistic	584096	24284	559812	0.783547	0.0959072	3266	3	0	0	0.424927	2	0.80859	0.0119261	1.012	0.0159876	0.455692	0.0119261	1.012	0.0159876	0.455692	Dysphagia	digestive
525.2	`1:90981560_C`	NA	-0.0922751	0.911854	0.124405	0.458251	logistic	674532	409	674123	0.327232	0.0957834	3499	3	0	0	0.859381	2	0.650711	-0.0922751	0.911854	0.124405	0.458251	-0.0922751	0.911854	0.124405	0.458251	Atrophy of edentulous alveolar ridge	digestive
446.9	`1:90981560_C`	NA	0.0436398	1.04461	0.0589506	0.459132	logistic	663949	1648	662301	0.450651	0.0958221	3548	3	0	0	0.651247	2	0.722077	0.0436398	1.04461	0.0589506	0.459132	0.0436398	1.04461	0.0589506	0.459132	Arteritis NOS	circulatory system
452.8	`1:90981560_C`	NA	0.0910888	1.09537	0.123332	0.460172	logistic	228719	353	228366	0.377337	0.0921939	0	2	0	0	0.00111813	1	0.973325	0.0910888	1.09537	0.123332	0.460172	0.0910888	1.09537	0.123332	0.460172	Postphlebitic syndrome	circulatory system
985	`1:90981560_C`	NA	0.125328	1.13352	0.169973	0.460917	logistic	729345	182	729163	0.256312	0.0956955	3622	3	0	0	0.46527	2	0.792443	0.125328	1.13352	0.169973	0.460917	0.125328	1.13352	0.169973	0.460917	Toxic effect of other metals	injuries & poisonings
293.1	`1:90981560_C`	NA	-0.0188699	0.981307	0.0256061	0.461165	logistic	720256	9326	710930	0.16865	0.0957187	3606	3	0	0	0.240412	2	0.886738	-0.0188699	0.981307	0.0256061	0.461165	-0.0188699	0.981307	0.0256061	0.461165	Swelling, mass, or lump in head and neck [Space-occupying lesion, intracranial NOS]	mental disorders
348.7	`1:90981560_C`	NA	-0.0692835	0.933062	0.0940349	0.461253	logistic	641323	676	640647	0.0610776	0.0956063	3439	3	0	0	0.577514	2	0.749194	-0.0692835	0.933062	0.0940349	0.461253	-0.0692835	0.933062	0.0940349	0.461253	Coma	neurological
350.5	`1:90981560_C`	NA	-0.0743391	0.928357	0.100927	0.461389	logistic	695199	616	694583	0.576227	0.0956302	3608	3	0	0	1.0947	2	0.578482	-0.0743391	0.928357	0.100927	0.461389	-0.0743391	0.928357	0.100927	0.461389	Abnormal reflex	neurological
275.3	`1:90981560_C`	NA	-0.0214052	0.978822	0.0291886	0.463351	logistic	703278	7144	696134	0.256373	0.0957317	3616	3	0	0	0.138082	2	0.933288	-0.0214052	0.978822	0.0291886	0.463351	-0.0214052	0.978822	0.0291886	0.463351	Disorders of magnesium metabolism	endocrine/metabolic
199	`1:90981560_C`	NA	-0.016104	0.984025	0.0219701	0.46356	logistic	660336	13106	647230	0.208015	0.0954007	3290	3	0.0013433	44.6531	3.61357	2	0.164181	-0.016104	0.984025	0.0219701	0.46356	-0.0160618	0.984067	0.031639	0.611694	Neoplasm of uncertain behavior	neoplasms
218.2	`1:90981560_C`	NA	0.0630459	1.06508	0.0862593	0.464847	logistic	658569	733	657836	0.354039	0.0959019	3328	3	0	0	0.978497	2	0.613087	0.0630459	1.06508	0.0862593	0.464847	0.0630459	1.06508	0.0862593	0.464847	Other benign neoplasm of uterus	neoplasms
145.1	`1:90981560_C`	NA	-0.181318	0.83417	0.248841	0.466215	logistic	720590	122	720468	0.0451529	0.0955981	3569	3	0.382541	65.8021	5.84831	2	0.0537102	-0.181318	0.83417	0.248841	0.466215	-0.303924	0.737917	0.450495	0.499902	Cancer of lip	neoplasms
613.5	`1:90981560_C`	NA	0.0205268	1.02074	0.0281819	0.466387	logistic	699017	7800	691217	0.563315	0.0958811	3583	3	0	0	0.943798	2	0.623817	0.0205268	1.02074	0.0281819	0.466387	0.0205268	1.02074	0.0281819	0.466387	Mastodynia	genitourinary
426.2	`1:90981560_C`	NA	-0.0182947	0.981872	0.0251277	0.466572	logistic	580328	10376	569952	0.178997	0.0958665	3352	3	0.00250369	56.7434	4.62357	2	0.0990841	-0.0182947	0.981872	0.0251277	0.466572	-0.0202973	0.979907	0.0383232	0.596364	Atrioventricular [AV] block	circulatory system
750.22	`1:90981560_C`	NA	-0.0716114	0.930893	0.0985067	0.467245	logistic	714689	658	714031	0.385558	0.0957416	3602	3	1.01001e-07	22.5842	2.58345	2	0.274796	-0.0716114	0.930893	0.0985067	0.467245	-0.0716116	0.930892	0.0985069	0.467245	Congenital anomaly of gallbladder, bile ducts, liver, pancreas	congenital anomalies
705.3	`1:90981560_C`	NA	0.0408483	1.04169	0.0562029	0.467348	logistic	658002	1757	656245	0.228881	0.0956965	3538	3	0.0264344	63.1171	5.42257	2	0.0664515	0.0408483	1.04169	0.0562029	0.467348	0.00458136	1.00459	0.116176	0.968544	Hidradenitis	dermatologic
[truncated: 903 more rows]

## Sheet: ST13 gwasCatalog
CHR_topSNP	BP_topSNP	topSNP	CHR_proxySNP	BP_proxySNP	proxySNP	R2	proxySNP_RSID	P_topSNP	BETA_topSNP	P_proxySNP	BETA_proxySNP	CHRPOS_hg19_proxySNP	CHR_hg19_proxySNP	POS_hg19_proxySNP	taxon	DATE ADDED TO CATALOG	PUBMEDID	FIRST AUTHOR	DATE	JOURNAL	LINK	STUDY	DISEASE/TRAIT	INITIAL SAMPLE SIZE	REPLICATION SAMPLE SIZE	REGION	CHR_ID	CHR_POS	REPORTED GENE(S)	MAPPED_GENE	UPSTREAM_GENE_ID	UPSTREAM_GENE_ID_SYMBOL	DOWNSTREAM_GENE_ID	DOWNSTREAM_GENE_ID_SYMBOL	SNP_GENE_IDS	SNP_GENE_IDS_SYMBOL	UPSTREAM_GENE_DISTANCE	DOWNSTREAM_GENE_DISTANCE	STRONGEST SNP-RISK ALLELE	MERGED	SNP_ID_CURRENT	CONTEXT	INTERGENIC	RISK ALLELE FREQUENCY	P-VALUE	PVALUE_MLOG	P-VALUE (TEXT)	OR or BETA	95% CI (TEXT)
[truncated: 30 more rows]
[truncated: 8 more columns]
