# Supplementary material for: Urobiota analysis and genome-wide association study in pediatric recurrent urinary tract infections and vesicoureteral reflux
Source: JCI Insight. 2025 Dec 9;11(2):e199689. doi: 10.1172/jci.insight.199689 (PMC12892914; doi:10.1172/jci.insight.199689)
Supplement: Supporting data values [file jciinsight-11-199689-s030.xlsx]

## Sheet: Fig. 1A
Shannon alpha diversity	COHORT
3.37623	RIVUR
3.81208	RIVUR
3.97612	RIVUR
0.148184	RIVUR
1.34036	RIVUR
3.73979	RIVUR
3.2923	RIVUR
4.1057	RIVUR
3.99572	RIVUR
4.02069	RIVUR
0.703488	RIVUR
0.299449	RIVUR
2.23586	RIVUR
3.25139	RIVUR
3.9362	RIVUR
3.28803	RIVUR
3.87461	RIVUR
1.75534	RIVUR
3.37832	RIVUR
2.06295	RIVUR
2.68383	RIVUR
3.1264	RIVUR
2.76006	RIVUR
0.166601	RIVUR
2.9961	RIVUR
2.58583	RIVUR
2.81735	RIVUR
0.154933	RIVUR
3.58046	RIVUR
3.25317	RIVUR
2.49861	RIVUR
2.70521	RIVUR
1.996	RIVUR
2.84602	RIVUR
1.0269	RIVUR
3.76701	RIVUR
3.60537	RIVUR
2.67847	RIVUR
3.1802	RIVUR
4.13074	RIVUR
2.86837	RIVUR
1.64015	RIVUR
1.31151	RIVUR
1.00203	RIVUR
3.49625	RIVUR
2.33197	RIVUR
0.776734	RIVUR
1.81013	RIVUR
2.41952	RIVUR
2.46217	RIVUR
3.10951	RIVUR
2.81924	RIVUR
3.24816	RIVUR
2.63237	RIVUR
1.55959	RIVUR
2.27836	RIVUR
1.749	RIVUR
2.32963	RIVUR
2.2095	RIVUR
3.13419	RIVUR
4.15342	RIVUR
2.65105	RIVUR
2.86979	RIVUR
3.04304	RIVUR
2.23981	RIVUR
2.08095	RIVUR
2.62148	RIVUR
2.83315	RIVUR
1.72913	RIVUR
2.69459	RIVUR
1.1829	RIVUR
2.72899	RIVUR
2.83655	RIVUR
3.90763	RIVUR
3.47115	RIVUR
1.02713	RIVUR
1.05751	RIVUR
3.15842	RIVUR
2.06524	RIVUR
3.27602	RIVUR
2.51149	RIVUR
2.54496	RIVUR
3.12682	RIVUR
2.76375	RIVUR
1.74118	RIVUR
1.6703	RIVUR
1.66182	RIVUR
3.54968	RIVUR
2.17926	RIVUR
2.79474	RIVUR
0.918727	RIVUR
2.38612	RIVUR
1.36541	RIVUR
2.95611	RIVUR
2.65804	RIVUR
2.26125	RIVUR
2.31108	RIVUR
2.621	RIVUR
1.8624	RIVUR
2.13549	RIVUR
2.19975	RIVUR
2.36495	RIVUR
2.32862	RIVUR
1.89145	RIVUR
2.41293	RIVUR
0.483244	RIVUR
0.919032	RIVUR
1.69736	RIVUR
2.21547	RIVUR
1.10861	RIVUR
2.27584	RIVUR
1.50864	RIVUR
2.11504	RIVUR
2.19479	RIVUR
1.7233	RIVUR
2.14326	RIVUR
1.8898	RIVUR
1.67529	RIVUR
1.60354	RIVUR
3.17917	RIVUR
2.16411	RIVUR
2.31673	RIVUR
2.06857	RIVUR
1.20242	RIVUR
1.46721	RIVUR
3.19968	RIVUR
2.20955	RIVUR
0.414974	RIVUR
2.57116	RIVUR
3.34437	RIVUR
2.20095	RIVUR
1.9117	RIVUR
1.75143	RIVUR
1.08363	RIVUR
1.82271	RIVUR
2.87925	RIVUR
0.734207	RIVUR
2.1812	RIVUR
3.00306	RIVUR
3.77447	RIVUR
2.79094	RIVUR
2.19707	RIVUR
2.76385	RIVUR
2.74166	RIVUR
3.28653	RIVUR
2.02269	RIVUR
2.84879	RIVUR
2.13442	RIVUR
1.92014	RIVUR
3.12151	RIVUR
4.41059	RIVUR
2.12922	RIVUR
3.17588	RIVUR
2.61189	RIVUR
1.81455	RIVUR
2.26475	RIVUR
2.9771	RIVUR
2.31573	RIVUR
2.91118	RIVUR
2.99203	RIVUR
3.38395	RIVUR
2.02415	RIVUR
2.23177	RIVUR
3.15075	RIVUR
2.18106	RIVUR
1.97767	RIVUR
2.68795	RIVUR
2.22112	RIVUR
1.92707	RIVUR
1.40637	RIVUR
2.52974	RIVUR
2.37659	RIVUR
2.72964	RIVUR
2.47122	RIVUR
0.627319	RIVUR
2.15865	RIVUR
1.6716	RIVUR
1.72099	RIVUR
2.62878	RIVUR
0.0363042	RIVUR
2.82219	RIVUR
2.3084	RIVUR
2.76833	RIVUR
2.33296	RIVUR
1.69695	RIVUR
3.33292	RIVUR
1.32615	RIVUR
2.34392	RIVUR
1.2809	RIVUR
1.84986	RIVUR
2.41652	RIVUR
2.48778	RIVUR
1.26538	RIVUR
3.63375	RIVUR
1.9175	RIVUR
3.34222	RIVUR
2.93684	RIVUR
1.49045	RIVUR
2.06212	RIVUR
1.64278	RIVUR
0.643775	RIVUR
1.86038	RIVUR
2.27355	RIVUR
3.25806	RIVUR
1.78151	RIVUR
2.19485	RIVUR
2.01699	RIVUR
2.92291	RIVUR
3.57449	RIVUR
3.1471	RIVUR
2.91053	RIVUR
1.92819	RIVUR
3.53893	RIVUR
3.35916	RIVUR
3.61514	RIVUR
1.71669	RIVUR
3.87681	RIVUR
3.6668	RIVUR
3.68136	RIVUR
3.41391	RIVUR
3.98141	RIVUR
3.81705	CUTIE
4.22188	CUTIE
4.39862	CUTIE
2.87336	CUTIE
4.36586	CUTIE
2.92429	CUTIE
3.10934	CUTIE
2.96394	CUTIE
1.03979	CUTIE
2.7131	CUTIE
3.46217	CUTIE
2.369	CUTIE
2.4189	CUTIE
3.26108	CUTIE
2.99175	CUTIE
2.91062	CUTIE
3.49421	CUTIE
3.39413	CUTIE
2.772	CUTIE
2.95861	CUTIE
3.17102	CUTIE
3.18944	CUTIE
2.82858	CUTIE
3.09824	CUTIE
2.67974	CUTIE
3.46823	CUTIE
3.06585	CUTIE
1.08327	CUTIE
2.36168	CUTIE
3.49191	CUTIE
3.30874	CUTIE
0.690892	CUTIE
1.4815	CUTIE
4.05662	CUTIE
0.884929	CUTIE
3.73624	CUTIE
4.19102	CUTIE
3.70113	CUTIE
3.73212	CUTIE
3.14496	CUTIE
4.32938	CUTIE
0.163097	CUTIE
3.3301	CUTIE
0.779897	CUTIE
2.27698	CUTIE
1.98327	CUTIE
2.12687	CUTIE
3.0048	CUTIE
3.44614	CUTIE
2.05878	CUTIE
1.52267	CUTIE
2.90786	CUTIE
0.53349	CUTIE
3.48331	CUTIE
3.34006	CUTIE
3.65171	CUTIE
3.57671	CUTIE
0.643522	CUTIE
3.96515	CUTIE
3.96931	CUTIE
1.13287	CUTIE
3.63362	CUTIE
1.5519	CUTIE
3.93141	CUTIE
0.967261	CUTIE
3.87508	CUTIE
3.79969	CUTIE
2.27343	CUTIE
3.78685	CUTIE
3.80109	CUTIE
3.70095	CUTIE
0.493461	CUTIE
0.940058	CUTIE
2.62317	CUTIE
4.35715	CUTIE
3.59293	CUTIE
3.94848	CUTIE
4.14646	CUTIE
3.27057	CUTIE
4.07305	CUTIE
3.43439	CUTIE
4.12657	CUTIE
4.35241	CUTIE
4.20374	CUTIE
3.3718	CUTIE
4.28354	CUTIE
4.17582	CUTIE
3.86007	CUTIE
4.42159	CUTIE
4.09065	CUTIE
4.42432	CUTIE
4.30206	CUTIE
3.20649	CUTIE
4.21549	CUTIE
1.71975	CUTIE
0.0718859	CUTIE
2.90781	CUTIE
3.04233	RIVUR
3.00655	RIVUR
2.9008	RIVUR
2.34697	RIVUR
2.91287	RIVUR
2.04727	RIVUR
2.69955	RIVUR

## Sheet: Fig. 1B
Shannon alpha diversity	Toilet Trained
3.37623	No
3.81208	No
3.97612	Yes
0.148184	Yes
1.34036	No
3.73979	No
3.2923	No
4.1057	Yes
3.99572	No
4.02069	No
0.703488	No
0.299449	No
2.23586	No
3.25139	Yes
3.9362	No
3.28803	Yes
3.87461	Yes
1.75534	No
3.37832	Yes
2.06295	No
2.68383	Yes
3.1264	No
2.76006	No
0.166601	No
2.9961	No
2.58583	Yes
2.81735	No
0.154933	No
3.58046	No
3.25317	No
2.49861	No
2.70521	Yes
1.996	Yes
2.84602	Yes
1.0269	No
3.76701	No
3.60537	Yes
2.67847	Yes
3.1802	Yes
4.13074	No
2.86837	No
1.64015	No
1.31151	No
1.00203	Yes
3.49625	No
2.33197	No
0.776734	No
1.81013	No
2.41952	No
2.46217	Yes
3.10951	No
2.81924	No
3.24816	Yes
2.63237	Yes
1.55959	Yes
2.27836	No
1.749	No
2.32963	No
2.2095	No
3.13419	Yes
4.15342	Yes
2.65105	Yes
2.86979	Yes
3.04304	No
2.23981	No
2.08095	No
2.62148	No
2.83315	No
1.72913	No
2.69459	Yes
1.1829	Yes
2.72899	Yes
2.83655	No
3.90763	Yes
3.47115	Yes
1.02713	No
1.05751	No
3.15842	Yes
2.06524	No
3.27602	No
2.51149	Yes
2.54496	No
3.12682	No
2.76375	Yes
1.74118	No
1.6703	No
1.66182	Yes
3.54968	Yes
2.17926	Yes
2.79474	Yes
0.918727	No
2.38612	Yes
1.36541	Yes
2.95611	Yes
2.65804	Yes
2.26125	No
2.31108	Yes
2.621	Yes
1.8624	Yes
2.13549	No
2.19975	Yes
2.36495	No
2.32862	No
1.89145	No
2.41293	Yes
0.483244	No
0.919032	No
1.69736	No
2.21547	No
1.10861	No
2.27584	No
1.50864	No
2.11504	Yes
2.19479	Yes
1.7233	No
2.14326	No
1.8898	No
1.67529	No
1.60354	No
3.17917	No
2.16411	Yes
2.31673	Yes
2.06857	No
1.20242	No
1.46721	Yes
3.19968	Yes
2.20955	Yes
0.414974	Yes
2.57116	No
3.34437	Yes
2.20095	No
1.9117	No
1.75143	No
1.08363	No
1.82271	No
2.87925	Yes
0.734207	No
2.1812	No
3.00306	Yes
3.77447	No
2.79094	Yes
2.19707	No
2.76385	No
2.74166	No
3.28653	No
2.02269	Yes
2.84879	Yes
2.13442	Yes
1.92014	No
3.12151	No
4.41059	Yes
2.12922	Yes
3.17588	Yes
2.61189	No
1.81455	No
2.26475	Yes
2.9771	Yes
2.31573	No
2.91118	No
2.99203	Yes
3.38395	No
2.02415	No
2.23177	Yes
3.15075	Yes
2.18106	No
1.97767	No
2.68795	No
2.22112	No
1.92707	Yes
1.40637	No
2.52974	No
2.37659	Yes
2.72964	No
2.47122	No
0.627319	No
2.15865	No
1.6716	Yes
1.72099	No
2.62878	Yes
0.0363042	No
2.82219	Yes
2.3084	No
2.76833	Yes
2.33296	No
1.69695	No
3.33292	No
1.32615	Yes
2.34392	No
1.2809	No
1.84986	No
2.41652	No
2.48778	Yes
1.26538	No
3.63375	No
1.9175	No
3.34222	Yes
2.93684	Yes
1.49045	Yes
2.06212	No
1.64278	No
0.643775	Yes
1.86038	No
2.27355	No
3.25806	No
1.78151	No
2.19485	No
2.01699	Yes
2.92291	No
3.57449	Yes
3.1471	Yes
2.91053	No
1.92819	No
3.53893	Yes
3.35916	Yes
3.61514	Yes
1.71669	No
3.87681	No
3.6668	No
3.68136	No
3.41391	Yes
3.98141	Yes
3.81705	No
4.22188	No
4.39862	Yes
2.87336	No
4.36586	No
2.92429	Yes
3.10934	No
2.96394	Yes
1.03979	Yes
2.7131	No
3.46217	Yes
2.369	No
2.4189	Yes
3.26108	Yes
2.99175	Yes
2.91062	Yes
3.49421	No
3.39413	Yes
2.772	No
2.95861	Yes
3.17102	No
3.18944	Yes
2.82858	Yes
3.09824	Yes
2.67974	No
3.46823	No
3.06585	Yes
1.08327	Yes
2.36168	Yes
3.49191	No
3.30874	Yes
0.690892	Yes
1.4815	No
4.05662	No
0.884929	No
3.73624	Yes
4.19102	No
3.70113	No
3.73212	Yes
3.14496	Yes
4.32938	Yes
0.163097	Yes
3.3301	Yes
0.779897	No
2.27698	No
1.98327	No
2.12687	No
3.0048	No
3.44614	Yes
2.05878	No
1.52267	No
2.90786	Yes
0.53349	No
3.48331	Yes
3.34006	Yes
3.65171	Yes
3.57671	Yes
0.643522	No
3.96515	Yes
3.96931	Yes
1.13287	Yes
3.63362	No
1.5519	No
3.93141	No
0.967261	No
3.87508	No
3.79969	No
2.27343	No
3.78685	Yes
3.80109	Yes
3.70095	Yes
0.493461	Yes
0.940058	Yes
2.62317	No
4.35715	No
3.59293	No
3.94848	Yes
4.14646	No
3.27057	Yes
4.07305	No
3.43439	Yes
4.12657	Yes
4.35241	No
4.20374	No
3.3718	Yes
4.28354	No
4.17582	Yes
3.86007	Yes
4.42159	No
4.09065	Yes
4.42432	Yes
4.30206	No
3.20649	No
4.21549	No
1.71975	No
0.0718859	No
2.90781	Yes
3.04233	No
3.00655	Yes
2.9008	No
2.34697	No
2.91287	No
2.04727	No
2.69955	No

## Sheet: Fig. 1C
Shannon alpha diversity	Age (months)
3.37623	26
3.81208	8
3.97612	47
0.148184	45
1.34036	4
3.73979	9
3.2923	11
4.1057	45
3.99572	34
4.02069	3
0.703488	6
0.299449	3
2.23586	4
3.25139	56
3.9362	23
3.28803	71
3.87461	36
1.75534	5
3.37832	61
2.06295	5
2.68383	48
3.1264	9
2.76006	11
0.166601	16
2.9961	12
2.58583	46
2.81735	9
0.154933	24
3.58046	33
3.25317	15
2.49861	7
2.70521	59
1.996	38
2.84602	47
1.0269	8
3.76701	39
3.60537	40
2.67847	44
3.1802	34
4.13074	29
2.86837	16
1.64015	6
1.31151	13
1.00203	51
3.49625	4
2.33197	18
0.776734	3
1.81013	4
2.41952	15
2.46217	40
3.10951	14
2.81924	6
3.24816	45
2.63237	42
1.55959	54
2.27836	12
1.749	19
2.32963	10
2.2095	48
3.13419	47
4.15342	27
2.65105	56
2.86979	45
3.04304	9
2.23981	5
2.08095	8
2.62148	35
2.83315	4
1.72913	5
2.69459	47
1.1829	32
2.72899	59
2.83655	17
3.90763	39
3.47115	26
1.02713	2
1.05751	5
3.15842	71
2.06524	4
3.27602	4
2.51149	71
2.54496	45
3.12682	6
2.76375	44
1.74118	23
1.6703	11
1.66182	69
3.54968	63
2.17926	38
2.79474	58
0.918727	2
2.38612	40
1.36541	42
2.95611	53
2.65804	64
2.26125	6
2.31108	35
2.621	54
1.8624	48
2.13549	30
2.19975	45
2.36495	2
2.32862	18
1.89145	10
2.41293	38
0.483244	19
0.919032	4
1.69736	28
2.21547	30
1.10861	8
2.27584	4
1.50864	26
2.11504	34
2.19479	41
1.7233	8
2.14326	18
1.8898	2
1.67529	10
1.60354	5
3.17917	40
2.16411	71
2.31673	46
2.06857	32
1.20242	23
1.46721	56
3.19968	35
2.20955	43
0.414974	64
2.57116	4
3.34437	51
2.20095	20
1.9117	10
1.75143	8
1.08363	5
1.82271	5
2.87925	37
0.734207	6
2.1812	14
3.00306	38
3.77447	6
2.79094	42
2.19707	8
2.76385	5
2.74166	2
3.28653	4
2.02269	37
2.84879	38
2.13442	51
1.92014	9
3.12151	12
4.41059	58
2.12922	35
3.17588	67
2.61189	4
1.81455	7
2.26475	50
2.9771	50
2.31573	12
2.91118	9
2.99203	61
3.38395	23
2.02415	9
2.23177	42
3.15075	56
2.18106	10
1.97767	19
2.68795	30
2.22112	12
1.92707	59
1.40637	9
2.52974	18
2.37659	68
2.72964	37
2.47122	2
0.627319	4
2.15865	3
1.6716	31
1.72099	9
2.62878	41
0.0363042	10
2.82219	34
2.3084	5
2.76833	45
2.33296	38
1.69695	14
3.33292	11
1.32615	66
2.34392	8
1.2809	29
1.84986	16
2.41652	15
2.48778	45
1.26538	16
3.63375	2
1.9175	5
3.34222	69
2.93684	42
1.49045	66
2.06212	13
1.64278	12
0.643775	40
1.86038	5
2.27355	11
3.25806	5
1.78151	21
2.19485	3
2.01699	35
2.92291	4
3.57449	32
3.1471	47
2.91053	18
1.92819	29
3.53893	68
3.35916	44
3.61514	49
1.71669	22
3.87681	7
3.6668	30
3.68136	17
3.41391	30
3.98141	31
3.81705	13
4.22188	22
4.39862	56
2.87336	11
4.36586	5
2.92429	45
3.10934	13
2.96394	40
1.03979	58
2.7131	2
3.46217	42
2.369	8
2.4189	41
3.26108	55
2.99175	34
2.91062	37
3.49421	8
3.39413	63
2.772	5
2.95861	41
3.17102	39
3.18944	24
2.82858	45
3.09824	45
2.67974	11
3.46823	12
3.06585	64
1.08327	49
2.36168	50
3.49191	21
3.30874	45
0.690892	51
1.4815	3
4.05662	35
0.884929	10
3.73624	38
4.19102	6
3.70113	13
3.73212	71
3.14496	40
4.32938	47
0.163097	64
3.3301	36
0.779897	5
2.27698	3
1.98327	13
2.12687	14
3.0048	2
3.44614	61
2.05878	3
1.52267	4
2.90786	46
0.53349	6
3.48331	57
3.34006	62
3.65171	45
3.57671	62
0.643522	12
3.96515	46
3.96931	69
1.13287	45
3.63362	13
1.5519	8
3.93141	3
0.967261	2
3.87508	13
3.79969	3
2.27343	12
3.78685	62
3.80109	48
3.70095	52
0.493461	53
0.940058	46
2.62317	12
4.35715	9
3.59293	5
3.94848	71
4.14646	13
3.27057	41
4.07305	30
3.43439	48
4.12657	42
4.35241	17
4.20374	6
3.3718	42
4.28354	5
4.17582	54
3.86007	43
4.42159	9
4.09065	47
4.42432	30
4.30206	20
3.20649	10
4.21549	21
1.71975	28
0.0718859	22
2.90781	48
3.04233	4
3.00655	62
2.9008	8
2.34697	2
2.91287	7
2.04727	4
2.69955	6

## Sheet: Fig. 1D
Cohort	Axis1	Axis2
CUTIE	-0.436479	0.41643
CUTIE	-0.423551	0.465009
CUTIE	-0.402954	0.539941
RIVUR	-0.402484	0.430575
CUTIE	-0.40208	0.526845
CUTIE	-0.400874	0.530781
RIVUR	-0.40076	0.539651
RIVUR	-0.400497	0.538727
RIVUR	-0.400437	0.538691
RIVUR	-0.399404	0.536951
RIVUR	-0.39863	0.534209
CUTIE	-0.398546	0.535629
RIVUR	-0.39751	0.536375
CUTIE	-0.397401	0.515407
CUTIE	-0.395271	0.517825
CUTIE	-0.393899	0.511851
RIVUR	-0.393451	0.532735
RIVUR	-0.389693	0.510219
CUTIE	-0.388845	0.520752
RIVUR	-0.382302	0.494565
RIVUR	-0.377536	0.494272
RIVUR	-0.37233	0.35727
RIVUR	-0.364982	0.514548
RIVUR	-0.341096	-0.256201
CUTIE	-0.329952	-0.117103
CUTIE	-0.329414	-0.132658
CUTIE	-0.308935	0.33311
CUTIE	-0.304067	-0.324343
CUTIE	-0.300868	-0.323294
RIVUR	-0.298755	-0.315529
CUTIE	-0.296158	-0.297554
RIVUR	-0.293946	0.156584
RIVUR	-0.290849	-0.329798
RIVUR	-0.289099	-0.274031
CUTIE	-0.285413	0.451394
CUTIE	-0.2852	0.360958
CUTIE	-0.283703	0.248213
RIVUR	-0.283646	-0.230217
RIVUR	-0.278246	-0.291436
RIVUR	-0.275268	-0.310698
CUTIE	-0.272829	0.066431
CUTIE	-0.269139	0.205644
RIVUR	-0.266534	-0.245485
CUTIE	-0.264453	-0.306429
CUTIE	-0.264449	-0.259321
RIVUR	-0.261264	-0.28263
CUTIE	-0.261239	-0.278871
RIVUR	-0.261055	-0.249884
RIVUR	-0.258859	-0.21388
RIVUR	-0.256824	-0.286157
CUTIE	-0.256587	-0.253904
RIVUR	-0.256169	-0.310196
RIVUR	-0.25438	0.518343
CUTIE	-0.253898	-0.178102
CUTIE	-0.253753	-0.316083
CUTIE	-0.251129	-0.203073
CUTIE	-0.247146	-0.223485
CUTIE	-0.246997	-0.165122
CUTIE	-0.246421	-0.132671
CUTIE	-0.244347	-0.1816
CUTIE	-0.243609	-0.154027
RIVUR	-0.241157	-0.253074
CUTIE	-0.237646	-0.250061
RIVUR	-0.234509	-0.264684
CUTIE	-0.234329	-0.178244
CUTIE	-0.23419	-0.274195
RIVUR	-0.233873	-0.173958
CUTIE	-0.232904	0.102878
RIVUR	-0.23268	-0.283619
RIVUR	-0.228684	-0.331592
RIVUR	-0.224758	-0.306313
CUTIE	-0.221259	-0.292487
RIVUR	-0.220112	-0.0153543
RIVUR	-0.218768	-0.166708
RIVUR	-0.218477	-0.110077
CUTIE	-0.217978	0.467747
CUTIE	-0.215064	-0.24607
RIVUR	-0.211263	0.0724489
RIVUR	-0.211128	0.0739989
RIVUR	-0.210999	-0.264489
RIVUR	-0.210284	-0.166946
CUTIE	-0.209731	-0.216351
RIVUR	-0.208834	-0.20102
RIVUR	-0.207419	-0.16349
RIVUR	-0.207399	0.504224
RIVUR	-0.204385	-0.125691
RIVUR	-0.203328	-0.0439999
RIVUR	-0.203101	-0.133376
CUTIE	-0.201145	0.449657
RIVUR	-0.195435	-0.138765
CUTIE	-0.194728	-0.105799
RIVUR	-0.194637	-0.0166392
RIVUR	-0.19409	-0.21384
CUTIE	-0.189768	0.031396
RIVUR	-0.189154	-0.0869937
RIVUR	-0.188045	-0.0194397
RIVUR	-0.18679	-0.289112
RIVUR	-0.186198	-0.186229
RIVUR	-0.183571	-0.263021
RIVUR	-0.183525	-0.0079771
CUTIE	-0.183199	-0.007355
RIVUR	-0.181783	-0.0244787
RIVUR	-0.180945	-0.0118098
CUTIE	-0.180584	-0.19088
CUTIE	-0.180336	-0.246619
RIVUR	-0.178518	-0.215568
RIVUR	-0.178311	-0.242044
CUTIE	-0.177989	-0.216608
RIVUR	-0.176984	-0.0232279
CUTIE	-0.17641	-0.0173082
CUTIE	-0.175893	-0.188305
RIVUR	-0.17583	-0.0110421
CUTIE	-0.175596	-0.0070979
CUTIE	-0.174604	-0.010509
CUTIE	-0.174325	-0.003709
CUTIE	-0.172518	-0.104439
RIVUR	-0.17099	0.508
RIVUR	-0.170964	-0.0152302
RIVUR	-0.170569	-0.0175089
RIVUR	-0.162993	-0.0172286
CUTIE	-0.156184	-0.161487
CUTIE	-0.155731	-0.223116
RIVUR	-0.155187	-0.236574
RIVUR	-0.154609	-0.0175462
CUTIE	-0.154512	-5.09e-05
RIVUR	-0.149198	-0.241927
CUTIE	-0.148249	-0.0505277
RIVUR	-0.146171	-0.185565
RIVUR	-0.142277	-0.0809313
RIVUR	-0.138718	-0.0879804
RIVUR	-0.13814	-0.103437
RIVUR	-0.134326	-0.0260104
CUTIE	-0.133213	0.0182088
CUTIE	-0.132384	-0.0319031
RIVUR	-0.12731	-0.135316
RIVUR	-0.126752	-0.114648
CUTIE	-0.12578	-0.169498
RIVUR	-0.125568	-0.197929
CUTIE	-0.124152	-0.0365458
CUTIE	-0.111839	0.31013
CUTIE	-0.104001	-0.0242857
CUTIE	-0.102503	-0.0856631
RIVUR	-0.100942	-0.146359
CUTIE	-0.100458	-0.0517132
RIVUR	-0.0972283	-0.230795
RIVUR	-0.0961214	0.36042
RIVUR	-0.0941567	0.0171904
RIVUR	-0.0924678	-0.126171
CUTIE	-0.0867093	0.140259
RIVUR	-0.0793209	-0.11556
RIVUR	-0.0762225	-0.166439
RIVUR	-0.0729926	-0.18638
CUTIE	-0.0683858	-0.0113201
RIVUR	-0.0680286	-0.201413
RIVUR	-0.0658013	-0.152403
RIVUR	-0.0647017	-0.181141
RIVUR	-0.0637836	0.0301311
RIVUR	-0.0634725	-0.133851
RIVUR	-0.0634571	-0.0852028
RIVUR	-0.0580616	-0.144732
RIVUR	-0.0577243	0.107754
RIVUR	-0.0557265	-0.13043
RIVUR	-0.0510307	-0.200973
RIVUR	-0.0507333	-0.0334393
RIVUR	-0.0496987	-0.200392
RIVUR	-0.0476112	0.0105558
RIVUR	-0.0446971	0.0277003
CUTIE	-0.0419969	-0.028343
CUTIE	-0.0415954	-0.0550639
RIVUR	-0.0393541	0.048381
RIVUR	-0.0325147	-0.132658
CUTIE	-0.0309433	-0.0098813
RIVUR	-0.0263371	-0.0009028
RIVUR	-0.025043	-0.150615
RIVUR	-0.0225741	-0.0095095
RIVUR	-0.022132	-0.0851695
RIVUR	-0.021084	-0.0945254
RIVUR	-0.0206001	-0.0100289
CUTIE	-0.0126092	-0.0001255
RIVUR	-0.0110842	-0.249972
CUTIE	-0.0107332	-0.0033256
RIVUR	-0.0078627	-0.0315185
RIVUR	-0.0011653	-0.053379
CUTIE	0.00371425	-0.120981
CUTIE	0.00872717	-0.0242834
RIVUR	0.0146749	0.0121961
RIVUR	0.0184754	-0.0196579
RIVUR	0.0191724	0.0553924
RIVUR	0.0202712	0.0144067
RIVUR	0.0228309	-0.0025468
CUTIE	0.0233026	0.0125134
RIVUR	0.0234636	0.0301907
RIVUR	0.0243677	-0.0501002
RIVUR	0.0252274	0.00236415
RIVUR	0.0257273	0.0334126
RIVUR	0.026915	0.00024202
RIVUR	0.0288678	0.0493825
CUTIE	0.0329457	-0.0216755
RIVUR	0.036568	-0.214841
RIVUR	0.0377883	0.00321929
CUTIE	0.0388176	-0.114359
RIVUR	0.0402007	0.00563619
CUTIE	0.040738	0.013413
RIVUR	0.0416027	0.00200678
RIVUR	0.0424849	0.0099831
CUTIE	0.0449021	-0.218661
RIVUR	0.0470951	0.00110891
RIVUR	0.0490006	0.00722622
RIVUR	0.0534844	0.00321716
RIVUR	0.0547014	-0.0613743
RIVUR	0.0561331	0.00391884
RIVUR	0.0671345	-0.088289
RIVUR	0.0744983	-0.215076
CUTIE	0.0746863	0.0122438
RIVUR	0.0769267	0.00609237
RIVUR	0.0856817	-0.145604
RIVUR	0.0986355	-0.197666
RIVUR	0.102603	-0.158086
CUTIE	0.105301	0.0384766
RIVUR	0.105311	-0.0058131
CUTIE	0.108439	0.0417736
RIVUR	0.110554	-0.0417554
RIVUR	0.11261	-0.0449864
CUTIE	0.114524	-0.0182868
RIVUR	0.121496	-0.184547
RIVUR	0.141065	-0.144079
CUTIE	0.141205	0.0301028
RIVUR	0.154056	0.00747645
CUTIE	0.16005	-0.102468
RIVUR	0.161605	0.360961
CUTIE	0.165304	0.0466448
RIVUR	0.170806	-0.118623
RIVUR	0.172464	-0.113792
CUTIE	0.174481	-0.018785
RIVUR	0.176962	0.0241347
RIVUR	0.182228	0.0338287
RIVUR	0.184584	-0.0253978
CUTIE	0.190179	0.0442747
CUTIE	0.192841	0.0541432
CUTIE	0.203146	0.0347142
CUTIE	0.204357	0.0402726
RIVUR	0.212446	0.0169215
CUTIE	0.229175	0.0218722
RIVUR	0.23144	0.368997
CUTIE	0.231955	-0.0529394
RIVUR	0.236394	-0.0658176
RIVUR	0.243835	-0.147956
CUTIE	0.245576	0.044485
RIVUR	0.255099	-0.095278
CUTIE	0.258774	-0.0814792
RIVUR	0.260145	0.0464074
RIVUR	0.264319	0.154754
RIVUR	0.266428	0.0918834
RIVUR	0.267711	0.00387934
RIVUR	0.281759	0.0604554
RIVUR	0.287282	-0.0017584
RIVUR	0.301555	0.0530476
RIVUR	0.304067	0.0509012
RIVUR	0.305885	0.0560875
RIVUR	0.307701	0.0725066
RIVUR	0.327434	0.0329286
CUTIE	0.335763	0.0673882
RIVUR	0.341743	-0.0259158
RIVUR	0.354974	0.0171608
RIVUR	0.357319	0.0095278
RIVUR	0.358108	0.0375339
RIVUR	0.360316	0.120916
RIVUR	0.361768	0.0422118
RIVUR	0.364096	-0.0477323
RIVUR	0.369023	0.0146912
RIVUR	0.370638	0.0503442
RIVUR	0.370965	0.0638582
RIVUR	0.374967	0.111093
RIVUR	0.378978	0.0324068
RIVUR	0.381358	0.0326439
RIVUR	0.382481	0.0575695
RIVUR	0.386977	0.00555713
RIVUR	0.388808	0.0625539
RIVUR	0.393439	0.0662688
RIVUR	0.395862	0.0518346
RIVUR	0.396048	0.0721633
RIVUR	0.396171	0.0515409
RIVUR	0.397281	0.0601465
RIVUR	0.399427	0.0771167
RIVUR	0.400441	0.0210343
RIVUR	0.402561	0.0882498
RIVUR	0.403524	0.0727503
RIVUR	0.404713	0.0702857
RIVUR	0.404729	0.0256845
RIVUR	0.407368	0.0286315
RIVUR	0.408023	0.0436434
RIVUR	0.40909	0.0389224
RIVUR	0.416162	0.0579533
RIVUR	0.416431	0.0832019
RIVUR	0.41904	0.0516282
RIVUR	0.421301	0.0891875
RIVUR	0.422449	0.0687404
RIVUR	0.422889	0.0748927
RIVUR	0.423996	0.103012
RIVUR	0.425478	0.0767104
RIVUR	0.4266	0.0789569
RIVUR	0.426932	0.0823092
RIVUR	0.42695	0.0869033
RIVUR	0.427343	0.0747495
RIVUR	0.427499	0.0725622
RIVUR	0.42873	0.0849863
RIVUR	0.429388	0.0760091
RIVUR	0.43091	0.0738872
RIVUR	0.432303	0.082976
RIVUR	0.432466	0.0676903
RIVUR	0.43365	0.0959987
RIVUR	0.433659	0.0765872
RIVUR	0.434205	0.0708613
RIVUR	0.434577	0.0752773
RIVUR	0.436878	0.0760196
RIVUR	0.437647	0.0858348
RIVUR	0.437685	0.0734753
RIVUR	0.439735	0.0841217
RIVUR	0.440312	0.0712828
RIVUR	0.44072	0.0741953
RIVUR	0.440797	0.0765216
RIVUR	0.440991	0.0764378
RIVUR	0.442182	0.0810957
RIVUR	0.442775	0.0788046
RIVUR	0.445714	0.0719387

## Sheet: Fig. 1E
ToiletTrained	Axis1	Axis2
No	-0.436479	0.41643
Yes	-0.423551	0.465009
No	-0.402954	0.539941
No	-0.402484	0.430575
Yes	-0.40208	0.526845
Yes	-0.400874	0.530781
No	-0.40076	0.539652
No	-0.400497	0.538727
Yes	-0.400437	0.538691
Yes	-0.399404	0.536951
Yes	-0.39863	0.534209
No	-0.398546	0.535629
No	-0.39751	0.536375
Yes	-0.397401	0.515407
No	-0.395271	0.517825
Yes	-0.393899	0.511851
No	-0.393451	0.532735
No	-0.389693	0.510219
No	-0.388845	0.520752
No	-0.382302	0.494565
No	-0.377536	0.494272
Yes	-0.37233	0.35727
No	-0.364982	0.514548
Yes	-0.341096	-0.256201
Yes	-0.329952	-0.117103
Yes	-0.329414	-0.132658
Yes	-0.308935	0.33311
Yes	-0.304067	-0.324343
Yes	-0.300868	-0.323294
Yes	-0.298755	-0.315529
Yes	-0.296158	-0.297554
Yes	-0.293946	0.156584
Yes	-0.290849	-0.329798
No	-0.289099	-0.274031
No	-0.285413	0.451394
No	-0.2852	0.360958
No	-0.283703	0.248213
Yes	-0.283646	-0.230217
Yes	-0.278246	-0.291436
No	-0.275268	-0.310698
No	-0.272829	0.066431
No	-0.269139	0.205644
Yes	-0.266534	-0.245485
Yes	-0.264453	-0.306429
Yes	-0.264449	-0.259321
Yes	-0.261264	-0.28263
Yes	-0.261239	-0.278871
No	-0.261056	-0.249884
Yes	-0.258859	-0.21388
Yes	-0.256824	-0.286157
Yes	-0.256587	-0.253904
Yes	-0.256169	-0.310196
Yes	-0.25438	0.518343
Yes	-0.253898	-0.178102
Yes	-0.253753	-0.316083
Yes	-0.251129	-0.203073
Yes	-0.247146	-0.223485
Yes	-0.246997	-0.165122
Yes	-0.246421	-0.132671
Yes	-0.244347	-0.181601
Yes	-0.243609	-0.154027
Yes	-0.241157	-0.253074
Yes	-0.237646	-0.250061
Yes	-0.234508	-0.264684
Yes	-0.234329	-0.178244
Yes	-0.23419	-0.274195
Yes	-0.233873	-0.173958
No	-0.232903	0.102878
Yes	-0.23268	-0.283619
Yes	-0.228684	-0.331592
Yes	-0.224758	-0.306313
Yes	-0.221259	-0.292487
No	-0.220112	-0.0153543
No	-0.218768	-0.166708
No	-0.218477	-0.110077
No	-0.217978	0.467747
Yes	-0.215064	-0.24607
No	-0.211263	0.0724489
No	-0.211128	0.0739989
Yes	-0.210999	-0.264489
Yes	-0.210284	-0.166946
No	-0.209731	-0.216351
No	-0.208834	-0.20102
No	-0.207419	-0.16349
No	-0.207399	0.504224
No	-0.204385	-0.125691
No	-0.203328	-0.0439999
Yes	-0.203101	-0.133376
No	-0.201145	0.449657
No	-0.195435	-0.138765
No	-0.194728	-0.105799
No	-0.194637	-0.0166392
Yes	-0.19409	-0.21384
No	-0.189768	0.031396
Yes	-0.189154	-0.0869937
No	-0.188045	-0.0194397
Yes	-0.18679	-0.289112
No	-0.186198	-0.186229
Yes	-0.183571	-0.263021
No	-0.183525	-0.00797709
No	-0.183199	-0.00735502
Yes	-0.181782	-0.0244787
Yes	-0.180945	-0.0118098
No	-0.180584	-0.19088
Yes	-0.180336	-0.246619
Yes	-0.178518	-0.215568
No	-0.178311	-0.242044
Yes	-0.177989	-0.216608
No	-0.176984	-0.0232279
No	-0.17641	-0.0173082
Yes	-0.175892	-0.188305
No	-0.17583	-0.0110421
No	-0.175597	-0.00709792
No	-0.174604	-0.010509
Yes	-0.174325	-0.00370905
Yes	-0.172518	-0.104439
No	-0.17099	0.508
No	-0.170964	-0.0152302
No	-0.170569	-0.0175089
No	-0.162993	-0.0172286
Yes	-0.156184	-0.161487
Yes	-0.155731	-0.223116
Yes	-0.155187	-0.236574
No	-0.154609	-0.0175462
No	-0.154512	-5.08673e-05
Yes	-0.149198	-0.241927
No	-0.148249	-0.0505277
No	-0.146171	-0.185565
Yes	-0.142277	-0.0809313
Yes	-0.138718	-0.0879804
No	-0.13814	-0.103437
No	-0.134326	-0.0260104
No	-0.133213	0.0182088
No	-0.132384	-0.0319031
Yes	-0.12731	-0.135316
No	-0.126752	-0.114648
Yes	-0.12578	-0.169498
Yes	-0.125568	-0.197929
Yes	-0.124152	-0.0365458
No	-0.111839	0.31013
No	-0.104001	-0.0242857
Yes	-0.102503	-0.0856631
Yes	-0.100942	-0.146359
No	-0.100457	-0.0517132
No	-0.0972283	-0.230795
No	-0.0961214	0.36042
Yes	-0.0941567	0.0171904
No	-0.0924678	-0.126171
No	-0.0867093	0.140259
No	-0.0793209	-0.11556
No	-0.0762225	-0.166439
Yes	-0.0729926	-0.18638
No	-0.0683858	-0.0113201
Yes	-0.0680286	-0.201413
No	-0.0658013	-0.152403
Yes	-0.0647017	-0.181141
No	-0.0637836	0.0301312
Yes	-0.0634725	-0.133851
Yes	-0.0634571	-0.0852028
Yes	-0.0580616	-0.144732
Yes	-0.0577243	0.107754
No	-0.0557265	-0.13043
Yes	-0.0510307	-0.200973
No	-0.0507333	-0.0334393
No	-0.0496987	-0.200391
No	-0.0476112	0.0105558
No	-0.0446971	0.0277003
Yes	-0.0419969	-0.028343
Yes	-0.0415954	-0.0550639
No	-0.0393541	0.048381
No	-0.0325147	-0.132657
No	-0.0309433	-0.00988125
No	-0.0263371	-0.00090276
Yes	-0.025043	-0.150615
No	-0.0225741	-0.00950954
No	-0.022132	-0.0851695
No	-0.021084	-0.0945254
No	-0.0206001	-0.0100289
No	-0.0126092	-0.000125502
Yes	-0.0110842	-0.249972
No	-0.0107332	-0.00332557
No	-0.00786271	-0.0315185
Yes	-0.00116529	-0.053379
Yes	0.00371425	-0.120981
Yes	0.00872717	-0.0242834
Yes	0.0146749	0.0121961
Yes	0.0184754	-0.0196579
No	0.0191724	0.0553924
No	0.0202712	0.0144067
No	0.0228309	-0.00254677
No	0.0233026	0.0125134
No	0.0234636	0.0301907
No	0.0243677	-0.0501002
Yes	0.0252274	0.00236415
No	0.0257273	0.0334126
No	0.026915	0.000242023
No	0.0288678	0.0493825
No	0.0329457	-0.0216755
Yes	0.0365681	-0.214841
No	0.0377883	0.00321929
No	0.0388176	-0.114359
No	0.0402007	0.00563619
No	0.040738	0.013413
No	0.0416027	0.00200678
No	0.0424849	0.0099831
No	0.0449021	-0.218661
No	0.0470951	0.00110891
No	0.0490006	0.00722622
No	0.0534844	0.00321716
Yes	0.0547014	-0.0613743
No	0.0561331	0.00391884
Yes	0.0671345	-0.088289
Yes	0.0744983	-0.215076
No	0.0746863	0.0122438
Yes	0.0769267	0.00609237
Yes	0.0856817	-0.145604
No	0.0986355	-0.197666
No	0.102603	-0.158086
No	0.105301	0.0384766
No	0.105311	-0.00581314
No	0.108439	0.0417736
No	0.110554	-0.0417554
No	0.11261	-0.0449864
No	0.114524	-0.0182868
No	0.121496	-0.184547
Yes	0.141065	-0.144079
No	0.141205	0.0301028
Yes	0.154056	0.00747645
Yes	0.16005	-0.102467
No	0.161605	0.360961
No	0.165304	0.0466448
Yes	0.170806	-0.118623
Yes	0.172464	-0.113792
No	0.174481	-0.018785
No	0.176962	0.0241347
No	0.182228	0.0338287
Yes	0.184584	-0.0253978
No	0.190179	0.0442747
Yes	0.192841	0.0541432
No	0.203146	0.0347142
Yes	0.204357	0.0402726
Yes	0.212446	0.0169215
No	0.229175	0.0218722
No	0.23144	0.368997
Yes	0.231955	-0.0529394
Yes	0.236394	-0.0658176
No	0.243835	-0.147956
Yes	0.245576	0.044485
Yes	0.255099	-0.095278
Yes	0.258774	-0.0814792
Yes	0.260145	0.0464074
No	0.264319	0.154754
No	0.266428	0.0918834
No	0.267711	0.00387934
No	0.281759	0.0604554
Yes	0.287282	-0.00175841
Yes	0.301555	0.0530476
No	0.304067	0.0509012
No	0.305885	0.0560876
Yes	0.307701	0.0725066
Yes	0.327434	0.0329286
Yes	0.335763	0.0673882
Yes	0.341743	-0.0259158
Yes	0.354974	0.0171608
Yes	0.357319	0.0095278
No	0.358108	0.0375339
No	0.360316	0.120916
No	0.361768	0.0422118
No	0.364096	-0.0477323
Yes	0.369023	0.0146912
No	0.370638	0.0503442
No	0.370965	0.0638582
No	0.374967	0.111093
No	0.378978	0.0324068
No	0.381358	0.032644
No	0.382481	0.0575695
Yes	0.386977	0.00555713
Yes	0.388808	0.0625539
No	0.393439	0.0662688
Yes	0.395862	0.0518346
No	0.396048	0.0721633
No	0.396171	0.0515409
Yes	0.397281	0.0601465
No	0.399427	0.0771167
No	0.400441	0.0210343
No	0.402561	0.0882498
Yes	0.403524	0.0727503
No	0.404713	0.0702857
No	0.404729	0.0256845
No	0.407368	0.0286315
Yes	0.408023	0.0436434
Yes	0.40909	0.0389224
No	0.416162	0.0579533
No	0.416431	0.0832019
No	0.41904	0.0516282
No	0.421301	0.0891875
No	0.422449	0.0687404
Yes	0.422889	0.0748927
Yes	0.423996	0.103012
No	0.425478	0.0767104
No	0.4266	0.078957
No	0.426932	0.0823092
No	0.42695	0.0869033
No	0.427343	0.0747495
Yes	0.427499	0.0725622
No	0.42873	0.0849863
No	0.429388	0.0760091
No	0.43091	0.0738872
No	0.432303	0.082976
No	0.432466	0.0676903
No	0.43365	0.0959987
No	0.433659	0.0765872
No	0.434205	0.0708613
No	0.434577	0.0752773
No	0.436878	0.0760196
No	0.437647	0.0858348
Yes	0.437685	0.0734753
No	0.439735	0.0841217
No	0.440312	0.0712828
No	0.44072	0.0741953
Yes	0.440797	0.0765216
No	0.440991	0.0764378
No	0.442182	0.0810957
No	0.442775	0.0788046
No	0.445714	0.0719387

## Sheet: Fig. 1F
Age (months)	Axis1	Axis2
28	-0.436479	0.41643
58	-0.423551	0.465009
12	-0.402954	0.539941
23	-0.402484	0.430575
64	-0.40208	0.526845
53	-0.400874	0.530781
4	-0.40076	0.539652
24	-0.400497	0.538727
45	-0.400437	0.538691
40	-0.399404	0.536951
64	-0.39863	0.534209
6	-0.398546	0.535629
10	-0.39751	0.536375
46	-0.397401	0.515407
10	-0.395271	0.517825
45	-0.393899	0.511851
3	-0.393451	0.532735
3	-0.389693	0.510219
2	-0.388845	0.520752
8	-0.382302	0.494565
6	-0.377536	0.494272
31	-0.37233	0.35727
4	-0.364982	0.514548
71	-0.341096	-0.256201
24	-0.329952	-0.117103
42	-0.329414	-0.132658
48	-0.308935	0.33311
48	-0.304067	-0.324343
40	-0.300868	-0.323294
49	-0.298755	-0.315529
34	-0.296158	-0.297554
42	-0.293946	0.156584
34	-0.290849	-0.329798
6	-0.289099	-0.274031
3	-0.285413	0.451394
11	-0.2852	0.360958
3	-0.283703	0.248213
50	-0.283646	-0.230217
69	-0.278246	-0.291436
18	-0.275268	-0.310698
5	-0.272829	0.066431
10	-0.269139	0.205644
61	-0.266534	-0.245485
38	-0.264453	-0.306429
62	-0.264449	-0.259321
56	-0.261264	-0.28263
46	-0.261239	-0.278871
48	-0.261056	-0.249884
45	-0.258859	-0.21388
63	-0.256824	-0.286157
57	-0.256587	-0.253904
44	-0.256169	-0.310196
32	-0.25438	0.518343
62	-0.253898	-0.178102
45	-0.253753	-0.316083
45	-0.251129	-0.203073
41	-0.247146	-0.223485
42	-0.246997	-0.165122
61	-0.246421	-0.132671
41	-0.244347	-0.181601
50	-0.243609	-0.154027
47	-0.241157	-0.253074
42	-0.237646	-0.250061
40	-0.234508	-0.264684
43	-0.234329	-0.178244
36	-0.23419	-0.274195
45	-0.233873	-0.173958
22	-0.232903	0.102878
48	-0.23268	-0.283619
47	-0.228684	-0.331592
68	-0.224758	-0.306313
40	-0.221259	-0.292487
11	-0.220112	-0.0153543
30	-0.218768	-0.166708
11	-0.218477	-0.110077
13	-0.217978	0.467747
69	-0.215064	-0.24607
5	-0.211263	0.0724489
12	-0.211128	0.0739989
50	-0.210999	-0.264489
30	-0.210284	-0.166946
21	-0.209731	-0.216351
39	-0.208834	-0.20102
29	-0.207419	-0.16349
8	-0.207399	0.504224
3	-0.204385	-0.125691
19	-0.203328	-0.0439999
27	-0.203101	-0.133376
14	-0.201145	0.449657
5	-0.195435	-0.138765
12	-0.194728	-0.105799
16	-0.194637	-0.0166392
44	-0.19409	-0.21384
8	-0.189768	0.031396
58	-0.189154	-0.0869937
6	-0.188045	-0.0194397
53	-0.18679	-0.289112
4	-0.186198	-0.186229
42	-0.183571	-0.263021
5	-0.183525	-0.00797709
4	-0.183199	-0.00735502
71	-0.181782	-0.0244787
54	-0.180945	-0.0118098
13	-0.180584	-0.19088
37	-0.180336	-0.246619
45	-0.178518	-0.215568
12	-0.178311	-0.242044
71	-0.177989	-0.216608
4	-0.176984	-0.0232279
5	-0.17641	-0.0173082
55	-0.175892	-0.188305
5	-0.17583	-0.0110421
3	-0.175597	-0.00709792
22	-0.174604	-0.010509
51	-0.174325	-0.00370905
71	-0.172518	-0.104439
5	-0.17099	0.508
2	-0.170964	-0.0152302
7	-0.170569	-0.0175089
2	-0.162993	-0.0172286
54	-0.156184	-0.161487
63	-0.155731	-0.223116
51	-0.155187	-0.236574
5	-0.154609	-0.0175462
8	-0.154512	-5.08673e-05
38	-0.149198	-0.241927
12	-0.148249	-0.0505277
4	-0.146171	-0.185565
51	-0.142277	-0.0809313
56	-0.138718	-0.0879804
4	-0.13814	-0.103437
5	-0.134326	-0.0260104
17	-0.133213	0.0182088
9	-0.132384	-0.0319031
26	-0.12731	-0.135316
8	-0.126752	-0.114648
47	-0.12578	-0.169498
46	-0.125568	-0.197929
49	-0.124152	-0.0365458
2	-0.111839	0.31013
8	-0.104001	-0.0242857
56	-0.102503	-0.0856631
39	-0.100942	-0.146359
5	-0.100457	-0.0517132
9	-0.0972283	-0.230795
12	-0.0961214	0.36042
36	-0.0941567	0.0171904
15	-0.0924678	-0.126171
3	-0.0867093	0.140259
8	-0.0793209	-0.11556
6	-0.0762225	-0.166439
44	-0.0729926	-0.18638
21	-0.0683858	-0.0113201
32	-0.0680286	-0.201413
2	-0.0658013	-0.152403
59	-0.0647017	-0.181141
5	-0.0637836	0.0301312
47	-0.0634725	-0.133851
47	-0.0634571	-0.0852028
64	-0.0580616	-0.144732
40	-0.0577243	0.107754
9	-0.0557265	-0.13043
58	-0.0510307	-0.200973
17	-0.0507333	-0.0334393
2	-0.0496987	-0.200391
34	-0.0476112	0.0105558
23	-0.0446971	0.0277003
48	-0.0419969	-0.028343
30	-0.0415954	-0.0550639
12	-0.0393541	0.048381
35	-0.0325147	-0.132657
6	-0.0309433	-0.00988125
4	-0.0263371	-0.00090276
42	-0.025043	-0.150615
9	-0.0225741	-0.00950954
14	-0.022132	-0.0851695
15	-0.021084	-0.0945254
26	-0.0206001	-0.0100289
6	-0.0126092	-0.000125502
67	-0.0110842	-0.249972
9	-0.0107332	-0.00332557
16	-0.00786271	-0.0315185
59	-0.00116529	-0.053379
46	0.00371425	-0.120981
47	0.00872717	-0.0242834
47	0.0146749	0.0121961
56	0.0184754	-0.0196579
9	0.0191724	0.0553924
6	0.0202712	0.0144067
4	0.0228309	-0.00254677
13	0.0233026	0.0125134
13	0.0234636	0.0301907
10	0.0243677	-0.0501002
38	0.0252274	0.00236415
9	0.0257273	0.0334126
11	0.026915	0.000242023
8	0.0288678	0.0493825
30	0.0329457	-0.0216755
61	0.0365681	-0.214841
18	0.0377883	0.00321929
13	0.0388176	-0.114359
6	0.0402007	0.00563619
5	0.040738	0.013413
33	0.0416027	0.00200678
17	0.0424849	0.0099831
39	0.0449021	-0.218661
5	0.0470951	0.00110891
12	0.0490006	0.00722622
19	0.0534844	0.00321716
31	0.0547014	-0.0613743
4	0.0561331	0.00391884
59	0.0671345	-0.088289
35	0.0744983	-0.215076
20	0.0746863	0.0122438
34	0.0769267	0.00609237
38	0.0856817	-0.145604
11	0.0986355	-0.197666
23	0.102603	-0.158086
35	0.105301	0.0384766
7	0.105311	-0.00581314
2	0.108439	0.0417736
9	0.110554	-0.0417554
4	0.11261	-0.0449864
11	0.114524	-0.0182868
40	0.121496	-0.184547
71	0.141065	-0.144079
13	0.141205	0.0301028
41	0.154056	0.00747645
45	0.16005	-0.102467
14	0.161605	0.360961
3	0.165304	0.0466448
37	0.170806	-0.118623
56	0.172464	-0.113792
12	0.174481	-0.018785
3	0.176962	0.0241347
7	0.182228	0.0338287
43	0.184584	-0.0253978
13	0.190179	0.0442747
45	0.192841	0.0541432
13	0.203146	0.0347142
52	0.204357	0.0402726
42	0.212446	0.0169215
5	0.229175	0.0218722
5	0.23144	0.368997
45	0.231955	-0.0529394
62	0.236394	-0.0658176
18	0.243835	-0.147956
62	0.245576	0.044485
54	0.255099	-0.095278
64	0.258774	-0.0814792
35	0.260145	0.0464074
2	0.264319	0.154754
6	0.266428	0.0918834
5	0.267711	0.00387934
4	0.281759	0.0604554
68	0.287282	-0.00175841
38	0.301555	0.0530476
5	0.304067	0.0509012
37	0.305885	0.0560876
38	0.307701	0.0725066
40	0.327434	0.0329286
41	0.335763	0.0673882
71	0.341743	-0.0259158
45	0.354974	0.0171608
35	0.357319	0.0095278
30	0.358108	0.0375339
2	0.360316	0.120916
4	0.361768	0.0422118
32	0.364096	-0.0477323
45	0.369023	0.0146912
38	0.370638	0.0503442
2	0.370965	0.0638582
3	0.374967	0.111093
30	0.378978	0.0324068
15	0.381358	0.032644
45	0.382481	0.0575695
46	0.386977	0.00555713
37	0.388808	0.0625539
18	0.393439	0.0662688
34	0.395862	0.0518346
8	0.396048	0.0721633
6	0.396171	0.0515409
42	0.397281	0.0601465
10	0.399427	0.0771167
10	0.400441	0.0210343
22	0.402561	0.0882498
66	0.403524	0.0727503
30	0.404713	0.0702857
8	0.404729	0.0256845
20	0.407368	0.0286315
51	0.408023	0.0436434
41	0.40909	0.0389224
29	0.416162	0.0579533
4	0.416431	0.0832019
23	0.41904	0.0516282
14	0.421301	0.0891875
4	0.422449	0.0687404
66	0.422889	0.0748927
69	0.423996	0.103012
8	0.425478	0.0767104
2	0.4266	0.078957
9	0.426932	0.0823092
10	0.42695	0.0869033
21	0.427343	0.0747495
45	0.427499	0.0725622
19	0.42873	0.0849863
13	0.429388	0.0760091
28	0.43091	0.0738872
26	0.432303	0.082976
4	0.432466	0.0676903
9	0.43365	0.0959987
10	0.433659	0.0765872
18	0.434205	0.0708613
4	0.434577	0.0752773
16	0.436878	0.0760196
9	0.437647	0.0858348
35	0.437685	0.0734753
16	0.439735	0.0841217
8	0.440312	0.0712828
7	0.44072	0.0741953
48	0.440797	0.0765216
12	0.440991	0.0764378
29	0.442182	0.0810957
11	0.442775	0.0788046
5	0.445714	0.0719387

## Sheet: Fig. 3A
Genus	Relative abundance	Prevalence	log fold change (ANCOM-BC2)	s.e. (ANCOM-BC2)	q-value (ANCOM-BC2)	q-value (MaAsLin2)
Pseudomonas	0.111141	0.978462	1.82953	0.29574	3.57314e-08	7.72536e-06
Halomonas	0.0117048	0.876923	1.62675	0.266793	6.03017e-08	4.28985e-05
Alkalihalobacillus	0.00661155	0.726154	1.55956	0.277419	9.83404e-07	0.000269529
Erysipelothrix	0.00484368	0.707692	1.53556	0.2641	3.2875e-07	0.000329476
Delftia	0.00481608	0.110769	1.33156	0.244402	2.49273e-06	0.000729539
Acinetobacter	0.00967632	0.753846	1.20144	0.279182	0.000723104	0.0443089
Coprococcus	0.000837555	0.209231	-0.626528	0.188322	0.0316136	1.4107e-24
Ruminococcus2	0.00190313	0.206154	-0.804443	0.197542	0.0019555	4.46972e-24
Anaerostipes	0.00142445	0.273846	-1.07119	0.205602	9.06306e-06	2.42117e-29
Faecalibacterium	0.00622949	0.384615	-1.09539	0.283763	0.00453126	3.58997e-13
Parabacteroides	0.00360529	0.313846	-1.12254	0.244296	0.000194741	5.17833e-20
Alistipes	0.00217311	0.270769	-1.13959	0.223143	1.50565e-05	1.4107e-24
Gemmiger	0.0016326	0.246154	-1.15655	0.206975	1.14919e-06	5.0705e-30
Bacteroides	0.0175235	0.575385	-1.16281	0.331586	0.0172336	1.26845e-09
Roseburia	0.00144212	0.206154	-1.16925	0.202052	3.80043e-07	2.35768e-30
Holdemanella	0.00138691	0.212308	-1.20303	0.196274	5.03064e-08	5.62913e-36
Collinsella	0.00225648	0.236923	-1.26361	0.225258	1.03424e-06	2.12164e-25
Harryflintia	0.00211459	0.230769	-1.31323	0.210522	2.61525e-08	4.2521e-33
Oscillibacter	0.00230341	0.224615	-1.3471	0.212997	1.5245e-08	4.2521e-33
Bifidobacterium	0.00556419	0.390769	-1.35394	0.260618	9.61697e-06	4.88195e-20
Fusicatenibacter	0.00180265	0.255385	-1.35592	0.204733	2.21986e-09	5.62913e-36
Mediterraneibacter	0.002405	0.24	-1.43753	0.217166	2.23417e-09	4.2521e-33
Ruminococcus	0.00380516	0.292308	-1.46204	0.239773	6.03017e-08	7.79464e-27
Blautia	0.00413753	0.329231	-1.57894	0.245174	7.28395e-09	5.58627e-28
Phocaeicola	0.0145443	0.412308	-1.99323	0.294511	8.35963e-10	2.04839e-23

## Sheet: Fig. 3B
Family	Relative abundance	Prevalence	log fold change (ANCOM-BC2)	s.e. (ANCOM-BC2)	q-value (ANCOM-BC2)	q-value (MaAsLin2)
Bacillaceae_1	0.0117787	0.843077	1.48997	0.28539	6.23511e-06	5.8226e-07
Pseudomonadaceae	0.109365	0.96	1.4894	0.310084	5.30915e-05	5.249e-06
Halomonadaceae	0.0114753	0.861538	1.1968	0.280628	0.000620506	0.000152139
Comamonadaceae	0.00586419	0.190769	1.12541	0.270974	0.000983621	9.81605e-05
Sutterellaceae	0.00229102	0.310769	-1.091	0.242167	0.000212244	4.08636e-14
Prevotellaceae	0.118446	0.818462	-1.43406	0.376693	0.00407977	1.01445e-06
Rikenellaceae	0.00205493	0.270769	-1.47265	0.233626	1.10619e-08	8.18799e-23
Porphyromonadaceae	0.0352086	0.636923	-1.61011	0.345976	0.000107534	5.23782e-10
Coriobacteriaceae	0.00225495	0.243077	-1.65257	0.235268	8.82841e-11	1.35057e-24
Bifidobacteriaceae	0.00549091	0.412308	-1.81178	0.269569	7.21683e-10	6.94905e-21
Bacteroidaceae	0.0309348	0.621538	-1.93379	0.359775	2.75691e-06	2.4592e-11
Lachnospiraceae	0.0246045	0.630769	-2.1299	0.342142	1.77949e-08	1.33518e-14
Ruminococcaceae	0.0226381	0.566154	-2.19451	0.338744	3.61587e-09	2.40215e-15

## Sheet: Fig. 3C
Order	Relative abundance	Prevalence	log fold change (ANCOM-BC2)	s.e. (ANCOM-BC2)	q-value (ANCOM-BC2)	q-value (MaAsLin2)
Pseudomonadales	0.118592	0.969231	1.40671	0.312796	0.000144584	5.89609e-05
Oceanospirillales	0.0114192	0.870769	1.24802	0.282726	0.000202715	9.92697e-05
Bacillales	0.0225032	0.923077	1.1912	0.288475	0.00069133	0.000391005
Rhizobiales	0.00103489	0.193846	0.672746	0.215554	0.0306391	0.02608
Bacteroidales	0.186956	0.904615	-1.18189	0.34632	0.0115778	2.99926e-06
Coriobacteriales	0.00336203	0.338462	-1.60644	0.261837	1.87038e-08	9.53151e-20
Bifidobacteriales	0.00535401	0.406154	-1.71514	0.274832	1.002e-08	9.53151e-20

## Sheet: Fig. 3D
Class	Relative abundance	Prevalence	log fold change (ANCOM-BC2)	s.e. (ANCOM-BC2)	q-value (ANCOM-BC2)	q-value (MaAsLin2)
Bacilli	0.245306	0.990769	1.02554	0.316501	0.0155258	0.031429
Bacteroidia	0.186913	0.901538	-1.09195	0.361277	0.0300857	1.36562e-06
Coriobacteriia	0.00392736	0.415385	-1.40616	0.29061	1.83e-05	4.03463e-16

[truncated: 24 more sheets: Fig. 4A, Fig. 4B, Fig. 4C, Fig. 4D, Fig. 5, Supp. Fig. 1A, Supp. Fig. 1B, Supp. Fig. 1C, Supp. Fig. 1D, Supp. Fig. 2, Supp. Fig. 3B, Supp. Fig. 3C, Supp. Fig. 3D, Supp. Fig. 4A, Supp. Fig. 4B, Supp. Fig. 4C, Supp. Fig. 4D, Supp. Fig. 5A, Supp. Fig. 5B, Supp. Fig. 5C …]
